# Supplementary material for: Salivary Proteome Profile of Xerostomic Patients Reveals Pathway Dysregulation Related to Neurodegenerative Diseases: A Pilot Study
Source: Int J Mol Sci. 2025 Jul 22;26(15):7037. doi: 10.3390/ijms26157037 (PMC12346731; doi:10.3390/ijms26157037)
Supplement: Supplementary file 1 [file ijms-26-07037-s001.zip]

Archive with 5 entries (5 files):
- Xero Proteomics- Supplemental Data File S1. Proteomic Data.xlsx
- Xero Proteomics- Supplemental Table S1. Comorbidities and Medications.pdf
- Xero Proteomics- Supplemental Table S2. DEPs.pdf
- Xero Proteomics- Supplemental Table S3. DEPs of interest.pdf
- Xero Proteomics- Supplemental Table S4. Pathways Table.pdf
