# Supplementary material for: Salivary Proteome Profile of Xerostomic Patients Reveals Pathway Dysregulation Related to Neurodegenerative Diseases: A Pilot Study
Source: Int J Mol Sci. 2025 Jul 22;26(15):7037. doi: 10.3390/ijms26157037 (PMC12346731; doi:10.3390/ijms26157037)
Supplement: Supplementary file 1 [file ijms-26-07037-s001.zip › Xero Proteomics- Supplemental Data File S1. Proteomic Data.xlsx]

## Sheet: Legend
Abbreviation	Definition
PT_XXX	NX-group
PT_XXX	XP-group
LP	Left parotid
RP	Right parotid
SMSL	Submandibular glands
ProteinGroup
PG.ProteinAccessions	All protein accession IDs as retrieved from the associated FASTA filesare linked to the proteins that make up the protein group ID.
PG.Genes	All gene IDs as retrieved from the associated FASTA files that are linked to the proteins that make up the protein group ID. Are not identified unless the parsing rule could extract the information from the FASTA file.
PG.Organism	All organism names as retrieved from the associated FASTA files that are linked to the proteins that make up the protein group ID.
PG.ProteinDescriptions	All protein descriptions as retrieved from the associated FASTA files that are linked to the proteins that make up the protein group ID.
PG.ProteinNames	All protein names as retrieved from the associated FASTA files that are linked to the proteins that make upthe protein group ID.
PG.FastaFiles	Returns the file names of all FASTA files that contributed to the protein group IDs.
PG.Qvalue	The multiple testing corrected pvalue.
PT_XXX.PG.IBAQ	Intensity-Based Absolute Quantification (IBAQ) calculated as the sum of all identified EG.Quanitity values divided by the number of theoretical fully specific peptides without missed clevages. Only available in combination with specified protein inference.
PT_XXX.PG.Quantity	The protein group quantity calculated.
Peptide
PG.ProteinAccessions	All protein accession IDs as retrieved from the associated FASTA filesare linked to the proteins that make up the protein group ID.
PG.Genes	All gene IDs as retrieved from the associated FASTA files that are linked to the proteins that make up the protein group ID. Are not identified unless the parsing rule could extract the information from the FASTA file.
PG.Organism	All organism names as retrieved from the associated FASTA files that are linked to the proteins that make up the protein group ID.
PG.ProteinDescriptions	All protein descriptions as retrieved from the associated FASTA files that are linked to the proteins that make up the protein group ID.
PG.FastaFiles	Returns the file names of all FASTA files that contributed to the protein group IDs.
PG.Qvalue	The multiple testing corrected pvalue.
PEP.StrippedSequence	The peptide sequence as provided by the FASTA file without any modifications
PEP.IsProteotypic	Returns whether a given peptide was proteotypic within the context of all provided FASTA files. Requires protein inference to be performed by Spectronaut.
Pep.PeptidePosition	Returns the sequence positions of this peptide in all protein sequences of the parent protein group.
Pep.IsProteinGroupSpecific	Specifies whether a peptide is only occuring in proteins that are part of the parent protein group.
PT_XXX.PEP.Quantity	The peptide group quantity in the run.
EG.Precursorld	Returns a precursor ID consisting of any available modified sequences (EG.ModifiedSequence) plus charge.
EG.Qvalue	The qvalue is the multiple testing corrected pvalue.

## Sheet: ProteinGroup
PG.Qvalue	PG.ProteinAccessions	PG.Genes	PG.Organisms	PG.ProteinDescriptions	PG.ProteinNames	PG.FastaFiles	[29] PT_044_SMSL.PG.IBAQ	[29] PT_044_SMSL.PG.Quantity	[64] PT_044_RP.PG.IBAQ	[64] PT_044_RP.PG.Quantity	[114] PT_044_LP.PG.IBAQ	[114] PT_044_LP.PG.Quantity	[7] PT_045_SMSL.PG.IBAQ	[7] PT_045_SMSL.PG.Quantity	[43] PT_045_RP.PG.IBAQ	[43] PT_045_RP.PG.Quantity	[92] PT_045_LP.PG.IBAQ	[92] PT_045_LP.PG.Quantity	[47] PT_043_RP.PG.IBAQ	[47] PT_043_RP.PG.Quantity	[75] PT_043_LP.PG.IBAQ	[75] PT_043_LP.PG.Quantity	[125] PT_043_SMSL.PG.IBAQ	[125] PT_043_SMSL.PG.Quantity	[1] PT_019_SMSL.PG.IBAQ	[1] PT_019_SMSL.PG.Quantity	[10] PT_008_SMSL.PG.IBAQ	[10] PT_008_SMSL.PG.Quantity	[100] PT_004_LP.PG.IBAQ	[100] PT_004_LP.PG.Quantity	[101] PT_017_RP.PG.IBAQ	[101] PT_017_RP.PG.Quantity	[102] PT_011_LP.PG.IBAQ	[102] PT_011_LP.PG.Quantity	[103] PT_031_LP.PG.IBAQ	[103] PT_031_LP.PG.Quantity	[104] PT_005_LP.PG.IBAQ	[104] PT_005_LP.PG.Quantity	[105] PT_012_LP.PG.IBAQ	[105] PT_012_LP.PG.Quantity	[106] PT_013_LP.PG.IBAQ	[106] PT_013_LP.PG.Quantity	[107] PT_042_LP.PG.IBAQ	[107] PT_042_LP.PG.Quantity	[108] PT_014_LP.PG.IBAQ	[108] PT_014_LP.PG.Quantity	[109] PT_032_LP.PG.IBAQ	[109] PT_032_LP.PG.Quantity	[11] PT_019_RP.PG.IBAQ
0	A0A075B6H9	IGLV4-69	Homo sapiens	Immunoglobulin lambda variable 4-69	LV469_HUMAN	homo_sapiens_UP000005640_9606_2022	0.9	6.36631	130.7	914.961	42.2	295.737	1.8	12.6398	1	7.21433	NaN	NaN	1.4	9.85261	5.9	41.373	2.4	16.8189	NaN	NaN	NaN	NaN	3.6	25.54	7.1	49.5663	2.5	17.1915	15	105.192	2.1	14.5542	0.4	2.84651	4.5	31.6863	NaN	NaN	2.5	17.1841	NaN	NaN	8.5
0.00191939	A0A075B6I0	IGLV8-61	Homo sapiens	Immunoglobulin lambda variable 8-61	LV861_HUMAN	homo_sapiens_UP000005640_9606_2022	NaN	NaN	36.5	64.9546	59.5	103.907	4.8	38.1819	5.7	12.6067	NaN	NaN	NaN	NaN	26.5	45.5582	5	40.1415	NaN	NaN	NaN	NaN	13	53.9391	13.6	34.9598	26.9	111.39	4	16.6382	NaN	NaN	4.8	19.6936	8.5	21.2881	NaN	NaN	4.5	18.7701	NaN	NaN	49.1
0.00108932	A0A075B6I1	IGLV4-60	Homo sapiens	Immunoglobulin lambda variable 4-60	LV460_HUMAN	homo_sapiens_UP000005640_9606_2022	NaN	NaN	23.9	17.0263	10.1	55.9887	NaN	NaN	0.6	5.69977	NaN	NaN	1.1	11.0203	2.5	24.8331	NaN	NaN	NaN	NaN	NaN	NaN	2.4	16.9298	3.1	21.8094	NaN	NaN	2.3	16.3521	NaN	NaN	NaN	NaN	4.7	25.9209	NaN	NaN	NaN	NaN	NaN	NaN	0.4
0.00191939	A0A075B6I9	IGLV7-46	Homo sapiens	Immunoglobulin lambda variable 7-46	LV746_HUMAN	homo_sapiens_UP000005640_9606_2022	3.1	12.3112	51.5	205.828	46	184.124	NaN	NaN	NaN	NaN	NaN	NaN	4.3	17.3877	38	151.91	6.7	26.9193	NaN	NaN	NaN	NaN	13.6	54.4661	2.1	8.57037	13.6	54.2984	36.3	145.175	NaN	NaN	1.6	6.48712	6.8	27.2881	NaN	NaN	24.6	98.2827	NaN	NaN	3.7
0	A0A075B6J1	IGLV5-37	Homo sapiens	Immunoglobulin lambda variable 5-37	LV537_HUMAN	homo_sapiens_UP000005640_9606_2022	NaN	NaN	2.4	15.0346	1.4	9.24563	NaN	NaN	NaN	NaN	NaN	NaN	NaN	NaN	0.2	1.15884	1	6.6203	NaN	NaN	NaN	NaN	NaN	NaN	NaN	NaN	0.8	5.24817	2.1	13.6638	NaN	NaN	0.2	NaN	2.4	15.5071	NaN	NaN	2.2	14.1087	NaN	NaN	0.8
0.00862689	A0A075B6J2	IGLV2-33	Homo sapiens	Probable non-functional immunoglobulin lambda variable 2-33	LV233_HUMAN	homo_sapiens_UP000005640_9606_2022	NaN	NaN	3.2	14.6193	0.9	3.71394	NaN	NaN	3.6	16.2185	NaN	NaN	NaN	NaN	NaN	NaN	2	8.04763	NaN	NaN	NaN	NaN	NaN	NaN	5.6	25.2467	NaN	NaN	8.1	36.6637	NaN	NaN	NaN	NaN	NaN	NaN	NaN	NaN	NaN	NaN	NaN	NaN	11.3
0	A0A075B6J9	IGLV2-18	Homo sapiens	Immunoglobulin lambda variable 2-18	LV218_HUMAN	homo_sapiens_UP000005640_9606_2022	NaN	NaN	48.3	16.475	26.6	98.3732	2.1	7.86953	4.3	21.5897	NaN	NaN	2.2	10.97	4.9	18.0323	2	7.50254	NaN	NaN	NaN	NaN	3.1	11.3824	8.1	29.7908	4.5	16.5056	16.9	62.3967	NaN	NaN	1.6	5.97088	6.4	23.5886	NaN	NaN	NaN	NaN	NaN	NaN	10.6
0	A0A075B6K4	IGLV3-10	Homo sapiens	Immunoglobulin lambda variable 3-10	LV310_HUMAN	homo_sapiens_UP000005640_9606_2022	NaN	NaN	136.3	573.734	40.8	147.868	NaN	NaN	NaN	NaN	NaN	NaN	1.5	11.7716	7.1	28.2526	7.9	16.0879	NaN	NaN	NaN	NaN	10.1	38.5982	35.6	136.919	26.7	78.5085	37	87.4461	NaN	NaN	1	3.66812	5.6	19.2925	NaN	NaN	16	47.6696	NaN	NaN	71.8
0	A0A075B6K5	IGLV3-9	Homo sapiens	Immunoglobulin lambda variable 3-9	LV39_HUMAN	homo_sapiens_UP000005640_9606_2022	NaN	NaN	96.4	151.947	10.8	53.2998	NaN	NaN	NaN	NaN	NaN	NaN	NaN	NaN	6	23.1874	NaN	NaN	NaN	NaN	NaN	NaN	NaN	NaN	12.8	62.4442	4.7	7.23382	8.7	38.4886	NaN	NaN	NaN	NaN	0.6	5.05227	NaN	NaN	NaN	NaN	NaN	NaN	36.2
0	A0A075B6P5;P01615	IGKV2-28;IGKV2D-28	Homo sapiens	Immunoglobulin kappa variable 2-28;Immunoglobulin kappa variable 2D-28	KV228_HUMAN;KVD28_HUMAN	homo_sapiens_UP000005640_9606_2022	5.4;5.4	9.85872	1136.4;1136.4	3229.5	221.7;221.7	594.917	39.9;39.9	115.709	61.1;61.1	52.5349	NaN	NaN	18.1;18.1	20.5727	22.4;22.4	49.2661	52.5;52.5	77.8019	NaN	NaN	NaN	NaN	2.5;2.5	55.2976	69.2;69.2	183.778	11;11	32.08	46.3;46.3	131.007	0.7;0.7	14.582	4.6;4.6	12.5233	14.1;14.1	38.4246	NaN	NaN	6.1;6.1	133.372	NaN	NaN	167.5;167.5
0.00108932	A0A075B6Q5	IGHV3-64	Homo sapiens	Immunoglobulin heavy variable 3-64	HV364_HUMAN	homo_sapiens_UP000005640_9606_2022	NaN	NaN	30	38.3319	9.1	31.4097	NaN	NaN	NaN	NaN	NaN	NaN	NaN	NaN	0.4	2.73654	NaN	NaN	NaN	NaN	NaN	NaN	NaN	NaN	3.5	11.9033	NaN	NaN	4.5	26.2696	NaN	NaN	0.4	2.40399	3	11.5811	NaN	NaN	NaN	NaN	NaN	NaN	11
0.00258621	A0A075B6R2;A0A075B7B6;A0A087WW49	IGHV4-4;IGHV4OR15-8;	Homo sapiens	Immunoglobulin heavy variable 4-4;Immunoglobulin heavy variable 4/OR15-8 (non-functional) (Fragment);Ig-like domain-containing protein (Fragment)	HV404_HUMAN;A0A075B7B6_HUMAN;A0A087WW49_HUMAN	homo_sapiens_UP000005640_9606_2022	NaN	NaN	10.5;9;10.5	63.1233	23.9;20.4;23.9	143.147	NaN	NaN	NaN	NaN	NaN	NaN	NaN	NaN	0.8;0.7;0.8	4.8292	NaN	NaN	NaN	NaN	NaN	NaN	1.3;1.1;1.3	7.64604	NaN	NaN	0.4;0.4;0.4	2.62995	11.2;9.6;11.2	67.0508	NaN	NaN	0.2;0.2;0.2	1.22973	2.3;1.9;2.3	13.5888	NaN	NaN	NaN	NaN	NaN	NaN	NaN
0	A0A075B6R9;A0A0C4DH68	IGKV2D-24;IGKV2-24	Homo sapiens	Probable non-functional immunoglobulin kappa variable 2D-24;Immunoglobulin kappa variable 2-24	KVD24_HUMAN;KV224_HUMAN	homo_sapiens_UP000005640_9606_2022	7.9;7.9	52.1344	771.5;771.5	2366.63	395.7;395.7	545.532	22.2;22.2	10.786	26.2;26.2	91.8477	NaN	NaN	25.9;25.9	88.462	149.5;149.5	464.357	58.6;58.6	110.566	5.5;5.5	17.1326	NaN	NaN	82.2;82.2	255.33	76;76	228.359	220.5;220.5	685.173	390.7;390.7	1213.72	24.1;24.1	74.8843	16;16	49.6161	140.9;140.9	437.69	NaN	NaN	86;86	267.21	1.9;1.9	5.88096	320.2;320.2
0	A0A075B6S2	IGKV2D-29	Homo sapiens	Immunoglobulin kappa variable 2D-29	KVD29_HUMAN	homo_sapiens_UP000005640_9606_2022	39.8	94.4274	2988.4	7015.5	1722.1	3418.46	70.5	75.3682	95.1	346.972	NaN	NaN	56.9	128.471	435.3	926.196	133.7	300.613	13.3	38.9693	NaN	NaN	198.7	330.661	210.1	423.391	488.8	831.431	1240.9	2648.56	64.9	151.144	62.1	135.634	466.8	868.766	1.3	5.06606	350	572.371	29.1	25.1347	614.8
0.00108932	A0A075B6S5	IGKV1-27	Homo sapiens	Immunoglobulin kappa variable 1-27	KV127_HUMAN	homo_sapiens_UP000005640_9606_2022	NaN	NaN	39.9	199.62	15.2	76.1928	NaN	NaN	NaN	NaN	NaN	NaN	NaN	NaN	2.8	13.8553	NaN	NaN	NaN	NaN	NaN	NaN	7.8	38.789	3.2	15.7579	NaN	NaN	16.6	83.0997	NaN	NaN	0.5	2.25206	4.6	22.8973	NaN	NaN	14.2	70.9342	NaN	NaN	16.4
0.00108932	A0A075B6S6	IGKV2D-30	Homo sapiens	Immunoglobulin kappa variable 2D-30	KVD30_HUMAN	homo_sapiens_UP000005640_9606_2022	NaN	NaN	5.2	26.1662	1.3	6.57961	NaN	NaN	NaN	NaN	NaN	NaN	NaN	NaN	NaN	NaN	NaN	NaN	NaN	NaN	NaN	NaN	NaN	NaN	NaN	NaN	NaN	NaN	NaN	NaN	NaN	NaN	NaN	NaN	0.3	1.53773	NaN	NaN	NaN	NaN	NaN	NaN	1.2
0.00862689	A0A075B6S9;P0DSN7	IGKV1-37;IGKV1D-37	Homo sapiens	Probable non-functional immunoglobulinn kappa variable 1-37;Probable non-functional immunoglobulinn kappa variable 1D-37	KV137_HUMAN;KVD37_HUMAN	homo_sapiens_UP000005640_9606_2022	NaN	NaN	107.5;107.5	537.687	15.4;15.4	77.0038	NaN	NaN	NaN	NaN	NaN	NaN	NaN	NaN	NaN	NaN	NaN	NaN	NaN	NaN	NaN	NaN	NaN	NaN	22.9;22.9	114.392	NaN	NaN	NaN	NaN	NaN	NaN	NaN	NaN	NaN	NaN	NaN	NaN	NaN	NaN	NaN	NaN	84.4;84.4
0.00690184	A0A075B7B8	IGHV3OR16-12	Homo sapiens	Immunoglobulin heavy variable 3/OR16-12 (non-functional) (Fragment)	A0A075B7B8_HUMAN	homo_sapiens_UP000005640_9606_2022	NaN	NaN	4.3	17.4032	1	10.6925	NaN	NaN	NaN	NaN	NaN	NaN	NaN	NaN	NaN	NaN	NaN	NaN	NaN	NaN	NaN	NaN	NaN	NaN	NaN	NaN	NaN	NaN	NaN	NaN	NaN	NaN	NaN	NaN	NaN	NaN	NaN	NaN	NaN	NaN	NaN	NaN	0.5
0	A0A075B7D0	IGHV1OR15-1	Homo sapiens	Immunoglobulin heavy variable 1/OR15-1 (non-functional) (Fragment)	A0A075B7D0_HUMAN	homo_sapiens_UP000005640_9606_2022	NaN	NaN	741.5	16.9665	152.6	463.092	1.5	8.43337	NaN	NaN	NaN	NaN	NaN	NaN	17.5	57.1864	15.9	40.929	NaN	NaN	NaN	NaN	14.9	46.3432	26.3	84.9383	NaN	NaN	15.8	48.6872	5.3	30.3073	2.6	7.01356	14.6	46.5628	NaN	NaN	1.2	376.873	NaN	NaN	198
0	A0A075B7D8	IGHV3OR15-7	Homo sapiens	Immunoglobulin heavy variable 3/OR15-7 (pseudogene) (Fragment)	A0A075B7D8_HUMAN	homo_sapiens_UP000005640_9606_2022	1.2	12.6468	120.7	797.441	41.2	123.495	6.7	70.4407	6	27.9976	NaN	NaN	2	14.4885	14.4	87.3274	11.4	45.7232	NaN	NaN	NaN	NaN	7.8	56.0861	17.7	107.889	7	50.0235	14.3	49.0481	2.1	15.2116	1.1	6.86251	19.6	70.1177	NaN	NaN	7.9	56.8957	NaN	NaN	105.6
0	A0A087WSX0	IGLV5-45	Homo sapiens	Immunoglobulin lambda variable 5-45	LV545_HUMAN	homo_sapiens_UP000005640_9606_2022	NaN	NaN	66.6	93.6238	36.6	71.2222	1.3	11.8449	NaN	NaN	NaN	NaN	2.1	10.9103	8.1	6.99855	9.5	18.8658	NaN	NaN	NaN	NaN	NaN	NaN	2.6	6.76452	3.3	12.8573	12.9	26.0213	NaN	NaN	0.7	1.90528	7.2	27.578	NaN	NaN	8	30.6894	NaN	NaN	15.5
0	A0A087WSY6	IGKV3D-15	Homo sapiens	Immunoglobulin kappa variable 3D-15	KVD15_HUMAN	homo_sapiens_UP000005640_9606_2022	2.4	21.8191	96.7	463.947	59	205.262	6.2	34.5601	5.2	9.82047	NaN	NaN	2	9.53785	18.8	75.5772	10.8	41.6769	NaN	NaN	NaN	NaN	20.8	97.721	17.6	73.7442	39.6	185.826	128.9	440.527	6.8	31.715	3.4	15.0142	17	59.0104	NaN	NaN	21.6	77.8526	NaN	NaN	76.8
0	A0A087WW87;P01614	IGKV2-40;IGKV2D-40	Homo sapiens	Immunoglobulin kappa variable 2-40;Immunoglobulin kappa variable 2D-40	KV240_HUMAN;KVD40_HUMAN	homo_sapiens_UP000005640_9606_2022	0.3;0.3	3.8617	10;10	15.334	12.8;12.8	50.5544	12.2;12.2	3.11297	3;3	33.6815	NaN	NaN	8.9;8.9	106.198	1.2;1.2	7.22465	8.2;8.2	36.9572	NaN	NaN	NaN	NaN	NaN	NaN	8.2;8.2	37.2489	NaN	NaN	6.4;6.4	31.3897	NaN	NaN	0.3;0.3	NaN	1.3;1.3	7.77674	NaN	NaN	0.7;0.7	4.18247	NaN	NaN	31;31
0	A0A0A0MRZ8;P04433	IGKV3D-11;IGKV3-11	Homo sapiens	Immunoglobulin kappa variable 3D-11;Immunoglobulin kappa variable 3-11	KVD11_HUMAN;KV311_HUMAN	homo_sapiens_UP000005640_9606_2022	145.6;145.6	708.783	3364.4;3364.4	17920.8	2694.6;2694.6	12884	249.4;249.4	2945.76	232;232	1225.86	NaN	NaN	115.3;115.3	561.126	768.4;768.4	3600.22	304.3;304.3	1481.1	72.9;72.9	354.881	NaN	NaN	440.4;440.4	2143.72	533.6;533.6	2381.77	728.8;728.8	3701.41	2194;2194	10679.3	77.4;77.4	376.962	74.1;74.1	359.631	612.6;612.6	2687.12	8.8;8.8	42.7774	591.5;591.5	2879.27	56.6;56.6	275.613	1798.1;1798.1
0	A0A0A0MS14	IGHV1-45	Homo sapiens	Immunoglobulin heavy variable 1-45	HV145_HUMAN	homo_sapiens_UP000005640_9606_2022	NaN	NaN	1.7	8.32246	4.2	21.0164	NaN	NaN	NaN	NaN	NaN	NaN	NaN	NaN	NaN	NaN	NaN	NaN	NaN	NaN	NaN	NaN	NaN	NaN	NaN	NaN	NaN	NaN	NaN	NaN	NaN	NaN	NaN	NaN	NaN	NaN	NaN	NaN	NaN	NaN	NaN	NaN	0.8
0	A0A0A0MS15	IGHV3-49	Homo sapiens	Immunoglobulin heavy variable 3-49	HV349_HUMAN	homo_sapiens_UP000005640_9606_2022	4.8	15.9186	277.7	762.068	249.9	560.897	7	53.085	9.5	18.9738	NaN	NaN	3.3	15.4602	44	121.032	12.6	39.7272	NaN	NaN	NaN	NaN	12.3	47.0602	18.3	47.2181	25.6	105.477	115.2	212.622	11.2	42.8096	10.7	23.3367	33.3	126.209	NaN	NaN	32.7	74.0347	NaN	NaN	119.3
0.00405186	A0A0A0MT36;A0A0C4DH26	IGKV6D-21;IGKV6D-41	Homo sapiens	Immunoglobulin kappa variable 6D-21;Probable non-functional immunoglobulin kappa variable 6D-41	KVD21_HUMAN;KVD41_HUMAN	homo_sapiens_UP000005640_9606_2022	NaN	NaN	2.4;2.1	14.4042	NaN	NaN	NaN	NaN	NaN	NaN	NaN	NaN	NaN	NaN	NaN	NaN	NaN	NaN	NaN	NaN	NaN	NaN	NaN	NaN	NaN	NaN	NaN	NaN	NaN	NaN	NaN	NaN	NaN	NaN	NaN	NaN	NaN	NaN	NaN	NaN	NaN	NaN	NaN
0.00108932	A0A0B4J1U3	IGLV1-36	Homo sapiens	Immunoglobulin lambda variable 1-36	LV136_HUMAN	homo_sapiens_UP000005640_9606_2022	1.7	10.7834	211.9	1309.19	105.1	554.921	NaN	NaN	NaN	NaN	NaN	NaN	NaN	NaN	6.1	37.6941	6.5	34.5822	NaN	NaN	NaN	NaN	NaN	NaN	6.4	34.0704	5.1	27.0969	15.5	81.6778	NaN	NaN	2.7	14.0927	6.5	34.4078	NaN	NaN	3.3	17.223	NaN	NaN	35.3
0	A0A0B4J1U7	IGHV6-1	Homo sapiens	Immunoglobulin heavy variable 6-1	HV601_HUMAN	homo_sapiens_UP000005640_9606_2022	6	18.7048	304.3	692.113	196	406.17	13.8	46.0967	19.7	56.2237	NaN	NaN	11.5	26.8537	64.1	134.976	10	27.077	NaN	NaN	NaN	NaN	32.9	74.7522	47.1	106.136	98.4	143.89	151.6	316.83	7	42.2643	9.2	21.5765	79.4	170.546	NaN	NaN	48.4	101.886	6.6	28.6847	94.2
0	A0A0B4J1V0	IGHV3-15	Homo sapiens	Immunoglobulin heavy variable 3-15	HV315_HUMAN	homo_sapiens_UP000005640_9606_2022	2.2	8.8287	200.2	525.824	60.8	179.02	8.4	11.5341	10.5	30.2617	NaN	NaN	4.2	18.5425	22.4	60.4695	14	33.7825	NaN	NaN	NaN	NaN	10.3	34.5121	26.4	63.8397	15.5	52.08	27	87.2302	4.5	15.2879	1.8	5.3767	36.1	115.698	NaN	NaN	13	46.5934	NaN	NaN	135.9
0.00258621	A0A0B4J1V2	IGHV2-26	Homo sapiens	Immunoglobulin heavy variable 2-26	HV226_HUMAN	homo_sapiens_UP000005640_9606_2022	NaN	NaN	12.1	9.93913	6.2	9.1283	NaN	NaN	NaN	NaN	NaN	NaN	NaN	NaN	0.4	3.07603	NaN	NaN	NaN	NaN	NaN	NaN	0.3	2.27613	0.1	NaN	NaN	NaN	4	12.2798	NaN	NaN	2.2	7.39232	1.2	4.09061	NaN	NaN	NaN	NaN	NaN	NaN	1.6
0	A0A0B4J1V6	IGHV3-73	Homo sapiens	Immunoglobulin heavy variable 3-73	HV373_HUMAN	homo_sapiens_UP000005640_9606_2022	NaN	NaN	24.5	87.1694	13.4	52.0439	NaN	NaN	NaN	NaN	NaN	NaN	NaN	NaN	1.9	7.43306	0.9	7.09563	NaN	NaN	NaN	NaN	1.6	12.9789	1.3	8.54697	0.9	7.49991	2.6	8.89026	NaN	NaN	0.3	1.25573	2	8.53431	NaN	NaN	NaN	NaN	NaN	NaN	12.5
0	A0A0B4J1X5	IGHV3-74	Homo sapiens	Immunoglobulin heavy variable 3-74	HV374_HUMAN	homo_sapiens_UP000005640_9606_2022	NaN	NaN	38.4	23.5208	27.2	76.9353	NaN	NaN	4.8	2.32997	NaN	NaN	3	43.4232	5.1	26.6983	NaN	NaN	NaN	NaN	NaN	NaN	4.2	25.3715	2.7	15.7591	NaN	NaN	21.6	55.3335	NaN	NaN	1	5.02779	6.5	22.1165	NaN	NaN	3.1	18.4503	NaN	NaN	1.4
0	A0A0B4J1Y8	IGLV9-49	Homo sapiens	Immunoglobulin lambda variable 9-49	LV949_HUMAN	homo_sapiens_UP000005640_9606_2022	NaN	NaN	6.3	11.5374	1.4	4.7805	NaN	NaN	NaN	NaN	NaN	NaN	NaN	NaN	0.7	5.50793	0.7	4.36873	NaN	NaN	NaN	NaN	1.7	10.9383	3.6	9.59319	NaN	NaN	3.4	22.1625	NaN	NaN	1.3	8.53293	2.6	9.42013	NaN	NaN	NaN	NaN	NaN	NaN	2.3
0	A0A0B4J1Y9	IGHV3-72	Homo sapiens	Immunoglobulin heavy variable 3-72	HV372_HUMAN	homo_sapiens_UP000005640_9606_2022	7.7	13.5539	1098.7	2298.1	416.4	1056.61	17.3	42.512	60.9	100.256	NaN	NaN	23	63.795	95.9	178.793	14.4	71.4972	NaN	NaN	NaN	NaN	51.1	141.952	74.3	151.074	81.7	213.796	325.3	527.067	14.9	58.0964	12.8	31.3125	113.5	222.431	NaN	NaN	61.7	185.578	NaN	NaN	192.5
0	A0A0B4J2B5	IGHV3OR16-9	Homo sapiens	Immunoglobulin heavy variable 3/OR16-9 (non-functional) (Fragment)	A0A0B4J2B5_HUMAN	homo_sapiens_UP000005640_9606_2022	122.4	633.551	4449.3	13464.4	1830.7	5448.36	269.7	41.8245	480.5	1276.68	NaN	NaN	213	789.969	561.7	1780.07	653.7	1879.1	72.2	222.557	NaN	NaN	516	1466.09	733.3	1462.45	461.8	1326.31	1139.5	3027.43	176.1	543.23	105.8	295.149	543	1596.68	24.2	74.7849	462	1283.69	23	70.9552	2099
0	A0A0B4J2D9;P0DP09	IGKV1D-13;IGKV1-13	Homo sapiens	Immunoglobulin kappa variable 1D-13;Immunoglobulin kappa variable 1-13	KVD13_HUMAN;KV113_HUMAN	homo_sapiens_UP000005640_9606_2022	NaN	NaN	59.8;59.8	298.935	41.9;41.9	209.352	4.2;4.2	21.1797	5.5;5.5	27.3553	NaN	NaN	NaN	NaN	15.9;15.9	79.3068	NaN	NaN	NaN	NaN	NaN	NaN	44.4;44.4	222.125	9.9;9.9	49.4654	15.4;15.4	76.7916	29.7;29.7	148.496	NaN	NaN	2.3;2.3	11.6914	14.3;14.3	71.6528	NaN	NaN	NaN	NaN	NaN	NaN	293.5;293.5
0.00258621	A0A0C4DH24	IGKV6-21	Homo sapiens	Immunoglobulin kappa variable 6-21	KV621_HUMAN	homo_sapiens_UP000005640_9606_2022	NaN	NaN	6.7	32.8254	2	10.046	NaN	NaN	NaN	NaN	NaN	NaN	2	9.79698	NaN	NaN	NaN	NaN	NaN	NaN	NaN	NaN	NaN	NaN	0.9	4.19252	NaN	NaN	NaN	NaN	NaN	NaN	NaN	NaN	NaN	NaN	NaN	NaN	NaN	NaN	NaN	NaN	3.9
0	A0A0C4DH25	IGKV3D-20	Homo sapiens	Immunoglobulin kappa variable 3D-20	KVD20_HUMAN	homo_sapiens_UP000005640_9606_2022	47	329.251	760.6	5323.95	752	5263.72	77.8	544.288	139.3	974.922	NaN	NaN	15.5	108.28	177.6	1243.05	61	426.814	NaN	NaN	NaN	NaN	197.5	1382.66	123.4	863.914	149.1	1043.39	342.1	2394.81	20.7	144.84	14.7	103.08	308.5	2159.58	NaN	NaN	88.9	622.185	10.8	75.323	266.8
0.00191939	A0A0C4DH29	IGHV1-3	Homo sapiens	Immunoglobulin heavy variable 1-3	HV103_HUMAN	homo_sapiens_UP000005640_9606_2022	0.5	3.30661	36.2	42.4913	14.2	28.8741	NaN	NaN	NaN	NaN	NaN	NaN	1.9	11.4572	1	2.04644	2.2	4.7405	NaN	NaN	NaN	NaN	NaN	NaN	3.9	9.15994	2.9	4.86086	4.8	9.0901	NaN	NaN	NaN	NaN	NaN	NaN	NaN	NaN	NaN	NaN	NaN	NaN	9.3
0	A0A0C4DH31	IGHV1-18	Homo sapiens	Immunoglobulin heavy variable 1-18	HV118_HUMAN	homo_sapiens_UP000005640_9606_2022	NaN	NaN	17.5	48.5688	6.2	10.486	NaN	NaN	0.3	2.99123	NaN	NaN	NaN	NaN	2.1	21.3259	NaN	NaN	NaN	NaN	NaN	NaN	8	23.2734	4.7	8.35762	NaN	NaN	8.9	15.614	NaN	NaN	0.8	0.963091	4.8	7.28387	NaN	NaN	NaN	NaN	NaN	NaN	10.8
0.0074239	A0A0C4DH33	IGHV1-24	Homo sapiens	Immunoglobulin heavy variable 1-24	HV124_HUMAN	homo_sapiens_UP000005640_9606_2022	NaN	NaN	2.5	2.78438	1.1	3.85898	NaN	NaN	0.3	1.33755	NaN	NaN	NaN	NaN	NaN	NaN	NaN	NaN	NaN	NaN	NaN	NaN	NaN	NaN	NaN	NaN	NaN	NaN	NaN	NaN	NaN	NaN	0.2	NaN	NaN	NaN	NaN	NaN	NaN	NaN	NaN	NaN	1.7
0	A0A0C4DH34	IGHV4-28	Homo sapiens	Immunoglobulin heavy variable 4-28	HV428_HUMAN	homo_sapiens_UP000005640_9606_2022	4.1	28.8453	108	453.09	115.2	409.876	0.9	7.87385	3	7.72008	NaN	NaN	1.4	9.44456	57.2	246.253	8.2	19.1485	NaN	NaN	NaN	NaN	39.4	143.423	15.6	57.359	109.1	369.905	150.5	494.031	3.7	31.0182	6.9	17.4256	68.9	235.757	NaN	NaN	69.4	223.411	NaN	NaN	39.8
0.00258621	A0A0C4DH35	IGHV3-35	Homo sapiens	Probable non-functional immunoglobulin heavy variable 3-35	HV335_HUMAN	homo_sapiens_UP000005640_9606_2022	0.8	8.38384	25.6	8.62951	17.3	133.286	NaN	NaN	0.5	4.66966	NaN	NaN	1.5	14.6908	4.8	47.807	2.8	21.4394	NaN	NaN	NaN	NaN	NaN	NaN	1.8	14.1773	3.5	27.0335	5.2	39.731	NaN	NaN	0.2	1.60682	2.6	20.0005	NaN	NaN	3.9	30.3121	NaN	NaN	28.2
0	A0A0C4DH36	IGHV3-38	Homo sapiens	Probable non-functional immunoglobulin heavy variable 3-38	HV338_HUMAN	homo_sapiens_UP000005640_9606_2022	NaN	NaN	32.3	338.064	15.6	68.1739	NaN	NaN	110.2	55.1164	NaN	NaN	NaN	NaN	19.3	17.051	NaN	NaN	NaN	NaN	NaN	NaN	NaN	NaN	4	35.8402	NaN	NaN	0.1	NaN	NaN	NaN	NaN	NaN	NaN	NaN	NaN	NaN	NaN	NaN	NaN	NaN	25.4
0	A0A0C4DH38	IGHV5-51	Homo sapiens	Immunoglobulin heavy variable 5-51	HV551_HUMAN	homo_sapiens_UP000005640_9606_2022	4.5	10.968	543.4	967.521	218.4	393.627	6.4	15.0871	20.1	39.8215	NaN	NaN	7	19.4231	20.2	40.8276	25.4	37.375	NaN	NaN	NaN	NaN	35	65.0315	41.5	84.4354	47.9	76.2848	175.9	279.494	6.3	24.1448	8	13.7878	64.7	115.356	NaN	NaN	47.8	86.4561	NaN	NaN	176.4
0	A0A0C4DH67	IGKV1-8	Homo sapiens	Immunoglobulin kappa variable 1-8	KV108_HUMAN	homo_sapiens_UP000005640_9606_2022	0.3	2.51798	142.1	594.902	64.4	233.241	3.2	15.7239	10.8	7.82859	NaN	NaN	2.1	14.8751	6	26.9246	4	18.1187	NaN	NaN	NaN	NaN	5.4	24.2652	11.9	47.8941	7.6	34.5507	19.4	87.9617	NaN	NaN	1.4	5.62117	8	31.2903	NaN	NaN	11	49.7672	NaN	NaN	68.6
0	A0A0C4DH73;P01611	IGKV1-12;IGKV1D-12	Homo sapiens	Immunoglobulin kappa variable 1-12;Immunoglobulin kappa variable 1D-12	KV112_HUMAN;KVD12_HUMAN	homo_sapiens_UP000005640_9606_2022	5.4;4.5	33.3242	344;286.7	1222.03	141;117.5	503.124	4.4;3.7	17.5947	12.5;10.4	77.9351	NaN	NaN	2.4;2	15.1667	18.5;15.4	73.1175	19.4;16.2	63.3851	NaN	NaN	NaN	NaN	17.3;14.4	68.2862	28;23.3	97.9487	22.8;19	90.0267	57.7;48	207.405	5.2;4.3	20.5755	4.1;3.4	14.8837	39.8;33.2	157.328	NaN	NaN	19.1;15.9	75.5842	NaN	NaN	74.8;62.3
0	A0A0G2JRQ6		Homo sapiens	Ig-like domain-containing protein (Fragment)	A0A0G2JRQ6_HUMAN	homo_sapiens_UP000005640_9606_2022	11.4	95.418	292.8	852.236	196.4	376.98	5.9	23.9318	8.7	17.6521	NaN	NaN	NaN	NaN	41.8	111.228	12.3	35.2714	NaN	NaN	NaN	NaN	22.8	75.6431	15.5	48.4049	55.6	142.194	67	213.914	4.8	20.8156	2.8	8.66558	68.4	164.858	NaN	NaN	65.4	119.296	NaN	NaN	57.5
0	A0A0J9YX35	IGHV3-64D	Homo sapiens	Immunoglobulin heavy variable 3-64D	HV64D_HUMAN	homo_sapiens_UP000005640_9606_2022	NaN	NaN	130.3	510.841	38.1	137.331	6	32.6519	6.4	19.2435	NaN	NaN	6	17.7963	6.2	27.1257	3.1	28.4861	NaN	NaN	NaN	NaN	4.9	44.9416	13.6	57.4569	7.2	28.2001	24.5	63.8417	NaN	NaN	1	2.58657	8.9	27.0257	NaN	NaN	5.3	20.5839	NaN	NaN	36.9
0	A0A0J9YXX1	IGHV5-10-1	Homo sapiens	Immunoglobulin heavy variable 5-10-1	HV5X1_HUMAN	homo_sapiens_UP000005640_9606_2022	0.4	2.88689	84.2	589.598	64.5	451.738	1.5	10.3746	3.5	24.3813	NaN	NaN	2.9	20.6062	14	97.8269	NaN	NaN	NaN	NaN	NaN	NaN	8.4	59.1118	11.8	82.6183	13.4	93.7997	8.5	59.5057	2.3	16.0032	1.6	10.9557	2.5	17.2982	NaN	NaN	NaN	NaN	NaN	NaN	13.3
0	A0A0J9YY99		Homo sapiens	Ig-like domain-containing protein (Fragment)	A0A0J9YY99_HUMAN	homo_sapiens_UP000005640_9606_2022	NaN	NaN	44.2	353.804	41.6	332.805	NaN	NaN	NaN	NaN	NaN	NaN	2.3	18.2319	23.1	184.55	1	7.62197	NaN	NaN	NaN	NaN	5.2	41.228	1.9	14.9872	7.1	56.4663	25.7	205.484	3.9	31.5062	26.5	211.655	153.8	1230	1.8	14.1171	4.2	33.4974	NaN	NaN	21.7
0.00108932	A0M8Q6	IGLC7	Homo sapiens	Immunoglobulin lambda constant 7	IGLC7_HUMAN	homo_sapiens_UP000005640_9606_2022	2.8	25.4842	100.1	437.078	59.5	249.39	2.5	15.4759	1.9	1.69505	NaN	NaN	0.1	NaN	18.4	80.8309	1.4	8.43931	NaN	NaN	NaN	NaN	2.8	17.2887	1	6.07872	9	54.7539	30.4	125.996	NaN	NaN	3.2	16.5901	5.2	31.7113	NaN	NaN	28.9	176.081	NaN	NaN	15.1
0.00258621	A2NJV5	IGKV2-29	Homo sapiens	Immunoglobulin kappa variable 2-29	KV229_HUMAN	homo_sapiens_UP000005640_9606_2022	NaN	NaN	NaN	NaN	NaN	NaN	0.6	7.15911	1.6	7.68592	NaN	NaN	NaN	NaN	NaN	NaN	NaN	NaN	NaN	NaN	NaN	NaN	NaN	NaN	NaN	NaN	NaN	NaN	NaN	NaN	NaN	NaN	NaN	NaN	NaN	NaN	NaN	NaN	NaN	NaN	NaN	NaN	NaN
0.00191939	A2PYH4	HFM1	Homo sapiens	Probable ATP-dependent DNA helicase HFM1	HFM1_HUMAN	homo_sapiens_UP000005640_9606_2022	NaN	NaN	0.1	11.6979	0.1	6.08169	0	NaN	NaN	NaN	NaN	NaN	NaN	NaN	0	3.80482	NaN	NaN	NaN	NaN	NaN	NaN	NaN	NaN	0.1	9.12249	0.4	30.1714	0.5	18.8967	NaN	NaN	NaN	NaN	0.4	36.4595	NaN	NaN	NaN	NaN	NaN	NaN	0.1
0.00925267	A6NGH8	ANKRD61	Homo sapiens	Ankyrin repeat domain-containing protein 61	ANR61_HUMAN	homo_sapiens_UP000005640_9606_2022	NaN	NaN	0	0.569212	NaN	NaN	NaN	NaN	NaN	NaN	NaN	NaN	NaN	NaN	0	NaN	NaN	NaN	NaN	NaN	NaN	NaN	NaN	NaN	NaN	NaN	NaN	NaN	NaN	NaN	NaN	NaN	NaN	NaN	NaN	NaN	NaN	NaN	0.1	1.62342	NaN	NaN	NaN
0	A8K2U0	A2ML1	Homo sapiens	Alpha-2-macroglobulin-like protein 1	A2ML1_HUMAN	homo_sapiens_UP000005640_9606_2022	40.4	47.3708	9.7	43.5163	18.3	84.5324	0.4	12.2542	11	54.8631	NaN	NaN	4.2	30.1517	35.4	160.357	23	108.978	0.1	21.2371	NaN	NaN	NaN	NaN	0.4	5.7346	0.7	216.67	3.1	23.0327	0.7	16.0381	141.2	618.607	0.8	7.5196	2.5	19.7114	0.9	8.44804	NaN	NaN	0.4
0.00108932	B3EWG3;B3EWG5;B3EWG6	FAM25A;FAM25C;FAM25G	Homo sapiens	Protein FAM25A;Protein FAM25C;Protein FAM25G	FM25A_HUMAN;FM25C_HUMAN;FM25G_HUMAN	homo_sapiens_UP000005640_9606_2022	3.6;3.6;3.6	3.84061	NaN	NaN	1.6;1.6;1.6	4.71738	NaN	NaN	0.4;0.4;0.4	3.7417	NaN	NaN	2.1;2.1;2.1	3.67986	9.8;9.8;9.8	7.66211	3.5;3.5;3.5	14.0143	NaN	NaN	NaN	NaN	NaN	NaN	NaN	NaN	NaN	NaN	NaN	NaN	NaN	NaN	47.2;47.2;47.2	96.6245	0.8;0.8;0.8	8.85176	0.2;0.2;0.2	1.84022	NaN	NaN	NaN	NaN	0.2;0.2;0.2
0	B9A064	IGLL5	Homo sapiens	Immunoglobulin lambda-like polypeptide 5	IGLL5_HUMAN	homo_sapiens_UP000005640_9606_2022	21.7	91.6571	1400.6	9997.49	708.5	4057.92	17.4	55.5028	36.1	256.92	NaN	NaN	32.4	237.92	95	599.173	55.6	243.23	3.9	37.0801	NaN	NaN	44.4	267.235	202.5	1297.65	112.7	678.687	605.4	3138.39	10.3	58.7255	13.4	68.6854	204.8	1110.51	NaN	NaN	140	800.509	NaN	NaN	602.2
0.00108932	E1BNR0	APOB	Bos taurus	Apolipoprotein B	E1BNR0_BOVIN	contaminants2021	0.1	11.449	NaN	NaN	NaN	NaN	0.1	2.25866	0.1	15.7011	NaN	NaN	0.1	14.8974	NaN	NaN	0	3.63519	0	NaN	0	2.03996	0	3.37049	NaN	NaN	0	NaN	0	NaN	0	2.93557	0	NaN	0	NaN	0	1.5097	0	2.14509	NaN	NaN	NaN
0.00108932	E9PAV3	NACA	Homo sapiens	Nascent polypeptide-associated complex subunit alpha, muscle-specific form	NACAM_HUMAN	homo_sapiens_UP000005640_9606_2022	0	1.51529	NaN	NaN	NaN	NaN	NaN	NaN	NaN	NaN	NaN	NaN	0	1.93584	0.1	3.3547	NaN	NaN	NaN	NaN	NaN	NaN	NaN	NaN	0	4.11441	0	NaN	NaN	NaN	NaN	NaN	0.6	12.036	0.1	4.29746	0.2	12.4117	NaN	NaN	NaN	NaN	NaN
0	iRT-Kit_WR_fusion	irt	artificial	11 tryptic iRT peptide	BiognosysIRT	contaminants2021	20891.1	13328.4	9339.1	11743	6143.3	8707.67	16094.4	13675.4	43687.3	34867.8	30846.3	29936.7	14613.1	13097.1	13160.3	12801.8	19342.8	19416.7	9906.8	38918.6	20999.7	24927.4	21509.2	19854.8	13101	13145.7	21579.7	24351	10871.4	16359.1	32795.1	52236	4539.7	3156.62	7521.8	9798.29	16115.4	20306.8	23190.1	25174.5	27266	43774	10905.6
0.00191939	K7EJ46	SMIM22	Homo sapiens	Small integral membrane protein 22	SIM22_HUMAN	homo_sapiens_UP000005640_9606_2022	NaN	NaN	5.3	21.1428	3.3	13.1716	NaN	NaN	NaN	NaN	NaN	NaN	NaN	NaN	NaN	NaN	NaN	NaN	NaN	NaN	NaN	NaN	NaN	NaN	1.4	5.77838	NaN	NaN	3.4	13.5991	NaN	NaN	0.9	3.43398	2.9	11.7893	NaN	NaN	1.7	6.86631	NaN	NaN	3.8
0	O00115	DNASE2	Homo sapiens	Deoxyribonuclease-2-alpha	DNS2A_HUMAN	homo_sapiens_UP000005640_9606_2022	0.4	9.28226	4.8	30.0263	1.6	13.8715	0.6	12.2081	0.9	18.7794	NaN	NaN	1	9.05363	0.5	8.07159	0.5	9.07516	NaN	NaN	NaN	NaN	1.6	25.8021	1.4	13.8173	0.9	9.06176	2.9	31.3237	NaN	NaN	0.1	NaN	1	10.8567	NaN	NaN	NaN	NaN	NaN	NaN	2.1
0	O00148;Q13838	DDX39A;DDX39B	Homo sapiens	ATP-dependent RNA helicase DDX39A;Spliceosome RNA helicase DDX39B	DX39A_HUMAN;DX39B_HUMAN	homo_sapiens_UP000005640_9606_2022	2.5;2.5	9.11781	NaN	NaN	0.2;0.2	5.06716	0.1;0.1	3.72208	0.3;0.3	7.46372	0.9;0.9	21.8727	1.3;1.3	15.6587	0.3;0.3	2.65119	0.4;0.4	8.49601	NaN	NaN	1.2;1.2	31.8548	0.6;0.6	14.5576	0.3;0.3	3.78718	0.6;0.6	13.3119	0.1;0.1	3.44777	0.2;0.2	5.50506	0.5;0.5	3.85708	0.2;0.2	3.74667	1.9;1.9	45.5696	1;1	25.1034	0.7;0.7	16.5869	NaN
0.00258621	O00151	PDLIM1	Homo sapiens	PDZ and LIM domain protein 1	PDLI1_HUMAN	homo_sapiens_UP000005640_9606_2022	NaN	NaN	NaN	NaN	0.2	4.49228	NaN	NaN	NaN	NaN	NaN	NaN	NaN	NaN	0.5	11.0524	NaN	NaN	NaN	NaN	NaN	NaN	NaN	NaN	4.1	18.9081	NaN	NaN	NaN	NaN	NaN	NaN	1	11.013	NaN	NaN	NaN	NaN	NaN	NaN	NaN	NaN	3.3
0.00862689	O00204	SULT2B1	Homo sapiens	Sulfotransferase 2B1	ST2B1_HUMAN	homo_sapiens_UP000005640_9606_2022	0.2	2.59309	NaN	NaN	0	NaN	NaN	NaN	NaN	NaN	NaN	NaN	0.4	6.46147	0.3	4.54704	NaN	NaN	NaN	NaN	NaN	NaN	NaN	NaN	NaN	NaN	NaN	NaN	NaN	NaN	NaN	NaN	2.3	11.9018	NaN	NaN	NaN	NaN	NaN	NaN	NaN	NaN	NaN
0.00925267	O00231	PSMD11	Homo sapiens	26S proteasome non-ATPase regulatory subunit 11	PSD11_HUMAN	homo_sapiens_UP000005640_9606_2022	NaN	NaN	NaN	NaN	0.4	10.5593	NaN	NaN	NaN	NaN	NaN	NaN	0.1	3.3414	NaN	NaN	NaN	NaN	NaN	NaN	NaN	NaN	0	NaN	0.5	3.87177	NaN	NaN	NaN	NaN	NaN	NaN	0.9	2.80429	NaN	NaN	NaN	NaN	NaN	NaN	NaN	NaN	NaN
0	O00264	PGRMC1	Homo sapiens	Membrane-associated progesterone receptor component 1	PGRC1_HUMAN	homo_sapiens_UP000005640_9606_2022	7.3	72.979	0.3	2.65917	0.7	4.84778	NaN	NaN	NaN	NaN	NaN	NaN	3.3	33.014	1.6	16.3975	NaN	NaN	NaN	NaN	NaN	NaN	NaN	NaN	NaN	NaN	NaN	NaN	NaN	NaN	NaN	NaN	0.8	1.17658	NaN	NaN	NaN	NaN	NaN	NaN	NaN	NaN	NaN
0	O00299	CLIC1	Homo sapiens	Chloride intracellular channel protein 1	CLIC1_HUMAN	homo_sapiens_UP000005640_9606_2022	4.1	24.2633	1.6	9.73221	2.5	10.0983	0.3	5.97533	1.7	6.87229	NaN	NaN	NaN	NaN	3.4	10.0632	NaN	NaN	NaN	NaN	NaN	NaN	NaN	NaN	38.7	136.644	NaN	NaN	0.4	6.7443	NaN	NaN	9.2	26.3827	1.3	5.70257	NaN	NaN	NaN	NaN	NaN	NaN	1.3
0	O00303	EIF3F	Homo sapiens	Eukaryotic translation initiation factor 3 subunit F	EIF3F_HUMAN	homo_sapiens_UP000005640_9606_2022	0.3	4.36928	NaN	NaN	NaN	NaN	NaN	NaN	NaN	NaN	NaN	NaN	NaN	NaN	NaN	NaN	NaN	NaN	NaN	NaN	NaN	NaN	NaN	NaN	NaN	NaN	NaN	NaN	NaN	NaN	NaN	NaN	0.9	1.90217	NaN	NaN	NaN	NaN	NaN	NaN	NaN	NaN	NaN
0	O00391	QSOX1	Homo sapiens	Sulfhydryl oxidase 1	QSOX1_HUMAN	homo_sapiens_UP000005640_9606_2022	1.2	9.83249	18.3	36.6872	8.7	19.9487	5.6	14.0021	0	NaN	NaN	NaN	NaN	NaN	1.9	7.73607	NaN	NaN	NaN	NaN	0	1.53392	0.1	17.8105	1.4	6.70442	0.4	7.59142	6.8	21.543	NaN	NaN	2.6	8.52012	5.8	20.7069	NaN	NaN	1.6	9.89165	NaN	NaN	6.9
0	O00462	MANBA	Homo sapiens	Beta-mannosidase	MANBA_HUMAN	homo_sapiens_UP000005640_9606_2022	3.7	19.4905	34.9	152.859	20.8	89.1583	2.9	18.8725	0.3	22.7409	NaN	NaN	0.4	11.9121	3.8	21.6132	1.6	13.0705	NaN	NaN	NaN	NaN	NaN	NaN	6.4	28.3141	3.5	27.088	11.8	54.7786	NaN	NaN	1.8	8.43052	19.9	83.8848	NaN	NaN	7.6	39.4771	NaN	NaN	11.7
0.00191939	O00468	AGRN	Homo sapiens	Agrin	AGRIN_HUMAN	homo_sapiens_UP000005640_9606_2022	NaN	NaN	NaN	NaN	NaN	NaN	NaN	NaN	NaN	NaN	NaN	NaN	NaN	NaN	NaN	NaN	NaN	NaN	NaN	NaN	NaN	NaN	NaN	NaN	NaN	NaN	NaN	NaN	NaN	NaN	NaN	NaN	0.1	6.11206	0	2.23723	NaN	NaN	NaN	NaN	NaN	NaN	NaN
0.00405186	O00487	PSMD14	Homo sapiens	26S proteasome non-ATPase regulatory subunit 14	PSDE_HUMAN	homo_sapiens_UP000005640_9606_2022	NaN	NaN	0.4	10.6771	NaN	NaN	NaN	NaN	NaN	NaN	NaN	NaN	NaN	NaN	0.1	1.80068	NaN	NaN	NaN	NaN	NaN	NaN	NaN	NaN	0.6	5.4683	NaN	NaN	NaN	NaN	NaN	NaN	1.3	5.79552	NaN	NaN	NaN	NaN	NaN	NaN	NaN	NaN	NaN
0	O00560	SDCBP	Homo sapiens	Syntenin-1	SDCB1_HUMAN	homo_sapiens_UP000005640_9606_2022	1.4	11.1143	121.3	77.0204	54.2	210.363	3.2	23.6157	4.2	25.77	NaN	NaN	NaN	NaN	6	26.7657	0.3	5.91357	NaN	NaN	NaN	NaN	NaN	NaN	4.5	21.3367	3.5	21.0442	9.5	37.9678	NaN	NaN	1.9	7.35047	29.4	113.968	NaN	NaN	15.5	61.324	NaN	NaN	13.7
0.00258621	O00571	DDX3X	Homo sapiens	ATP-dependent RNA helicase DDX3X	DDX3X_HUMAN	homo_sapiens_UP000005640_9606_2022	NaN	NaN	NaN	NaN	NaN	NaN	NaN	NaN	NaN	NaN	NaN	NaN	NaN	NaN	NaN	NaN	NaN	NaN	NaN	NaN	NaN	NaN	NaN	NaN	NaN	NaN	NaN	NaN	NaN	NaN	NaN	NaN	0.1	2.68095	NaN	NaN	NaN	NaN	NaN	NaN	NaN	NaN	NaN
0	O00584	RNASET2	Homo sapiens	Ribonuclease T2	RNT2_HUMAN	homo_sapiens_UP000005640_9606_2022	11.3	50.335	60	189.799	34.6	110.855	8.2	46.2571	4.4	21.0178	NaN	NaN	7.9	35.0414	14.4	40.588	16.9	63.3385	3.4	41.8609	NaN	NaN	39	114.364	11.2	32.6036	30.9	99.4513	38.6	126.699	13.5	41.4293	4.6	13.3027	28.2	87.917	NaN	NaN	23.3	66.958	NaN	NaN	17.4
0	O00592	PODXL	Homo sapiens	Podocalyxin	PODXL_HUMAN	homo_sapiens_UP000005640_9606_2022	3.1	29.2939	32	215.87	21.7	140.115	2.1	19.1782	1.5	10.9641	NaN	NaN	0.3	7.76131	4.3	29.0421	1.8	12.3641	NaN	NaN	NaN	NaN	1.8	14.6371	6.2	43.6101	5.8	44.4561	13.7	93.0022	NaN	NaN	0.6	3.81984	7.5	50.0448	NaN	NaN	3.8	25.1198	NaN	NaN	17.9
0.00191939	O00748	CES2	Homo sapiens	Cocaine esterase	EST2_HUMAN	homo_sapiens_UP000005640_9606_2022	0.9	4.38463	0	NaN	1.9	7.5726	NaN	NaN	NaN	NaN	NaN	NaN	NaN	NaN	9.8	23.5598	NaN	NaN	NaN	NaN	NaN	NaN	NaN	NaN	NaN	NaN	NaN	NaN	NaN	NaN	NaN	NaN	54.9	22.8846	NaN	NaN	NaN	NaN	NaN	NaN	NaN	NaN	NaN
0	O00754	MAN2B1	Homo sapiens	Lysosomal alpha-mannosidase	MA2B1_HUMAN	homo_sapiens_UP000005640_9606_2022	NaN	NaN	0.9	8.18476	0.3	4.74059	NaN	NaN	0	1.45837	NaN	NaN	NaN	NaN	NaN	NaN	NaN	NaN	NaN	NaN	NaN	NaN	NaN	NaN	NaN	NaN	NaN	NaN	0.5	14.086	NaN	NaN	0.3	2.84866	0.6	6.60789	NaN	NaN	NaN	NaN	NaN	NaN	0.5
0.00812408	O00764	PDXK	Homo sapiens	Pyridoxal kinase	PDXK_HUMAN	homo_sapiens_UP000005640_9606_2022	NaN	NaN	NaN	NaN	NaN	NaN	NaN	NaN	NaN	NaN	NaN	NaN	NaN	NaN	0.2	3.95408	NaN	NaN	NaN	NaN	NaN	NaN	NaN	NaN	4.5	35.6008	NaN	NaN	NaN	NaN	NaN	NaN	0.5	3.81426	NaN	NaN	NaN	NaN	NaN	NaN	NaN	NaN	NaN
0.00191939	O14498	ISLR	Homo sapiens	Immunoglobulin superfamily containing leucine-rich repeat protein	ISLR_HUMAN	homo_sapiens_UP000005640_9606_2022	NaN	NaN	8.4	19.6591	5.6	24.1128	0.2	5.473	NaN	NaN	NaN	NaN	NaN	NaN	0.6	3.44841	NaN	NaN	NaN	NaN	NaN	NaN	NaN	NaN	0.2	2.06763	NaN	NaN	1	3.76977	NaN	NaN	0.1	0.718051	0.5	2.4008	NaN	NaN	NaN	NaN	NaN	NaN	0.6
0	O14602;P47813	EIF1AY;EIF1AX	Homo sapiens	Eukaryotic translation initiation factor 1A, Y-chromosomal;Eukaryotic translation initiation factor 1A, X-chromosomal	IF1AY_HUMAN;IF1AX_HUMAN	homo_sapiens_UP000005640_9606_2022	0.1;0.1	NaN	NaN	NaN	NaN	NaN	NaN	NaN	NaN	NaN	NaN	NaN	NaN	NaN	0.1;0.1	NaN	NaN	NaN	NaN	NaN	NaN	NaN	NaN	NaN	NaN	NaN	NaN	NaN	NaN	NaN	NaN	NaN	1.1;1.1	1.70894	NaN	NaN	NaN	NaN	NaN	NaN	NaN	NaN	0.1;0.1
0	O14638	ENPP3	Homo sapiens	Ectonucleotide pyrophosphatase/phosphodiesterase family member 3	ENPP3_HUMAN	homo_sapiens_UP000005640_9606_2022	0.1	4.18471	2.2	8.82429	1.1	5.39435	0.1	3.30862	0	NaN	NaN	NaN	NaN	NaN	NaN	NaN	NaN	NaN	NaN	NaN	NaN	NaN	NaN	NaN	0.3	2.57691	NaN	NaN	1.2	7.75134	NaN	NaN	0.1	0.52568	0.4	3.5581	NaN	NaN	0.1	7.96624	NaN	NaN	0.6
0.00108932	O14657	TOR1B	Homo sapiens	Torsin-1B	TOR1B_HUMAN	homo_sapiens_UP000005640_9606_2022	NaN	NaN	0.9	3.12595	0.8	17.6115	0.5	6.94458	NaN	NaN	NaN	NaN	NaN	NaN	NaN	NaN	NaN	NaN	NaN	NaN	NaN	NaN	NaN	NaN	NaN	NaN	NaN	NaN	NaN	NaN	NaN	NaN	0.6	1.62193	2.3	6.67544	NaN	NaN	NaN	NaN	NaN	NaN	0.2
0	O14672	ADAM10	Homo sapiens	Disintegrin and metalloproteinase domain-containing protein 10	ADA10_HUMAN	homo_sapiens_UP000005640_9606_2022	NaN	NaN	1.5	7.03217	1	6.89655	0.7	8.81474	NaN	NaN	NaN	NaN	NaN	NaN	0	NaN	NaN	NaN	NaN	NaN	NaN	NaN	0.3	14.7341	0.4	9.82261	NaN	NaN	NaN	NaN	NaN	NaN	0.3	2.08185	1.6	14.1212	NaN	NaN	NaN	NaN	NaN	NaN	0.2
0.00258621	O14745	SLC9A3R1	Homo sapiens	Na(+)/H(+) exchange regulatory cofactor NHE-RF1	NHRF1_HUMAN	homo_sapiens_UP000005640_9606_2022	2.4	5.75785	5.1	26.1757	2.4	9.83629	NaN	NaN	0.3	4.91992	NaN	NaN	NaN	NaN	1.4	10.9028	0.2	6.3532	NaN	NaN	NaN	NaN	NaN	NaN	2.7	15.6287	NaN	NaN	1.3	5.42191	NaN	NaN	6.9	25.4706	1.4	5.70846	0.5	4.73794	1	12.2692	NaN	NaN	1.6
0.00108932	O14773	TPP1	Homo sapiens	Tripeptidyl-peptidase 1	TPP1_HUMAN	homo_sapiens_UP000005640_9606_2022	0.1	2.35882	1.2	4.1068	3	6.45489	2.4	12.0294	NaN	NaN	NaN	NaN	0.4	12.2744	NaN	NaN	NaN	NaN	NaN	NaN	NaN	NaN	NaN	NaN	0.6	5.05349	NaN	NaN	0.2	3.10616	NaN	NaN	1.9	3.98388	7.2	17.6942	NaN	NaN	0.1	3.35754	NaN	NaN	1.3
0.00191939	O14818	PSMA7	Homo sapiens	Proteasome subunit alpha type-7	PSA7_HUMAN	homo_sapiens_UP000005640_9606_2022	1.7	4.09476	NaN	NaN	NaN	NaN	1.5	9.33645	1.8	9.29447	NaN	NaN	0.5	8.13652	1.7	12.5037	2.5	7.59411	NaN	NaN	NaN	NaN	NaN	NaN	3.6	9.76078	NaN	NaN	NaN	NaN	1.2	13.1951	4.5	12.6983	NaN	NaN	1.5	10.8117	0.7	7.75253	NaN	NaN	1.6
0.00925267	O14950;P19105	MYL12B;MYL12A	Homo sapiens	Myosin regulatory light chain 12B;Myosin regulatory light chain 12A	ML12B_HUMAN;ML12A_HUMAN	homo_sapiens_UP000005640_9606_2022	0.2;0.2	2.59097	NaN	NaN	NaN	NaN	11;11	182.516	NaN	NaN	NaN	NaN	NaN	NaN	0.6;0.6	8.56008	0.2;0.2	7.21104	NaN	NaN	NaN	NaN	NaN	NaN	0.3;0.3	3.66649	NaN	NaN	NaN	NaN	5.6;5.6	92.3974	3.7;3.7	12.1072	NaN	NaN	NaN	NaN	NaN	NaN	NaN	NaN	NaN
0.00191939	O14957	UQCR11	Homo sapiens	Cytochrome b-c1 complex subunit 10	QCR10_HUMAN	homo_sapiens_UP000005640_9606_2022	NaN	NaN	NaN	NaN	NaN	NaN	NaN	NaN	NaN	NaN	NaN	NaN	NaN	NaN	NaN	NaN	NaN	NaN	NaN	NaN	NaN	NaN	NaN	NaN	NaN	NaN	NaN	NaN	NaN	NaN	NaN	NaN	15.1	30.1518	9.2	18.3482	NaN	NaN	NaN	NaN	NaN	NaN	NaN
0	O14979	HNRNPDL	Homo sapiens	Heterogeneous nuclear ribonucleoprotein D-like	HNRDL_HUMAN	homo_sapiens_UP000005640_9606_2022	1.5	10.7738	NaN	NaN	NaN	NaN	NaN	NaN	NaN	NaN	NaN	NaN	0.5	5.61421	0.3	3.67281	NaN	NaN	NaN	NaN	0.2	4.23047	NaN	NaN	0.2	5.0412	NaN	NaN	NaN	NaN	NaN	NaN	0.4	2.04748	0.2	3.1665	0.6	6.14123	NaN	NaN	0.5	10.9141	NaN
0.00108932	O14980	XPO1	Homo sapiens	Exportin-1	XPO1_HUMAN	homo_sapiens_UP000005640_9606_2022	0.1	1.25581	NaN	NaN	NaN	NaN	0.1	3.52224	NaN	NaN	NaN	NaN	NaN	NaN	NaN	NaN	0.1	4.96573	NaN	NaN	NaN	NaN	NaN	NaN	NaN	NaN	NaN	NaN	NaN	NaN	NaN	NaN	NaN	NaN	NaN	NaN	NaN	NaN	NaN	NaN	NaN	NaN	NaN
0	O15031	PLXNB2	Homo sapiens	Plexin-B2	PLXB2_HUMAN	homo_sapiens_UP000005640_9606_2022	0.1	9.26255	0.1	5.56499	0.1	3.12526	NaN	NaN	NaN	NaN	NaN	NaN	NaN	NaN	NaN	NaN	NaN	NaN	NaN	NaN	NaN	NaN	NaN	NaN	0.1	15.0567	NaN	NaN	NaN	NaN	NaN	NaN	0.1	4.13547	0.3	46.8493	NaN	NaN	NaN	NaN	NaN	NaN	NaN
0.00108932	O15144	ARPC2	Homo sapiens	Actin-related protein 2/3 complex subunit 2	ARPC2_HUMAN	homo_sapiens_UP000005640_9606_2022	0.2	1.85328	0.5	9.69088	0.1	2.18906	0.5	10.3437	0.4	3.50276	NaN	NaN	NaN	NaN	1.4	4.62575	0.3	6.48114	NaN	NaN	0.1	2.53934	0.2	5.03268	1.4	3.36802	0.4	6.73811	NaN	NaN	0.4	8.6108	5.8	4.33116	0.4	3.56863	NaN	NaN	0.6	3.89083	NaN	NaN	0.4
0.00549451	O15145	ARPC3	Homo sapiens	Actin-related protein 2/3 complex subunit 3	ARPC3_HUMAN	homo_sapiens_UP000005640_9606_2022	0.4	4.85586	1	5.68041	NaN	NaN	NaN	NaN	0.3	3.58394	NaN	NaN	NaN	NaN	1.6	4.32731	NaN	NaN	NaN	NaN	NaN	NaN	NaN	NaN	2.9	6.52008	NaN	NaN	NaN	NaN	NaN	NaN	7.9	14.9255	NaN	NaN	NaN	NaN	NaN	NaN	NaN	NaN	NaN
0.00258621	O15212	PFDN6	Homo sapiens	Prefoldin subunit 6	PFD6_HUMAN	homo_sapiens_UP000005640_9606_2022	NaN	NaN	NaN	NaN	0.2	0.779882	NaN	NaN	0.1	NaN	NaN	NaN	NaN	NaN	0.1	0.717698	NaN	NaN	NaN	NaN	NaN	NaN	NaN	NaN	2.1	3.32734	NaN	NaN	NaN	NaN	NaN	NaN	1.9	1.84679	NaN	NaN	NaN	NaN	NaN	NaN	NaN	NaN	NaN
0	O15217	GSTA4	Homo sapiens	Glutathione S-transferase A4	GSTA4_HUMAN	homo_sapiens_UP000005640_9606_2022	NaN	NaN	NaN	NaN	NaN	NaN	NaN	NaN	NaN	NaN	NaN	NaN	NaN	NaN	NaN	NaN	NaN	NaN	NaN	NaN	NaN	NaN	NaN	NaN	NaN	NaN	NaN	NaN	NaN	NaN	NaN	NaN	0.1	1.46504	NaN	NaN	NaN	NaN	NaN	NaN	NaN	NaN	NaN
0	O15231	ZNF185	Homo sapiens	Zinc finger protein 185	ZN185_HUMAN	homo_sapiens_UP000005640_9606_2022	NaN	NaN	NaN	NaN	NaN	NaN	NaN	NaN	NaN	NaN	NaN	NaN	NaN	NaN	NaN	NaN	NaN	NaN	NaN	NaN	NaN	NaN	NaN	NaN	0.1	2.48561	NaN	NaN	NaN	NaN	NaN	NaN	0.1	1.73094	NaN	NaN	NaN	NaN	NaN	NaN	NaN	NaN	NaN
0.00258621	O15498	YKT6	Homo sapiens	Synaptobrevin homolog YKT6	YKT6_HUMAN	homo_sapiens_UP000005640_9606_2022	NaN	NaN	NaN	NaN	NaN	NaN	NaN	NaN	NaN	NaN	NaN	NaN	NaN	NaN	NaN	NaN	NaN	NaN	NaN	NaN	NaN	NaN	NaN	NaN	NaN	NaN	NaN	NaN	NaN	NaN	NaN	NaN	0.7	4.45572	NaN	NaN	NaN	NaN	NaN	NaN	NaN	NaN	NaN
0.00258621	O15511	ARPC5	Homo sapiens	Actin-related protein 2/3 complex subunit 5	ARPC5_HUMAN	homo_sapiens_UP000005640_9606_2022	NaN	NaN	NaN	NaN	0.3	2.78955	NaN	NaN	NaN	NaN	NaN	NaN	0.9	8.41163	0.2	2.27162	NaN	NaN	NaN	NaN	NaN	NaN	NaN	NaN	0.7	6.6229	NaN	NaN	NaN	NaN	NaN	NaN	4.1	8.59754	NaN	NaN	NaN	NaN	NaN	NaN	NaN	NaN	NaN
0	O43169	CYB5B	Homo sapiens	Cytochrome b5 type B	CYB5B_HUMAN	homo_sapiens_UP000005640_9606_2022	2	16.0247	NaN	NaN	NaN	NaN	NaN	NaN	1	7.69509	NaN	NaN	NaN	NaN	0.9	7.55215	3.3	21.1526	NaN	NaN	NaN	NaN	NaN	NaN	0.1	1.16492	NaN	NaN	NaN	NaN	NaN	NaN	3	2.48733	NaN	NaN	NaN	NaN	NaN	NaN	NaN	NaN	NaN
0	O43175	PHGDH	Homo sapiens	D-3-phosphoglycerate dehydrogenase	SERA_HUMAN	homo_sapiens_UP000005640_9606_2022	3.9	26.2934	2.3	20.1618	2.2	19.3581	0.3	15.65	2.1	25.9123	NaN	NaN	4.4	32.6798	2.5	21.9097	2.6	23.4168	5.5	49.2574	8.5	7.74256	0.2	51.7038	0.4	22.2354	3.7	32.7589	0	NaN	5.3	43.3611	0.7	4.9343	3.8	23.1044	5.7	41.3754	3.9	35.0894	0.3	63.821	2
0.00862689	O43181	NDUFS4	Homo sapiens	NADH dehydrogenase [ubiquinone] iron-sulfur protein 4, mitochondrial	NDUS4_HUMAN	homo_sapiens_UP000005640_9606_2022	0.2	1.95749	NaN	NaN	NaN	NaN	NaN	NaN	NaN	NaN	NaN	NaN	NaN	NaN	0.5	4.39403	NaN	NaN	NaN	NaN	NaN	NaN	NaN	NaN	NaN	NaN	NaN	NaN	NaN	NaN	NaN	NaN	0.8	7.5116	0.2	2.31627	NaN	NaN	NaN	NaN	NaN	NaN	NaN
0	O43240	KLK10	Homo sapiens	Kallikrein-10	KLK10_HUMAN	homo_sapiens_UP000005640_9606_2022	NaN	NaN	0.1	2.16794	0.2	3.32878	NaN	NaN	NaN	NaN	NaN	NaN	NaN	NaN	0.6	10.3254	NaN	NaN	NaN	NaN	NaN	NaN	NaN	NaN	0.2	3.04901	NaN	NaN	NaN	NaN	NaN	NaN	2.2	24.8902	1.7	17.8965	0.8	12.7875	NaN	NaN	NaN	NaN	0.1
0	O43278	SPINT1	Homo sapiens	Kunitz-type protease inhibitor 1	SPIT1_HUMAN	homo_sapiens_UP000005640_9606_2022	0.5	2.5957	7.3	50.8827	5	26.5544	NaN	NaN	NaN	NaN	NaN	NaN	NaN	NaN	0.7	5.65835	0.4	6.5394	NaN	NaN	NaN	NaN	0.8	16.9315	0.8	3.93043	0.2	3.89222	2.7	17.9404	NaN	NaN	1.4	7.71209	2.1	11.755	NaN	NaN	0.1	7.33872	NaN	NaN	1.5
0	O43345	ZNF208	Homo sapiens	Zinc finger protein 208	ZN208_HUMAN	homo_sapiens_UP000005640_9606_2022	NaN	NaN	0.2	15.4055	0.7	45.4944	0.2	11.7421	0.2	14.6541	NaN	NaN	0.6	43.4554	0.4	30.5324	NaN	NaN	NaN	NaN	NaN	NaN	NaN	NaN	0.9	61.7606	1.5	100.881	2.1	140.879	NaN	NaN	0.3	22.619	2.2	148.531	NaN	NaN	2	135.053	NaN	NaN	1.8
0.00108932	O43399	TPD52L2	Homo sapiens	Tumor protein D54	TPD54_HUMAN	homo_sapiens_UP000005640_9606_2022	0.4	5.93452	NaN	NaN	0.3	2.69456	0.5	6.79937	NaN	NaN	NaN	NaN	NaN	NaN	0.7	1.58471	NaN	NaN	NaN	NaN	NaN	NaN	NaN	NaN	0.5	13.0788	NaN	NaN	1.8	49.8225	NaN	NaN	5.2	20.9522	NaN	NaN	0.6	6.93726	0.5	14.8837	NaN	NaN	NaN
0.00108932	O43405	COCH	Homo sapiens	Cochlin	COCH_HUMAN	homo_sapiens_UP000005640_9606_2022	NaN	NaN	0.1	2.92198	1	3.70162	NaN	NaN	NaN	NaN	NaN	NaN	NaN	NaN	NaN	NaN	NaN	NaN	NaN	NaN	NaN	NaN	NaN	NaN	NaN	NaN	NaN	NaN	NaN	NaN	NaN	NaN	0.1	1.45441	0.6	4.04051	NaN	NaN	NaN	NaN	NaN	NaN	0
0	O43490	PROM1	Homo sapiens	Prominin-1	PROM1_HUMAN	homo_sapiens_UP000005640_9606_2022	0.2	4.71783	41.1	54.9862	17.5	86.8742	0.1	90.1587	0.4	31.1714	NaN	NaN	NaN	NaN	0.6	15.7013	NaN	NaN	NaN	NaN	NaN	NaN	NaN	NaN	1.4	10.0142	0.3	10.3741	1.1	17.0569	NaN	NaN	1.3	4.72958	4.4	27.7603	NaN	NaN	3.2	25.0614	NaN	NaN	5.5
0.00405186	O43493	TGOLN2	Homo sapiens	Trans-Golgi network integral membrane protein 2	TGON2_HUMAN	homo_sapiens_UP000005640_9606_2022	NaN	NaN	1.3	5.11403	0.1	1.15424	NaN	NaN	NaN	NaN	NaN	NaN	NaN	NaN	NaN	NaN	NaN	NaN	NaN	NaN	NaN	NaN	NaN	NaN	NaN	NaN	NaN	NaN	NaN	NaN	NaN	NaN	0.1	2.07188	NaN	NaN	NaN	NaN	NaN	NaN	NaN	NaN	0.3
0.00258621	O43505	B4GAT1	Homo sapiens	Beta-1,4-glucuronyltransferase 1	B4GA1_HUMAN	homo_sapiens_UP000005640_9606_2022	NaN	NaN	0.7	5.07376	1.6	8.24775	0.3	8.91269	NaN	NaN	NaN	NaN	NaN	NaN	0.2	4.0573	NaN	NaN	NaN	NaN	NaN	NaN	NaN	NaN	0.2	5.50603	NaN	NaN	0.3	8.20172	0.5	13.7693	0.2	2.20293	1.1	7.70953	0.1	1.40512	NaN	NaN	NaN	NaN	0.6
0	O43653	PSCA	Homo sapiens	Prostate stem cell antigen	PSCA_HUMAN	homo_sapiens_UP000005640_9606_2022	0.5	2.73752	1.5	9.20927	2.8	16.6125	NaN	NaN	0.5	2.87924	NaN	NaN	NaN	NaN	NaN	NaN	NaN	NaN	NaN	NaN	NaN	NaN	NaN	NaN	NaN	NaN	0.2	1.46254	0.9	5.48063	NaN	NaN	0.2	1.15915	0.7	4.36067	NaN	NaN	1.6	9.36882	NaN	NaN	1.1
0.00108932	O43676	NDUFB3	Homo sapiens	NADH dehydrogenase [ubiquinone] 1 beta subcomplex subunit 3	NDUB3_HUMAN	homo_sapiens_UP000005640_9606_2022	NaN	NaN	NaN	NaN	NaN	NaN	NaN	NaN	NaN	NaN	NaN	NaN	NaN	NaN	NaN	NaN	NaN	NaN	NaN	NaN	NaN	NaN	NaN	NaN	NaN	NaN	NaN	NaN	NaN	NaN	NaN	NaN	2.4	2.3278	NaN	NaN	NaN	NaN	NaN	NaN	NaN	NaN	NaN
0	O43707	ACTN4	Homo sapiens	Alpha-actinin-4	ACTN4_HUMAN	homo_sapiens_UP000005640_9606_2022	3.7	10.4283	NaN	NaN	0.3	2.6908	2.3	5.79557	0.7	5.10542	0.3	76.8363	1.8	6.77853	3	6.74735	0.9	3.65976	NaN	NaN	0.6	13.5198	1	8.01641	2.8	7.40313	0.5	10.3714	0.2	4.49889	0.4	15.8883	14.7	16.5558	0.4	3.6407	2.7	13.2812	0.2	5.87017	0.7	11.7094	0.4
0	O43759	SYNGR1	Homo sapiens	Synaptogyrin-1	SNG1_HUMAN	homo_sapiens_UP000005640_9606_2022	NaN	NaN	NaN	NaN	NaN	NaN	NaN	NaN	NaN	NaN	NaN	NaN	NaN	NaN	0.4	3.5177	NaN	NaN	NaN	NaN	NaN	NaN	NaN	NaN	NaN	NaN	NaN	NaN	NaN	NaN	NaN	NaN	1.3	11.3135	NaN	NaN	NaN	NaN	NaN	NaN	NaN	NaN	NaN
0.00108932	O43768	ENSA	Homo sapiens	Alpha-endosulfine	ENSA_HUMAN	homo_sapiens_UP000005640_9606_2022	NaN	NaN	1	3.91396	1.6	5.0265	NaN	NaN	NaN	NaN	NaN	NaN	NaN	NaN	1.3	8.4817	NaN	NaN	NaN	NaN	NaN	NaN	NaN	NaN	3.4	7.13095	NaN	NaN	NaN	NaN	NaN	NaN	3.3	6.6232	0.1	6.57159	NaN	NaN	NaN	NaN	NaN	NaN	0.6
0	O43852	CALU	Homo sapiens	Calumenin	CALU_HUMAN	homo_sapiens_UP000005640_9606_2022	10.2	22.6127	31.1	54.9643	31.9	45.389	23.6	24.0187	4.6	15.2588	0.9	7.50863	5.9	17.067	12.5	21.8839	6.7	12.5514	NaN	NaN	4.1	12.6697	1.1	7.24361	10.9	17.8231	2.4	14.0583	8.7	17.2813	1.6	10.9651	41.7	67.391	76.9	107.134	2.9	17.4202	22.3	40.9662	1.3	11.6989	10.9
0	O60218	AKR1B10	Homo sapiens	Aldo-keto reductase family 1 member B10	AK1BA_HUMAN	homo_sapiens_UP000005640_9606_2022	NaN	NaN	NaN	NaN	0.1	5.03746	NaN	NaN	0.3	6.15405	NaN	NaN	NaN	NaN	1.1	5.44357	0.5	6.30939	NaN	NaN	NaN	NaN	NaN	NaN	0.5	4.10762	NaN	NaN	NaN	NaN	NaN	NaN	7.4	14.769	NaN	NaN	NaN	NaN	NaN	NaN	NaN	NaN	0.2
0	O60235	TMPRSS11D	Homo sapiens	Transmembrane protease serine 11D	TM11D_HUMAN	homo_sapiens_UP000005640_9606_2022	0.8	4.73956	0.9	1.85638	1.7	4.94951	NaN	NaN	NaN	NaN	NaN	NaN	1.3	6.67308	3.4	7.98575	1.7	5.14699	NaN	NaN	NaN	NaN	NaN	NaN	NaN	NaN	NaN	NaN	NaN	NaN	NaN	NaN	14.2	12.9693	NaN	NaN	NaN	NaN	NaN	NaN	NaN	NaN	NaN
0	O60437	PPL	Homo sapiens	Periplakin	PEPL_HUMAN	homo_sapiens_UP000005640_9606_2022	0.2	3.02556	0	7.99471	0	6.46798	0	8.47179	0.7	14.3669	NaN	NaN	NaN	NaN	0.2	6.31999	0.1	5.68848	NaN	NaN	NaN	NaN	0.1	10.8658	0.2	4.31149	NaN	NaN	NaN	NaN	NaN	NaN	3	13.7644	NaN	NaN	NaN	NaN	NaN	NaN	NaN	NaN	1.2
0	O60506	SYNCRIP	Homo sapiens	Heterogeneous nuclear ribonucleoprotein Q	HNRPQ_HUMAN	homo_sapiens_UP000005640_9606_2022	1.5	73.2842	NaN	NaN	0.3	8.3771	NaN	NaN	0.4	21.5918	NaN	NaN	0.5	11.1553	0.1	4.97856	NaN	NaN	NaN	NaN	NaN	NaN	0.7	22.6273	0.5	16.3173	0.4	10.8737	0.5	14.9163	NaN	NaN	0.9	8.67072	0.4	13.4992	0.6	17.2433	NaN	NaN	NaN	NaN	0.3
0	O60547	GMDS	Homo sapiens	GDP-mannose 4,6 dehydratase	GMDS_HUMAN	homo_sapiens_UP000005640_9606_2022	0.1	3.52542	0.1	3.62189	NaN	NaN	NaN	NaN	2	10.4631	NaN	NaN	NaN	NaN	0	1.39962	NaN	NaN	NaN	NaN	NaN	NaN	NaN	NaN	17.2	20.8042	0.3	8.30482	NaN	NaN	NaN	NaN	0.5	3.21881	0.5	5.62955	NaN	NaN	NaN	NaN	NaN	NaN	0.7
0.00472441	O60603	TLR2	Homo sapiens	Toll-like receptor 2	TLR2_HUMAN	homo_sapiens_UP000005640_9606_2022	NaN	NaN	0.9	10.4981	0.5	9.89325	NaN	NaN	NaN	NaN	NaN	NaN	NaN	NaN	NaN	NaN	NaN	NaN	NaN	NaN	NaN	NaN	NaN	NaN	NaN	NaN	NaN	NaN	NaN	NaN	NaN	NaN	NaN	NaN	0.1	10.2081	NaN	NaN	NaN	NaN	NaN	NaN	0.2
0.00405186	O60645	EXOC3	Homo sapiens	Exocyst complex component 3	EXOC3_HUMAN	homo_sapiens_UP000005640_9606_2022	2	74.4708	1.1	43.3993	1.3	49.603	3.1	117.291	3.3	124.898	5	191.072	3	114.832	1.9	70.8322	NaN	NaN	3.1	117.363	5.3	200.161	2.5	95.3159	1.1	41.158	2.4	90.5477	2	77.177	3.9	147.654	0.5	18.1617	1.8	69.6816	3.6	138.31	3.1	118.96	3.5	133.691	0.8
0.00191939	O60664	PLIN3	Homo sapiens	Perilipin-3	PLIN3_HUMAN	homo_sapiens_UP000005640_9606_2022	0.1	3.08232	0.6	17.2969	NaN	NaN	NaN	NaN	NaN	NaN	NaN	NaN	NaN	NaN	0.1	NaN	0.2	2.64444	NaN	NaN	NaN	NaN	NaN	NaN	0.7	3.2463	NaN	NaN	NaN	NaN	NaN	NaN	2.9	4.27573	0.1	1.60578	NaN	NaN	0	NaN	NaN	NaN	0.1
0	O60701	UGDH	Homo sapiens	UDP-glucose 6-dehydrogenase	UGDH_HUMAN	homo_sapiens_UP000005640_9606_2022	NaN	NaN	NaN	NaN	0.2	1.99117	0.3	2.06492	0.3	3.61324	NaN	NaN	NaN	NaN	NaN	NaN	NaN	NaN	NaN	NaN	NaN	NaN	NaN	NaN	1.4	3.28942	NaN	NaN	NaN	NaN	0.1	4.77735	1.6	3.52519	0.3	4.5955	1	9.95979	0.2	5.93649	0.6	18.8973	0
0.00472441	O60763	USO1	Homo sapiens	General vesicular transport factor p115	USO1_HUMAN	homo_sapiens_UP000005640_9606_2022	NaN	NaN	NaN	NaN	NaN	NaN	NaN	NaN	NaN	NaN	NaN	NaN	NaN	NaN	NaN	NaN	NaN	NaN	NaN	NaN	NaN	NaN	NaN	NaN	NaN	NaN	NaN	NaN	NaN	NaN	NaN	NaN	0	NaN	NaN	NaN	NaN	NaN	NaN	NaN	NaN	NaN	NaN
0.00862689	O60784	TOM1	Homo sapiens	Target of Myb protein 1	TOM1_HUMAN	homo_sapiens_UP000005640_9606_2022	NaN	NaN	NaN	NaN	NaN	NaN	NaN	NaN	NaN	NaN	NaN	NaN	NaN	NaN	NaN	NaN	NaN	NaN	NaN	NaN	NaN	NaN	NaN	NaN	0.1	2.34987	NaN	NaN	NaN	NaN	NaN	NaN	0.3	1.96937	NaN	NaN	NaN	NaN	NaN	NaN	NaN	NaN	NaN
0	O60814;P58876;P62807;Q5QNW6;Q93079;Q99877;Q99879	H2BC12;H2BC5;H2BC10;H2BC18;H2BC9;H2BC15;H2BC14	Homo sapiens	Histone H2B type 1-K;Histone H2B type 1-D;Histone H2B type 1-C/E/F/G/I;Histone H2B type 2-F;Histone H2B type 1-H;Histone H2B type 1-N;Histone H2B type 1-M	H2B1K_HUMAN;H2B1D_HUMAN;H2B1C_HUMAN;H2B2F_HUMAN;H2B1H_HUMAN;H2B1N_HUMAN;H2B1M_HUMAN	homo_sapiens_UP000005640_9606_2022	135.3;135.3;135.3;135.3;135.3;135.3;135.3	81.0648	0.8;0.8;0.8;0.8;0.8;0.8;0.8	4.29978	4.6;4.6;4.6;4.6;4.6;4.6;4.6	9.57872	8.6;8.6;8.6;8.6;8.6;8.6;8.6	17.9469	21.8;21.8;21.8;21.8;21.8;21.8;21.8	45.7731	11.6;11.6;11.6;11.6;11.6;11.6;11.6	62.1266	39.7;39.7;39.7;39.7;39.7;39.7;39.7	37.503	42.6;42.6;42.6;42.6;42.6;42.6;42.6	24.8594	11.9;11.9;11.9;11.9;11.9;11.9;11.9	13.6784	13.6;13.6;13.6;13.6;13.6;13.6;13.6	53.1702	24.4;24.4;24.4;24.4;24.4;24.4;24.4	57.4753	19.1;19.1;19.1;19.1;19.1;19.1;19.1	31.762	11.4;11.4;11.4;11.4;11.4;11.4;11.4	18.913	17.2;17.2;17.2;17.2;17.2;17.2;17.2	26.5374	12.4;12.4;12.4;12.4;12.4;12.4;12.4	17.6067	22.3;22.3;22.3;22.3;22.3;22.3;22.3	30.136	8;8;8;8;8;8;8	10.2104	9.8;9.8;9.8;9.8;9.8;9.8;9.8	19.4356	26.8;26.8;26.8;26.8;26.8;26.8;26.8	49.8991	15.9;15.9;15.9;15.9;15.9;15.9;15.9	39.8645	19.4;19.4;19.4;19.4;19.4;19.4;19.4	56.0235	7.4;7.4;7.4;7.4;7.4;7.4;7.4
0	O60888	CUTA	Homo sapiens	Protein CutA	CUTA_HUMAN	homo_sapiens_UP000005640_9606_2022	8.1	62.0802	60.6	3.792	26.1	177.256	11.1	85.1126	4.7	36.3008	NaN	NaN	4.2	32.6429	6	40.8426	13.1	89.2142	NaN	NaN	NaN	NaN	NaN	NaN	20.5	138.999	1.6	10.8945	13.5	91.4613	NaN	NaN	7.5	50.6288	6.5	44.4079	NaN	NaN	4.7	32.2037	NaN	NaN	23.2
0	O75083	WDR1	Homo sapiens	WD repeat-containing protein 1	WDR1_HUMAN	homo_sapiens_UP000005640_9606_2022	7.3	11.2538	0.1	2.37263	1	3.57218	NaN	NaN	13.8	15.7995	NaN	NaN	0.4	4.97901	0.2	6.69417	NaN	NaN	NaN	NaN	NaN	NaN	NaN	NaN	48.4	120.869	NaN	NaN	0.2	6.3174	NaN	NaN	1.9	5.21918	0.2	3.65433	NaN	NaN	NaN	NaN	NaN	NaN	0.7
0.00405186	O75131	CPNE3	Homo sapiens	Copine-3	CPNE3_HUMAN	homo_sapiens_UP000005640_9606_2022	NaN	NaN	NaN	NaN	0.1	5.01527	NaN	NaN	NaN	NaN	NaN	NaN	NaN	NaN	NaN	NaN	NaN	NaN	NaN	NaN	NaN	NaN	NaN	NaN	0.8	6.70842	NaN	NaN	NaN	NaN	NaN	NaN	0.7	4.33693	NaN	NaN	NaN	NaN	0	1.46637	NaN	NaN	0.6
0.00108932	O75208	COQ9	Homo sapiens	Ubiquinone biosynthesis protein COQ9, mitochondrial	COQ9_HUMAN	homo_sapiens_UP000005640_9606_2022	0.5	3.15966	NaN	NaN	NaN	NaN	NaN	NaN	NaN	NaN	NaN	NaN	NaN	NaN	NaN	NaN	NaN	NaN	NaN	NaN	NaN	NaN	NaN	NaN	NaN	NaN	NaN	NaN	NaN	NaN	NaN	NaN	NaN	NaN	NaN	NaN	NaN	NaN	NaN	NaN	NaN	NaN	NaN
0	O75223	GGCT	Homo sapiens	Gamma-glutamylcyclotransferase	GGCT_HUMAN	homo_sapiens_UP000005640_9606_2022	7.3	10.2403	0.9	4.04297	1.1	4.01222	3.4	9.79697	8.2	20.5452	NaN	NaN	2.4	9.38183	3	10.3544	14.9	31.7325	5.5	54.8557	NaN	NaN	4	17.635	16.3	32.3245	0.7	8.94633	NaN	NaN	1.6	13.4858	7.9	18.8402	NaN	NaN	1.2	15.1839	NaN	NaN	NaN	NaN	4.7
0.00108932	O75340	PDCD6	Homo sapiens	Programmed cell death protein 6	PDCD6_HUMAN	homo_sapiens_UP000005640_9606_2022	0.2	2.24332	1.3	5.92309	0.8	4.28576	NaN	NaN	NaN	NaN	NaN	NaN	NaN	NaN	0.8	9.53924	NaN	NaN	NaN	NaN	NaN	NaN	NaN	NaN	0.9	4.09144	NaN	NaN	NaN	NaN	NaN	NaN	3.2	5.17981	NaN	NaN	NaN	NaN	NaN	NaN	NaN	NaN	NaN
0.00191939	O75342	ALOX12B	Homo sapiens	Arachidonate 12-lipoxygenase, 12R-type	LX12B_HUMAN	homo_sapiens_UP000005640_9606_2022	NaN	NaN	NaN	NaN	NaN	NaN	0.3	7.02955	0.1	5.06203	NaN	NaN	NaN	NaN	NaN	NaN	NaN	NaN	0.8	19.1256	NaN	NaN	0.3	8.97409	NaN	NaN	NaN	NaN	NaN	NaN	NaN	NaN	NaN	NaN	NaN	NaN	NaN	NaN	NaN	NaN	NaN	NaN	1
0	O75347	TBCA	Homo sapiens	Tubulin-specific chaperone A	TBCA_HUMAN	homo_sapiens_UP000005640_9606_2022	21.4	7.76679	NaN	NaN	1.9	10.2657	NaN	NaN	NaN	NaN	NaN	NaN	0.2	1.76736	1.4	9.79789	NaN	NaN	NaN	NaN	0.5	4.14679	NaN	NaN	9.8	11.2343	NaN	NaN	0.9	14.7899	0.5	7.84724	7	7.61238	0.2	2.64534	1.6	24.7231	NaN	NaN	NaN	NaN	1
0.00862689	O75348	ATP6V1G1	Homo sapiens	V-type proton ATPase subunit G 1	VATG1_HUMAN	homo_sapiens_UP000005640_9606_2022	NaN	NaN	0.5	4.49873	NaN	NaN	NaN	NaN	NaN	NaN	NaN	NaN	NaN	NaN	NaN	NaN	NaN	NaN	NaN	NaN	NaN	NaN	NaN	NaN	1.8	7.57547	NaN	NaN	NaN	NaN	NaN	NaN	0.9	2.54341	NaN	NaN	NaN	NaN	NaN	NaN	NaN	NaN	NaN
0	O75367	MACROH2A1	Homo sapiens	Core histone macro-H2A.1	H2AY_HUMAN	homo_sapiens_UP000005640_9606_2022	1.3	24.2577	NaN	NaN	NaN	NaN	NaN	NaN	0.5	8.30238	NaN	NaN	1.1	20.4387	0.7	12.3363	NaN	NaN	NaN	NaN	NaN	NaN	1	17.2951	NaN	NaN	NaN	NaN	0.7	13.0853	NaN	NaN	0.2	2.86491	NaN	NaN	NaN	NaN	NaN	NaN	NaN	NaN	0.2
0	O75368	SH3BGRL	Homo sapiens	SH3 domain-binding glutamic acid-rich-like protein	SH3L1_HUMAN	homo_sapiens_UP000005640_9606_2022	6.4	9.47166	5.3	7.72306	6.3	11.9311	NaN	NaN	10.2	11.9393	NaN	NaN	0.5	4.15759	4.6	14.1253	2.9	10.8819	NaN	NaN	NaN	NaN	1.2	7.64336	24.1	33.4241	2.6	11.4163	0.8	4.96545	NaN	NaN	18	28.6358	NaN	NaN	NaN	NaN	NaN	NaN	NaN	NaN	2.2
0	O75369	FLNB	Homo sapiens	Filamin-B	FLNB_HUMAN	homo_sapiens_UP000005640_9606_2022	0.3	39.3994	0	18.5894	0	12.5485	0	12.4686	2	45.9988	NaN	NaN	0.1	19.5501	0.2	66.4092	1.3	25.4872	0.1	33.5246	0.1	17.6159	1.9	36.9106	0.1	15.3225	0.1	34.2088	0.1	24.7789	0.1	32.8729	0.1	8.9567	1.1	12.4646	1.8	34.7436	1.2	25.9105	1.5	29.058	1.2
0.00108932	O75390	CS	Homo sapiens	Citrate synthase, mitochondrial	CISY_HUMAN	homo_sapiens_UP000005640_9606_2022	2.4	14.877	NaN	NaN	NaN	NaN	NaN	NaN	NaN	NaN	NaN	NaN	0.6	24.8516	1.3	5.68976	NaN	NaN	NaN	NaN	NaN	NaN	NaN	NaN	NaN	NaN	NaN	NaN	NaN	NaN	NaN	NaN	1.8	15.5936	NaN	NaN	1	17.7045	NaN	NaN	3.3	56.1387	0.2
0.00191939	O75400	PRPF40A	Homo sapiens	Pre-mRNA-processing factor 40 homolog A	PR40A_HUMAN	homo_sapiens_UP000005640_9606_2022	NaN	NaN	NaN	NaN	NaN	NaN	NaN	NaN	NaN	NaN	NaN	NaN	NaN	NaN	NaN	NaN	NaN	NaN	NaN	NaN	NaN	NaN	NaN	NaN	NaN	NaN	NaN	NaN	NaN	NaN	NaN	NaN	NaN	NaN	NaN	NaN	NaN	NaN	NaN	NaN	NaN	NaN	NaN
0.00258621	O75487	GPC4	Homo sapiens	Glypican-4	GPC4_HUMAN	homo_sapiens_UP000005640_9606_2022	NaN	NaN	0.3	1.69588	0.1	3.75822	0.1	9.27514	NaN	NaN	NaN	NaN	NaN	NaN	NaN	NaN	NaN	NaN	NaN	NaN	NaN	NaN	NaN	NaN	0.3	8.00915	NaN	NaN	0.3	9.96188	NaN	NaN	0.2	4.37932	0.5	1.66701	NaN	NaN	NaN	NaN	NaN	NaN	0
0.00994318	O75489	NDUFS3	Homo sapiens	NADH dehydrogenase [ubiquinone] iron-sulfur protein 3, mitochondrial	NDUS3_HUMAN	homo_sapiens_UP000005640_9606_2022	0.3	3.86257	NaN	NaN	NaN	NaN	NaN	NaN	NaN	NaN	NaN	NaN	0.2	3.45172	0.1	1.91513	NaN	NaN	NaN	NaN	NaN	NaN	NaN	NaN	NaN	NaN	NaN	NaN	NaN	NaN	NaN	NaN	0.9	2.49214	NaN	NaN	NaN	NaN	NaN	NaN	NaN	NaN	NaN
0.00191939	O75503	CLN5	Homo sapiens	Ceroid-lipofuscinosis neuronal protein 5	CLN5_HUMAN	homo_sapiens_UP000005640_9606_2022	NaN	NaN	2	11.9073	2.7	16.0493	0.5	7.28505	NaN	NaN	NaN	NaN	NaN	NaN	0.4	11.0558	NaN	NaN	NaN	NaN	NaN	NaN	NaN	NaN	0.7	6.93715	NaN	NaN	NaN	NaN	NaN	NaN	0.7	3.22632	3.9	18.4917	NaN	NaN	0.6	4.96097	NaN	NaN	0.4
0.00191939	O75506	HSBP1	Homo sapiens	Heat shock factor-binding protein 1	HSBP1_HUMAN	homo_sapiens_UP000005640_9606_2022	NaN	NaN	NaN	NaN	NaN	NaN	2	9.21409	0.7	2.42686	NaN	NaN	NaN	NaN	0.5	1.95209	NaN	NaN	NaN	NaN	NaN	NaN	NaN	NaN	NaN	NaN	NaN	NaN	NaN	NaN	NaN	NaN	6.6	2.52239	NaN	NaN	0.2	NaN	NaN	NaN	NaN	NaN	NaN
0	O75531	BANF1	Homo sapiens	Barrier-to-autointegration factor	BAF_HUMAN	homo_sapiens_UP000005640_9606_2022	5.2	11.8342	NaN	NaN	2	5.92892	NaN	NaN	4.5	11.9276	NaN	NaN	NaN	NaN	2.5	19.9422	NaN	NaN	NaN	NaN	NaN	NaN	NaN	NaN	4	10.7226	NaN	NaN	NaN	NaN	NaN	NaN	10	25.0017	NaN	NaN	2.4	11.827	NaN	NaN	NaN	NaN	NaN
0	O75608	LYPLA1	Homo sapiens	Acyl-protein thioesterase 1	LYPA1_HUMAN	homo_sapiens_UP000005640_9606_2022	NaN	NaN	NaN	NaN	NaN	NaN	NaN	NaN	NaN	NaN	NaN	NaN	NaN	NaN	NaN	NaN	NaN	NaN	NaN	NaN	NaN	NaN	NaN	NaN	0.8	10.7517	NaN	NaN	NaN	NaN	NaN	NaN	0.4	1.91039	NaN	NaN	NaN	NaN	NaN	NaN	NaN	NaN	0.7
0	O75629	CREG1	Homo sapiens	Protein CREG1	CREG1_HUMAN	homo_sapiens_UP000005640_9606_2022	2.4	27.2701	7.1	10.6236	6.5	41.2665	1.7	14.1469	NaN	NaN	NaN	NaN	3.3	36.3347	0.4	3.34788	NaN	NaN	NaN	NaN	NaN	NaN	1.2	10.1154	2.5	20.2447	4.6	37.1748	7.3	59.3846	NaN	NaN	3.2	21.8058	3.1	25.5213	NaN	NaN	2.6	21.5767	NaN	NaN	6.9
0.00258621	O75718	CRTAP	Homo sapiens	Cartilage-associated protein	CRTAP_HUMAN	homo_sapiens_UP000005640_9606_2022	0.1	2.74104	0.3	8.61926	0.9	9.80779	0.3	3.56644	NaN	NaN	NaN	NaN	NaN	NaN	0	NaN	NaN	NaN	NaN	NaN	NaN	NaN	NaN	NaN	NaN	NaN	NaN	NaN	0.1	2.04356	NaN	NaN	0.3	2.50298	0.9	7.32021	NaN	NaN	0.1	3.95055	NaN	NaN	0.1
0	O75787	ATP6AP2	Homo sapiens	Renin receptor	RENR_HUMAN	homo_sapiens_UP000005640_9606_2022	0.2	3.58841	3.8	6.96576	1.8	9.57269	2.1	13.4119	NaN	NaN	NaN	NaN	NaN	NaN	0.3	5.60375	NaN	NaN	NaN	NaN	NaN	NaN	NaN	NaN	0.2	3.78671	NaN	NaN	0.3	4.06409	NaN	NaN	1.5	6.84485	2.4	18.9015	NaN	NaN	NaN	NaN	NaN	NaN	0.3
0.00690184	O75822	EIF3J	Homo sapiens	Eukaryotic translation initiation factor 3 subunit J	EIF3J_HUMAN	homo_sapiens_UP000005640_9606_2022	NaN	NaN	NaN	NaN	NaN	NaN	NaN	NaN	NaN	NaN	NaN	NaN	NaN	NaN	NaN	NaN	NaN	NaN	NaN	NaN	NaN	NaN	NaN	NaN	NaN	NaN	NaN	NaN	NaN	NaN	NaN	NaN	0.4	6.29175	NaN	NaN	NaN	NaN	NaN	NaN	NaN	NaN	NaN
0.00405186	O75828	CBR3	Homo sapiens	Carbonyl reductase [NADPH] 3	CBR3_HUMAN	homo_sapiens_UP000005640_9606_2022	1.3	23.6054	NaN	NaN	NaN	NaN	NaN	NaN	NaN	NaN	NaN	NaN	NaN	NaN	NaN	NaN	NaN	NaN	NaN	NaN	NaN	NaN	0.8	14.4286	1.7	8.31343	NaN	NaN	NaN	NaN	NaN	NaN	1	2.71956	1	10.7524	NaN	NaN	NaN	NaN	NaN	NaN	0.9
0	O75874	IDH1	Homo sapiens	Isocitrate dehydrogenase [NADP] cytoplasmic	IDHC_HUMAN	homo_sapiens_UP000005640_9606_2022	4	5.31594	0.6	2.45838	1.1	4.55964	0	NaN	4	7.40938	NaN	NaN	0.1	1.14949	1.3	3.63687	NaN	NaN	0.2	2.47139	NaN	NaN	NaN	NaN	37.1	30.5932	0.6	5.68983	0.1	3.9698	NaN	NaN	8.9	7.80681	4.6	1.9293	NaN	NaN	NaN	NaN	NaN	NaN	0.5
0	O75882	ATRN	Homo sapiens	Attractin	ATRN_HUMAN	homo_sapiens_UP000005640_9606_2022	0.5	9.51933	4.7	48.6502	2.7	27.5426	0.1	4.70343	0.3	8.41062	NaN	NaN	0.3	6.58417	0.8	8.18249	0.1	4.02039	0.2	9.44592	NaN	NaN	1.5	23.0498	0.8	11.9884	1	12.6552	1.9	21.4089	0.2	8.55088	0.1	1.70121	1.1	15.3101	NaN	NaN	0.4	12.0542	NaN	NaN	1.7
0.00191939	O75888	TNFSF13	Homo sapiens	Tumor necrosis factor ligand superfamily member 13	TNF13_HUMAN	homo_sapiens_UP000005640_9606_2022	NaN	NaN	3.6	10.5519	0.9	3.5963	1.5	10.4476	NaN	NaN	NaN	NaN	0.1	1.53028	0.2	2.14096	NaN	NaN	NaN	NaN	NaN	NaN	1.2	36.7998	1.4	4.27912	0.9	11.788	2.1	8.94642	NaN	NaN	1	3.43436	3.8	14.3639	NaN	NaN	NaN	NaN	NaN	NaN	3.3
0	O75947	ATP5PD	Homo sapiens	ATP synthase subunit d, mitochondrial	ATP5H_HUMAN	homo_sapiens_UP000005640_9606_2022	1.4	3.62795	NaN	NaN	NaN	NaN	NaN	NaN	NaN	NaN	NaN	NaN	NaN	NaN	1.1	1.60999	0.4	3.13906	NaN	NaN	NaN	NaN	NaN	NaN	NaN	NaN	NaN	NaN	NaN	NaN	NaN	NaN	8.5	5.88501	NaN	NaN	NaN	NaN	NaN	NaN	NaN	NaN	NaN
0	O75976	CPD	Homo sapiens	Carboxypeptidase D	CBPD_HUMAN	homo_sapiens_UP000005640_9606_2022	10.7	14.3743	4.3	14.5247	1	19.2398	0.5	11.1472	NaN	NaN	NaN	NaN	NaN	NaN	0.1	9.8885	0.1	10.7521	NaN	NaN	NaN	NaN	0.2	11.691	0.1	3.43542	0.2	10.4389	0.8	16.7678	NaN	NaN	0.2	2.42652	0.8	14.5147	NaN	NaN	0.1	5.4772	NaN	NaN	0.3
0.00862689	O76003	GLRX3	Homo sapiens	Glutaredoxin-3	GLRX3_HUMAN	homo_sapiens_UP000005640_9606_2022	NaN	NaN	NaN	NaN	NaN	NaN	NaN	NaN	NaN	NaN	NaN	NaN	0.2	2.69802	NaN	NaN	NaN	NaN	NaN	NaN	NaN	NaN	0.3	5.11442	0.2	4.04952	NaN	NaN	0.3	4.54019	NaN	NaN	0.7	5.18519	NaN	NaN	1.6	27.1935	NaN	NaN	NaN	NaN	NaN
0.00191939	O76070	SNCG	Homo sapiens	Gamma-synuclein	SYUG_HUMAN	homo_sapiens_UP000005640_9606_2022	NaN	NaN	NaN	NaN	NaN	NaN	NaN	NaN	NaN	NaN	NaN	NaN	NaN	NaN	0.7	1.48758	NaN	NaN	NaN	NaN	NaN	NaN	NaN	NaN	4.7	10.3197	NaN	NaN	NaN	NaN	NaN	NaN	3.5	5.27244	0.2	1.77409	NaN	NaN	NaN	NaN	0.1	NaN	NaN
0.00472441	O94760	DDAH1	Homo sapiens	N(G),N(G)-dimethylarginine dimethylaminohydrolase 1	DDAH1_HUMAN	homo_sapiens_UP000005640_9606_2022	0.2	3.08972	NaN	NaN	NaN	NaN	NaN	NaN	2.9	7.64757	NaN	NaN	NaN	NaN	NaN	NaN	NaN	NaN	NaN	NaN	NaN	NaN	NaN	NaN	22	16.7626	NaN	NaN	NaN	NaN	NaN	NaN	2.4	2.49702	NaN	NaN	0.3	4.41128	NaN	NaN	NaN	NaN	NaN
0.00258621	O94779	CNTN5	Homo sapiens	Contactin-5	CNTN5_HUMAN	homo_sapiens_UP000005640_9606_2022	NaN	NaN	0.3	5.1925	0.4	8.98293	NaN	NaN	NaN	NaN	NaN	NaN	NaN	NaN	NaN	NaN	NaN	NaN	NaN	NaN	NaN	NaN	NaN	NaN	0.1	3.48896	NaN	NaN	NaN	NaN	NaN	NaN	0.1	2.79118	0.1	5.61339	NaN	NaN	NaN	NaN	NaN	NaN	0.2
0.0074239	O94919	ENDOD1	Homo sapiens	Endonuclease domain-containing 1 protein	ENDD1_HUMAN	homo_sapiens_UP000005640_9606_2022	0.2	5.25667	0.1	3.91474	0.1	2.44812	NaN	NaN	0.2	5.3536	NaN	NaN	NaN	NaN	NaN	NaN	NaN	NaN	NaN	NaN	NaN	NaN	NaN	NaN	0	1.43975	NaN	NaN	NaN	NaN	NaN	NaN	0.5	5.1189	NaN	NaN	NaN	NaN	NaN	NaN	NaN	NaN	NaN
0	O94991;Q9H5Y7	SLITRK5;SLITRK6	Homo sapiens	SLIT and NTRK-like protein 5;SLIT and NTRK-like protein 6	SLIK5_HUMAN;SLIK6_HUMAN	homo_sapiens_UP000005640_9606_2022	NaN	NaN	1.5;1.7	74.5654	0.7;0.8	33.9017	NaN	NaN	NaN	NaN	NaN	NaN	NaN	NaN	NaN	NaN	NaN	NaN	NaN	NaN	NaN	NaN	NaN	NaN	0.1;0.1	4.9235	NaN	NaN	0.4;0.4	19.0603	NaN	NaN	NaN	NaN	0.1;0.2	6.93612	NaN	NaN	NaN	NaN	NaN	NaN	0.3;0.3
0.00258621	O95084	PRSS23	Homo sapiens	Serine protease 23	PRS23_HUMAN	homo_sapiens_UP000005640_9606_2022	NaN	NaN	0.2	4.00171	0.1	1.03051	NaN	NaN	NaN	NaN	NaN	NaN	NaN	NaN	NaN	NaN	NaN	NaN	NaN	NaN	NaN	NaN	NaN	NaN	0.2	3.12796	NaN	NaN	NaN	NaN	NaN	NaN	0.2	3.29041	0.1	1.15699	NaN	NaN	NaN	NaN	NaN	NaN	0.1
0	O95155	UBE4B	Homo sapiens	Ubiquitin conjugation factor E4 B	UBE4B_HUMAN	homo_sapiens_UP000005640_9606_2022	NaN	NaN	0.2	10.797	0.1	3.8564	0.2	9.24512	NaN	NaN	NaN	NaN	0	NaN	NaN	NaN	0.3	13.342	NaN	NaN	NaN	NaN	NaN	NaN	0.1	4.43915	0	1.69178	NaN	NaN	NaN	NaN	0	NaN	0	1.65372	NaN	NaN	NaN	NaN	NaN	NaN	0.1
0.00862689	O95164	UBL3	Homo sapiens	Ubiquitin-like protein 3	UBL3_HUMAN	homo_sapiens_UP000005640_9606_2022	NaN	NaN	0.4	4.43593	0.2	2.08024	NaN	NaN	NaN	NaN	NaN	NaN	NaN	NaN	NaN	NaN	NaN	NaN	NaN	NaN	NaN	NaN	NaN	NaN	NaN	NaN	NaN	NaN	NaN	NaN	NaN	NaN	1.1	5.57769	NaN	NaN	NaN	NaN	NaN	NaN	NaN	NaN	NaN
0.00108932	O95168	NDUFB4	Homo sapiens	NADH dehydrogenase [ubiquinone] 1 beta subcomplex subunit 4	NDUB4_HUMAN	homo_sapiens_UP000005640_9606_2022	NaN	NaN	NaN	NaN	NaN	NaN	NaN	NaN	NaN	NaN	NaN	NaN	NaN	NaN	NaN	NaN	NaN	NaN	NaN	NaN	NaN	NaN	NaN	NaN	NaN	NaN	NaN	NaN	NaN	NaN	NaN	NaN	0.9	4.71055	NaN	NaN	NaN	NaN	NaN	NaN	NaN	NaN	NaN
0.00191939	O95171	SCEL	Homo sapiens	Sciellin	SCEL_HUMAN	homo_sapiens_UP000005640_9606_2022	0.2	8.77444	0	2.25069	0.1	2.14313	NaN	NaN	NaN	NaN	NaN	NaN	NaN	NaN	0.8	6.18918	0.5	5.9627	NaN	NaN	NaN	NaN	NaN	NaN	0	NaN	NaN	NaN	NaN	NaN	0.1	5.18886	3.1	10.2534	NaN	NaN	NaN	NaN	NaN	NaN	NaN	NaN	NaN
0.00258621	O95185;Q8IZJ1	UNC5C;UNC5B	Homo sapiens	Netrin receptor UNC5C;Netrin receptor UNC5B	UNC5C_HUMAN;UNC5B_HUMAN	homo_sapiens_UP000005640_9606_2022	0.4;0.4	18.1726	NaN	NaN	NaN	NaN	NaN	NaN	0.2;0.2	10.5534	NaN	NaN	NaN	NaN	0.4;0.3	16.5156	NaN	NaN	NaN	NaN	0.7;0.6	29.3943	1;0.9	44.5407	NaN	NaN	NaN	NaN	NaN	NaN	NaN	NaN	NaN	NaN	NaN	NaN	NaN	NaN	NaN	NaN	NaN	NaN	NaN
0.0074239	O95202	LETM1	Homo sapiens	Mitochondrial proton/calcium exchanger protein	LETM1_HUMAN	homo_sapiens_UP000005640_9606_2022	0.1	4.77903	NaN	NaN	NaN	NaN	NaN	NaN	NaN	NaN	NaN	NaN	NaN	NaN	NaN	NaN	NaN	NaN	NaN	NaN	NaN	NaN	NaN	NaN	NaN	NaN	NaN	NaN	NaN	NaN	NaN	NaN	NaN	NaN	NaN	NaN	NaN	NaN	NaN	NaN	NaN	NaN	NaN
0.00108932	O95274	LYPD3	Homo sapiens	Ly6/PLAUR domain-containing protein 3	LYPD3_HUMAN	homo_sapiens_UP000005640_9606_2022	NaN	NaN	0.3	5.52559	NaN	NaN	0.1	1.92323	NaN	NaN	NaN	NaN	NaN	NaN	0.2	2.68359	0.1	1.67043	0.2	2.90834	NaN	NaN	NaN	NaN	0.1	NaN	NaN	NaN	NaN	NaN	NaN	NaN	0.3	5.00137	NaN	NaN	NaN	NaN	NaN	NaN	NaN	NaN	0.1
0.00191939	O95336	PGLS	Homo sapiens	6-phosphogluconolactonase	6PGL_HUMAN	homo_sapiens_UP000005640_9606_2022	0.9	7.00216	NaN	NaN	1	3.45169	NaN	NaN	NaN	NaN	NaN	NaN	NaN	NaN	0.5	3.9641	NaN	NaN	NaN	NaN	NaN	NaN	NaN	NaN	6.1	9.07617	NaN	NaN	NaN	NaN	NaN	NaN	4.2	7.62804	NaN	NaN	NaN	NaN	NaN	NaN	NaN	NaN	0.1
0.00191939	O95395	GCNT3	Homo sapiens	Beta-1,3-galactosyl-O-glycosyl-glycoprotein beta-1,6-N-acetylglucosaminyltransferase 3	GCNT3_HUMAN	homo_sapiens_UP000005640_9606_2022	NaN	NaN	0.1	2.84571	0.2	1.44294	1	6.86545	NaN	NaN	NaN	NaN	NaN	NaN	NaN	NaN	NaN	NaN	NaN	NaN	NaN	NaN	NaN	NaN	NaN	NaN	NaN	NaN	NaN	NaN	NaN	NaN	0.1	NaN	0.5	5.48537	NaN	NaN	NaN	NaN	NaN	NaN	0
0	O95400	CD2BP2	Homo sapiens	CD2 antigen cytoplasmic tail-binding protein 2	CD2B2_HUMAN	homo_sapiens_UP000005640_9606_2022	0.3	4.75694	NaN	NaN	NaN	NaN	1.7	26.4595	2.6	42.1804	NaN	NaN	1.8	28.9914	NaN	NaN	NaN	NaN	0.5	7.99266	2.4	38.1405	NaN	NaN	0.4	6.94018	0.8	12.2353	NaN	NaN	NaN	NaN	0.1	2.31407	0.4	5.95338	NaN	NaN	NaN	NaN	NaN	NaN	1.2
0.00405186	O95460	MATN4	Homo sapiens	Matrilin-4	MATN4_HUMAN	homo_sapiens_UP000005640_9606_2022	NaN	NaN	0.2	2.97945	0.1	2.13748	NaN	NaN	NaN	NaN	NaN	NaN	NaN	NaN	NaN	NaN	NaN	NaN	NaN	NaN	NaN	NaN	NaN	NaN	0.1	2.6389	NaN	NaN	NaN	NaN	NaN	NaN	NaN	NaN	0.2	8.67052	NaN	NaN	NaN	NaN	NaN	NaN	NaN
0	O95477	ABCA1	Homo sapiens	Phospholipid-transporting ATPase ABCA1	ABCA1_HUMAN	homo_sapiens_UP000005640_9606_2022	NaN	NaN	1.4	163.399	0.8	98.4147	NaN	NaN	NaN	NaN	NaN	NaN	NaN	NaN	0.2	27.0433	NaN	NaN	NaN	NaN	NaN	NaN	NaN	NaN	0	4.51953	0.3	32.0582	1.3	150.805	NaN	NaN	0	1.70719	0.1	10.2427	NaN	NaN	0.2	19.6676	NaN	NaN	0.1
0.00405186	O95479	H6PD	Homo sapiens	GDH/6PGL endoplasmic bifunctional protein	G6PE_HUMAN	homo_sapiens_UP000005640_9606_2022	NaN	NaN	1.5	8.26272	1.2	7.32955	1	17.2989	NaN	NaN	NaN	NaN	NaN	NaN	0.4	9.89466	NaN	NaN	NaN	NaN	NaN	NaN	NaN	NaN	0.2	4.52537	NaN	NaN	NaN	NaN	NaN	NaN	1.6	6.1103	1.8	9.97416	NaN	NaN	NaN	NaN	NaN	NaN	0.9
0.00191939	O95793	STAU1	Homo sapiens	Double-stranded RNA-binding protein Staufen homolog 1	STAU1_HUMAN	homo_sapiens_UP000005640_9606_2022	NaN	NaN	NaN	NaN	0.6	3.06362	NaN	NaN	NaN	NaN	NaN	NaN	NaN	NaN	NaN	NaN	NaN	NaN	NaN	NaN	NaN	NaN	NaN	NaN	NaN	NaN	NaN	NaN	NaN	NaN	NaN	NaN	0.3	4.25247	0.6	6.82653	NaN	NaN	NaN	NaN	NaN	NaN	NaN
0	O95833	CLIC3	Homo sapiens	Chloride intracellular channel protein 3	CLIC3_HUMAN	homo_sapiens_UP000005640_9606_2022	0.3	4.82644	NaN	NaN	NaN	NaN	NaN	NaN	NaN	NaN	NaN	NaN	NaN	NaN	NaN	NaN	NaN	NaN	NaN	NaN	NaN	NaN	NaN	NaN	1.8	7.64	NaN	NaN	NaN	NaN	NaN	NaN	2.5	3.12547	NaN	NaN	NaN	NaN	NaN	NaN	NaN	NaN	NaN
0	O95834	EML2	Homo sapiens	Echinoderm microtubule-associated protein-like 2	EMAL2_HUMAN	homo_sapiens_UP000005640_9606_2022	0.2	6.92173	NaN	NaN	0.1	3.42443	NaN	NaN	1	7.47987	NaN	NaN	NaN	NaN	NaN	NaN	NaN	NaN	NaN	NaN	NaN	NaN	NaN	NaN	8.4	20.5015	NaN	NaN	NaN	NaN	NaN	NaN	1.2	3.09911	0.2	7.0523	NaN	NaN	NaN	NaN	NaN	NaN	NaN
0.00862689	O95841	ANGPTL1	Homo sapiens	Angiopoietin-related protein 1	ANGL1_HUMAN	homo_sapiens_UP000005640_9606_2022	NaN	NaN	0.9	5.08264	0.3	3.14292	0.2	7.02106	NaN	NaN	NaN	NaN	NaN	NaN	NaN	NaN	NaN	NaN	NaN	NaN	NaN	NaN	NaN	NaN	0.2	1.59262	NaN	NaN	NaN	NaN	NaN	NaN	0.9	2.47775	2	5.03894	NaN	NaN	0.2	5.31206	NaN	NaN	0.2
0	O95881	TXNDC12	Homo sapiens	Thioredoxin domain-containing protein 12	TXD12_HUMAN	homo_sapiens_UP000005640_9606_2022	1.3	13.0516	NaN	NaN	NaN	NaN	NaN	NaN	NaN	NaN	NaN	NaN	NaN	NaN	1.6	15.8754	NaN	NaN	NaN	NaN	NaN	NaN	NaN	NaN	NaN	NaN	NaN	NaN	NaN	NaN	NaN	NaN	1.3	13.0296	NaN	NaN	NaN	NaN	NaN	NaN	NaN	NaN	NaN
0.00108932	O96008	TOMM40	Homo sapiens	Mitochondrial import receptor subunit TOM40 homolog	TOM40_HUMAN	homo_sapiens_UP000005640_9606_2022	0.7	11.0351	NaN	NaN	NaN	NaN	NaN	NaN	NaN	NaN	NaN	NaN	NaN	NaN	NaN	NaN	NaN	NaN	NaN	NaN	NaN	NaN	NaN	NaN	NaN	NaN	NaN	NaN	NaN	NaN	NaN	NaN	NaN	NaN	NaN	NaN	NaN	NaN	NaN	NaN	NaN	NaN	0.3
0	P00167	CYB5A	Homo sapiens	Cytochrome b5	CYB5_HUMAN	homo_sapiens_UP000005640_9606_2022	NaN	NaN	NaN	NaN	0.1	NaN	NaN	NaN	0.5	4.27839	NaN	NaN	1	7.6842	NaN	NaN	NaN	NaN	NaN	NaN	NaN	NaN	NaN	NaN	0.7	4.73401	NaN	NaN	0.2	1.38272	NaN	NaN	1.9	3.2811	NaN	NaN	NaN	NaN	0.4	2.67269	NaN	NaN	NaN
0	P00338	LDHA	Homo sapiens	L-lactate dehydrogenase A chain	LDHA_HUMAN	homo_sapiens_UP000005640_9606_2022	14.3	47.3673	4.6	13.192	13.2	35.7336	2.7	12.5097	4.6	18.6114	4.3	39.7468	9.4	28.6705	45.3	92.3918	7.1	18.2814	5.2	48.5105	10.9	28.6337	6.2	25.1379	54.8	143.821	4.6	17.2691	4.1	16.4466	7.4	30.015	168.6	379.552	8.5	24.3527	24.8	71.3361	5.7	26.0538	4.6	22.3342	5.7
0.00405186	P00352	ALDH1A1	Homo sapiens	Aldehyde dehydrogenase 1A1	AL1A1_HUMAN	homo_sapiens_UP000005640_9606_2022	NaN	NaN	NaN	NaN	0	NaN	NaN	NaN	NaN	NaN	NaN	NaN	NaN	NaN	NaN	NaN	0	NaN	NaN	NaN	NaN	NaN	NaN	NaN	0.5	5.56392	NaN	NaN	NaN	NaN	NaN	NaN	0.1	NaN	0.1	2.13643	NaN	NaN	NaN	NaN	NaN	NaN	0.1
0	P00390	GSR	Homo sapiens	Glutathione reductase, mitochondrial	GSHR_HUMAN	homo_sapiens_UP000005640_9606_2022	NaN	NaN	0.2	2.07318	0.1	2.083	NaN	NaN	1.5	5.03934	NaN	NaN	0.1	4.95274	0.3	5.24004	NaN	NaN	NaN	NaN	NaN	NaN	NaN	NaN	11.5	30.5821	NaN	NaN	NaN	NaN	NaN	NaN	1	3.07633	0.1	3.21574	NaN	NaN	NaN	NaN	NaN	NaN	0.4
0.00191939	P00403	MT-CO2	Homo sapiens	Cytochrome c oxidase subunit 2	COX2_HUMAN	homo_sapiens_UP000005640_9606_2022	2.3	3.35326	NaN	NaN	0.8	11.748	NaN	NaN	NaN	NaN	NaN	NaN	NaN	NaN	0.3	5.69458	NaN	NaN	NaN	NaN	NaN	NaN	NaN	NaN	NaN	NaN	NaN	NaN	NaN	NaN	NaN	NaN	8.7	5.6116	NaN	NaN	1.3	26.9496	NaN	NaN	NaN	NaN	NaN
0	P00441	SOD1	Homo sapiens	Superoxide dismutase [Cu-Zn]	SODC_HUMAN	homo_sapiens_UP000005640_9606_2022	24.1	73.4953	16.2	53.692	18.4	54.6844	4	17.9528	70.5	218.987	NaN	NaN	12.3	50.8284	14.7	49.5072	16.6	44.8502	NaN	NaN	19.2	72.7541	14.2	39.4025	280.5	814.231	11.3	39.5179	19.8	58.2874	15.3	43.1181	21.5	49.1426	6.3	18.137	12.4	25.236	4.5	17.8577	4.5	21.9186	18.3
0	P00450	CP	Homo sapiens	Ceruloplasmin	CERU_HUMAN	homo_sapiens_UP000005640_9606_2022	5	23.8183	12.4	98.3154	6.5	54.2434	0.9	15.6536	5	23.9935	NaN	NaN	0.6	22.2063	1.8	20.7127	1.8	25.5823	NaN	NaN	NaN	NaN	NaN	NaN	1.9	20.9425	0.5	10.0783	7.3	62.3631	NaN	NaN	2.2	17.6398	4.3	42.826	NaN	NaN	1.5	19.147	1.4	17.9115	5.1
0	P00491	PNP	Homo sapiens	Purine nucleoside phosphorylase	PNPH_HUMAN	homo_sapiens_UP000005640_9606_2022	1.1	4.50832	0.2	1.90285	1.8	6.34258	0.9	3.28531	0.4	7.06324	NaN	NaN	1	9.57795	1.7	9.76296	2	13.7097	NaN	NaN	NaN	NaN	NaN	NaN	3	9.64382	NaN	NaN	NaN	NaN	NaN	NaN	19.8	47.7187	0.6	10.2888	1.1	7.26954	NaN	NaN	NaN	NaN	1.4
0	P00492	HPRT1	Homo sapiens	Hypoxanthine-guanine phosphoribosyltransferase	HPRT_HUMAN	homo_sapiens_UP000005640_9606_2022	1.1	4.94751	NaN	NaN	0.6	2.6805	NaN	NaN	1.5	22.6385	NaN	NaN	NaN	NaN	1.1	3.82327	NaN	NaN	NaN	NaN	NaN	NaN	NaN	NaN	14.5	34.0958	NaN	NaN	NaN	NaN	NaN	NaN	5.1	13.8749	1.1	6.20746	0.8	15.5926	NaN	NaN	NaN	NaN	1.1
0	P00505	GOT2	Homo sapiens	Aspartate aminotransferase, mitochondrial	AATM_HUMAN	homo_sapiens_UP000005640_9606_2022	1.1	13.576	NaN	NaN	NaN	NaN	NaN	NaN	0.3	11.7533	NaN	NaN	0.1	4.92088	0.4	17.1868	NaN	NaN	NaN	NaN	NaN	NaN	NaN	NaN	NaN	NaN	NaN	NaN	NaN	NaN	NaN	NaN	1.5	9.44549	NaN	NaN	NaN	NaN	NaN	NaN	NaN	NaN	NaN
0	P00558	PGK1	Homo sapiens	Phosphoglycerate kinase 1	PGK1_HUMAN	homo_sapiens_UP000005640_9606_2022	14.7	26.6047	1.5	4.78382	7.7	14.9498	1.2	3.86254	7.5	18.3423	0.2	18.8893	3.7	14.0386	15	27.8961	2.1	7.17853	2.4	16.7656	4.3	20.7471	6.8	18.884	63.5	112.569	4.5	18.3715	2.4	9.50097	7.3	23.062	48	67.1932	6.4	13.8198	9.3	25.1322	2.3	11.877	3	13.8516	2.3
0.00405186	P00568	AK1	Homo sapiens	Adenylate kinase isoenzyme 1	KAD1_HUMAN	homo_sapiens_UP000005640_9606_2022	0.3	3.92487	NaN	NaN	1.2	3.83418	NaN	NaN	NaN	NaN	NaN	NaN	NaN	NaN	0.8	9.1567	NaN	NaN	NaN	NaN	NaN	NaN	NaN	NaN	16.1	27.4588	NaN	NaN	0.8	5.60237	NaN	NaN	3.8	7.58525	1.6	4.28149	NaN	NaN	NaN	NaN	NaN	NaN	0.4
0.00258621	P00734	F2	Homo sapiens	Prothrombin	THRB_HUMAN	homo_sapiens_UP000005640_9606_2022	0.1	3.33942	0.7	11.5941	0.7	10.4254	NaN	NaN	NaN	NaN	NaN	NaN	0.2	6.96111	NaN	NaN	NaN	NaN	NaN	NaN	NaN	NaN	NaN	NaN	NaN	NaN	NaN	NaN	NaN	NaN	NaN	NaN	0.2	8.33016	1	36.8411	NaN	NaN	0.3	9.60929	NaN	NaN	NaN
0.00405186	P00736	C1R	Homo sapiens	Complement C1r subcomponent	C1R_HUMAN	homo_sapiens_UP000005640_9606_2022	NaN	NaN	0.6	15.8229	13.2	26.6357	0.4	4.85341	4.3	384.984	NaN	NaN	2.8	247.196	0.5	17.3789	NaN	NaN	NaN	NaN	4.3	388.275	3.6	121.377	0.1	10.138	2	68.2361	0.8	20.8938	NaN	NaN	0	NaN	11.1	25.5425	NaN	NaN	1.6	52.4805	NaN	NaN	1
0	P00738	HP	Homo sapiens	Haptoglobin	HPT_HUMAN	homo_sapiens_UP000005640_9606_2022	5.9	26.8146	7.4	45.633	7.1	33.0883	2.7	27.3141	18.3	36.9629	NaN	NaN	5.3	30.411	5.2	28.9732	2.8	21.452	NaN	NaN	NaN	NaN	NaN	NaN	0.1	1.47552	NaN	NaN	1.3	13.238	NaN	NaN	4.4	19.6985	18.6	90.3607	0.8	13.572	3.2	21.1871	15.3	63.2368	2.7
0	P00747	PLG	Homo sapiens	Plasminogen	PLMN_HUMAN	homo_sapiens_UP000005640_9606_2022	NaN	NaN	0.2	2.31586	NaN	NaN	NaN	NaN	NaN	NaN	NaN	NaN	NaN	NaN	0.3	12.9072	NaN	NaN	NaN	NaN	NaN	NaN	NaN	NaN	NaN	NaN	NaN	NaN	NaN	NaN	NaN	NaN	0.5	3.64401	1.4	8.20827	NaN	NaN	NaN	NaN	7.4	111.1	0.2
0.00108932	P00751	CFB	Homo sapiens	Complement factor B	CFAB_HUMAN	homo_sapiens_UP000005640_9606_2022	0.3	22.8494	7.1	21.1648	6.4	35.0576	4.5	33.6549	0.5	14.0557	NaN	NaN	NaN	NaN	1.4	8.83455	NaN	NaN	NaN	NaN	NaN	NaN	NaN	NaN	1.4	10.884	NaN	NaN	1.6	16.3732	NaN	NaN	1.4	8.4507	8.8	58.2124	NaN	NaN	0.8	14.926	1.2	15.7236	1.8
0	P00761	trypsin	Sus scrofa	Trypsin	TRYP_PIG	contaminants2021	14983.9	25481.4	18463	23707.5	12224.3	13285	24305.9	34462.9	43285.9	67609	46476.1	51091.7	26411.2	41917.3	16586	24581.1	24836.3	39594.6	45766.6	66039.6	38296.6	59405.3	42655.1	48224.9	22038.4	31281.3	36305.7	40288.1	22144.4	26954.2	56040	58371.7	3952.3	5333.05	16832.8	21719.9	41584.9	55788.8	29327.1	38752.3	47436.2	49408.7	18959
0.00191939	P00918	CA2	Homo sapiens	Carbonic anhydrase 2	CAH2_HUMAN	homo_sapiens_UP000005640_9606_2022	0.5	1.47656	0.2	2.96698	NaN	NaN	NaN	NaN	0.3	3.16882	NaN	NaN	NaN	NaN	0.2	2.85953	NaN	NaN	NaN	NaN	NaN	NaN	NaN	NaN	NaN	NaN	NaN	NaN	NaN	NaN	NaN	NaN	0.9	2.11658	0.3	5.55764	NaN	NaN	NaN	NaN	NaN	NaN	1.1
0.00258621	P00966	ASS1	Homo sapiens	Argininosuccinate synthase	ASSY_HUMAN	homo_sapiens_UP000005640_9606_2022	NaN	NaN	NaN	NaN	NaN	NaN	NaN	NaN	0.4	8.12765	NaN	NaN	NaN	NaN	0.1	2.46843	NaN	NaN	NaN	NaN	NaN	NaN	0.4	7.51642	13.7	9.16871	NaN	NaN	NaN	NaN	NaN	NaN	0.7	5.63883	0.5	9.10634	NaN	NaN	NaN	NaN	NaN	NaN	0.2
0	P01008	SERPINC1	Homo sapiens	Antithrombin-III	ANT3_HUMAN	homo_sapiens_UP000005640_9606_2022	1.2	17.7649	8	16.3252	6.1	18.5559	0.9	12.7814	0.5	7.0203	NaN	NaN	NaN	NaN	1.1	4.65702	0.5	7.37558	NaN	NaN	NaN	NaN	NaN	NaN	2.5	10.42	NaN	NaN	0.8	6.62065	NaN	NaN	2.1	6.09558	8.9	32.4319	NaN	NaN	1.5	8.92439	3.8	31.2549	3.6
0	P01009	SERPINA1	Homo sapiens	Alpha-1-antitrypsin	A1AT_HUMAN	homo_sapiens_UP000005640_9606_2022	60.2	265.584	276.8	1217.05	281.6	981.918	31.5	105.871	55	206.068	NaN	NaN	17.6	81.9074	26.6	124.776	11.4	53.4047	0.7	34.7725	0.3	31.5491	6.6	62.3641	92.9	326.946	23	116.737	102	359.004	1.8	20.8672	40.8	144.465	154.9	556.594	5.3	41.3344	74.3	283.132	13.8	65.6053	129.2
0	P01011	SERPINA3	Homo sapiens	Alpha-1-antichymotrypsin	AACT_HUMAN	homo_sapiens_UP000005640_9606_2022	78.5	307.454	94.1	337.343	61.1	226.363	347.8	200.15	21.7	93.3352	NaN	NaN	4.5	26.3196	24.2	85.3351	12.3	43.6265	3.2	49.7062	NaN	NaN	2.3	26.6179	36.6	108.112	23.6	84.7482	94.7	324.78	9	48.5516	8.3	29.0595	63.8	221.791	0.1	44.4849	41.7	162.077	10.8	57.5554	75.9
0	P01019	AGT	Homo sapiens	Angiotensinogen	ANGT_HUMAN	homo_sapiens_UP000005640_9606_2022	0.4	4.20867	2.3	19.1522	2.7	19.7373	0.8	28.1687	NaN	NaN	NaN	NaN	NaN	NaN	0.5	3.87904	NaN	NaN	NaN	NaN	NaN	NaN	NaN	NaN	0.3	7.85702	NaN	NaN	1.2	13.068	NaN	NaN	0.6	5.57669	1.9	14.2191	NaN	NaN	0.3	5.09702	NaN	NaN	1.8
0	P01023	A2M	Homo sapiens	Alpha-2-macroglobulin	A2MG_HUMAN	homo_sapiens_UP000005640_9606_2022	1.6	9.00218	8.2	51.2241	4.8	30.4969	0.2	5.12303	0.1	8.16094	NaN	NaN	1.1	13.5791	0.3	7.29251	0.1	9.00538	NaN	NaN	NaN	NaN	NaN	NaN	0.2	5.01912	NaN	NaN	1.5	16.3906	0.1	37.5114	0.4	4.60691	0.8	10.0896	NaN	NaN	0.1	3.32362	27.4	155.837	2.3
0	P01024	C3	Homo sapiens	Complement C3	CO3_HUMAN	homo_sapiens_UP000005640_9606_2022	1.3	14.656	20.9	102.903	22.3	101.888	8.9	31.2424	1.9	23.5274	NaN	NaN	0.7	12.81	4.2	29.262	0.2	11.854	NaN	NaN	NaN	NaN	NaN	NaN	4.8	27.8799	NaN	NaN	5.9	40.0591	NaN	NaN	6.2	28.3259	27.2	133.395	0.1	13.6545	3.1	27.4243	13.2	92.9524	9.9
0	P01033	TIMP1	Homo sapiens	Metalloproteinase inhibitor 1	TIMP1_HUMAN	homo_sapiens_UP000005640_9606_2022	12.6	17.5831	108.9	289.749	140.1	1544.99	8.1	167.046	NaN	NaN	NaN	NaN	3.4	70.0961	19.6	229.171	0.8	10.9492	NaN	NaN	NaN	NaN	NaN	NaN	17.8	124.857	14.2	157.409	44.5	504.972	NaN	NaN	3.6	41.2202	23.3	219.839	NaN	NaN	28.4	304.114	NaN	NaN	11.6
0	P01034	CST3	Homo sapiens	Cystatin-C	CYTC_HUMAN	homo_sapiens_UP000005640_9606_2022	65.4	100.198	163	567.322	232	427.379	1540.2	231.379	3.5	12.8632	NaN	NaN	48.7	242.64	120.6	317.2	14.5	52.583	5.3	20.147	NaN	NaN	2.6	10.0132	225.5	627.891	80.5	304.821	110	193.237	1.7	6.32693	44	139.338	515.3	1020.02	3.8	14.2565	385.4	638.303	NaN	NaN	179.5
0	P01036	CST4	Homo sapiens	Cystatin-S	CYTS_HUMAN	homo_sapiens_UP000005640_9606_2022	9271.7	20575.6	3165.7	6328.6	2186.2	4111.78	26130.7	107331	30.6	80.4905	NaN	NaN	80.6	202.904	373.4	844.479	9031.4	17922.8	535.6	1781.89	143.1	424.136	2.3	9.3161	1430.7	1995.53	13.5	40.823	16.9	37.1352	3.6	14.6218	44.7	105.724	359.2	947.216	81.8	203.651	2548.4	3562.15	2.3	9.42781	102.3
0	P01037	CST1	Homo sapiens	Cystatin-SN	CYTN_HUMAN	homo_sapiens_UP000005640_9606_2022	893.7	2381.37	3696.3	1630.63	827.6	770.146	12014.1	235.949	NaN	NaN	NaN	NaN	27.2	81.3396	62.5	109.486	2690.1	4496.76	62.3	236.115	19.4	58.8675	1.9	26.8261	992.3	1731.01	NaN	NaN	NaN	NaN	NaN	NaN	13.7	21.5562	16.2	29.9641	NaN	NaN	657.6	804.44	NaN	NaN	43.6
0	P01040	CSTA	Homo sapiens	Cystatin-A	CYTA_HUMAN	homo_sapiens_UP000005640_9606_2022	2263.8	2283.66	248.7	242.415	341.7	331.06	45.9	48.1408	1622.8	1601.59	3.6	26.1478	121.1	137.906	422.3	486.115	1280.9	1395.5	94.2	193.172	366.9	430.008	199.3	202.042	10.7	11.4258	320.6	284.329	113.7	107.136	176.9	170.089	640.1	578.77	33.8	34.8885	26.9	39.8631	48.2	57.8568	16.7	26.2601	88.6
0	P01042	KNG1	Homo sapiens	Kininogen-1	KNG1_HUMAN	homo_sapiens_UP000005640_9606_2022	0.5	3.17558	0.9	9.72184	1.4	19.8711	0.2	11.6548	NaN	NaN	NaN	NaN	NaN	NaN	0.1	4.67204	NaN	NaN	NaN	NaN	NaN	NaN	NaN	NaN	0.3	4.47093	NaN	NaN	1.2	25.8384	NaN	NaN	0.7	7.55259	2.4	36.2602	NaN	NaN	NaN	NaN	NaN	NaN	0.6
0	P01133	EGF	Homo sapiens	Pro-epidermal growth factor	EGF_HUMAN	homo_sapiens_UP000005640_9606_2022	0.1	1.54303	18.6	32.4115	16.1	86.0221	0.2	3.9593	0.7	8.08945	NaN	NaN	0	3.95829	1.7	14.4721	0.2	4.57116	NaN	NaN	NaN	NaN	NaN	NaN	3.4	18.7211	1.3	13.1052	3.9	24.8516	NaN	NaN	0.7	4.82791	3.9	23.3988	NaN	NaN	3.3	25.7134	NaN	NaN	6.5
0	P01266	TG	Homo sapiens	Thyroglobulin	THYG_HUMAN	homo_sapiens_UP000005640_9606_2022	0.1	12.7068	NaN	NaN	NaN	NaN	0.1	13.5962	0.1	8.04174	NaN	NaN	0.1	14.6451	NaN	NaN	0.1	7.18134	0.4	33.6868	NaN	NaN	0.2	16.4331	0.1	2.20031	NaN	NaN	NaN	NaN	0.1	6.93342	NaN	NaN	0	2.53942	NaN	NaN	NaN	NaN	NaN	NaN	0
0.0074239	P01344	IGF2	Homo sapiens	Insulin-like growth factor II	IGF2_HUMAN	homo_sapiens_UP000005640_9606_2022	NaN	NaN	3.4	30.6836	3	26.667	1.1	9.73279	1.3	12.1271	NaN	NaN	NaN	NaN	0.7	5.93887	NaN	NaN	NaN	NaN	NaN	NaN	NaN	NaN	0.5	4.8648	NaN	NaN	1.8	15.787	0.9	7.68576	0.4	3.18784	0.5	4.17722	NaN	NaN	1.1	10.0159	NaN	NaN	NaN
0	P01591	JCHAIN	Homo sapiens	Immunoglobulin J chain	IGJ_HUMAN	homo_sapiens_UP000005640_9606_2022	95.4	456.681	7907.3	27831.5	2557.7	9062.21	132.4	847.952	333	1278.01	NaN	NaN	171.2	756.416	663.2	2434.59	223	690.34	28.7	145.465	NaN	NaN	700.2	2547.6	1319.1	4543.95	832.1	2721.48	1975.9	7075.16	105.4	345.293	53.4	172.084	722.2	2794.67	1	10.3405	866	3013.87	2.9	18.6137	2672.7
0	P01593;P01594	IGKV1D-33;IGKV1-33	Homo sapiens	Immunoglobulin kappa variable 1D-33;Immunoglobulin kappa variable 1-33	KVD33_HUMAN;KV133_HUMAN	homo_sapiens_UP000005640_9606_2022	20.8;20.8	104.24	781.1;781.1	3905.35	437.6;437.6	2187.89	3.3;3.3	16.2588	21;21	104.913	NaN	NaN	4.5;4.5	22.7218	52.9;52.9	264.343	45.2;45.2	226.089	NaN	NaN	NaN	NaN	69.9;69.9	349.41	80;80	399.841	102.5;102.5	512.595	184.8;184.8	923.846	20.7;20.7	103.3	14.2;14.2	70.9865	64.2;64.2	320.949	NaN	NaN	87;87	435.193	NaN	NaN	194.8;194.8
0.00690184	P01597;P04432	IGKV1-39;IGKV1D-39	Homo sapiens	Immunoglobulin kappa variable 1-39;Immunoglobulin kappa variable 1D-39	KV139_HUMAN;KVD39_HUMAN	homo_sapiens_UP000005640_9606_2022	NaN	NaN	13.3;13.3	66.735	4.9;4.9	24.2633	NaN	NaN	NaN	NaN	NaN	NaN	NaN	NaN	NaN	NaN	NaN	NaN	NaN	NaN	NaN	NaN	NaN	NaN	1.1;1.1	5.73891	NaN	NaN	4.7;4.7	23.6107	NaN	NaN	NaN	NaN	NaN	NaN	NaN	NaN	NaN	NaN	NaN	NaN	8.8;8.8
0.00108932	P01599	IGKV1-17	Homo sapiens	Immunoglobulin kappa variable 1-17	KV117_HUMAN	homo_sapiens_UP000005640_9606_2022	2.7	19.5416	75.1	315.425	146.7	316.915	5	25.4323	2.9	20.5081	NaN	NaN	4.5	31.7967	24.1	123.354	1.6	8.15597	NaN	NaN	NaN	NaN	6	30.7214	4.3	16.0635	26.7	136.763	61.3	160.022	7.7	39.5205	6.1	31.0433	12.4	63.3297	NaN	NaN	22.9	117.231	NaN	NaN	9.5
0.00191939	P01601	IGKV1D-16	Homo sapiens	Immunoglobulin kappa variable 1D-16	KVD16_HUMAN	homo_sapiens_UP000005640_9606_2022	NaN	NaN	3.4	16.8601	NaN	NaN	NaN	NaN	NaN	NaN	NaN	NaN	NaN	NaN	NaN	NaN	NaN	NaN	NaN	NaN	NaN	NaN	NaN	NaN	0.2	1.21887	NaN	NaN	NaN	NaN	NaN	NaN	NaN	NaN	NaN	NaN	NaN	NaN	NaN	NaN	NaN	NaN	2.1
0	P01602	IGKV1-5	Homo sapiens	Immunoglobulin kappa variable 1-5	KV105_HUMAN	homo_sapiens_UP000005640_9606_2022	8.7	65.9964	584	2178.1	180.8	630.061	22.6	14.2121	36.7	166.764	NaN	NaN	11.3	43.0595	29	110.622	34.7	115.411	NaN	NaN	NaN	NaN	4.2	15.918	90.5	294.192	48	183.003	84.9	292.042	7.9	30.1175	8.5	26.8525	36.5	139.242	NaN	NaN	23.5	89.6845	NaN	NaN	98.3
0	P01619	IGKV3-20	Homo sapiens	Immunoglobulin kappa variable 3-20	KV320_HUMAN	homo_sapiens_UP000005640_9606_2022	10.5	58.4888	1809.3	3456.5	1186.5	2465.67	55	139.766	58.9	138.491	NaN	NaN	24.8	114.465	132	349.306	85.1	137.821	NaN	NaN	NaN	NaN	222.8	508.801	215.9	375.146	205.3	566.349	899.1	1991.7	41.1	109.062	17.8	50.6267	195.6	555.138	3	65.2024	242.2	581.27	17.3	46.5578	362
0	P01624	IGKV3-15	Homo sapiens	Immunoglobulin kappa variable 3-15	KV315_HUMAN	homo_sapiens_UP000005640_9606_2022	20.5	123.258	1247.9	7487.62	926.1	5556.78	73.3	439.954	85.2	511.388	NaN	NaN	37.3	223.579	161.6	969.429	115.6	693.545	NaN	NaN	NaN	NaN	127.4	764.309	223.7	1342.06	204.7	1228.27	671.5	4028.92	15.8	94.9254	11.3	68.0522	193	1157.87	6	35.7372	131.9	791.245	21.7	130.268	603
0	P01700	IGLV1-47	Homo sapiens	Immunoglobulin lambda variable 1-47	LV147_HUMAN	homo_sapiens_UP000005640_9606_2022	0.8	7.62346	103.6	647.663	43.7	300.587	3.6	35.5239	4.8	47.7243	NaN	NaN	5.4	53.5699	5.4	37.1087	5.6	38.7776	NaN	NaN	NaN	NaN	5.3	36.1892	19	130.816	13.5	93.1136	22.4	154.541	NaN	NaN	0.7	5.13573	6.3	43.5945	NaN	NaN	6.6	45.2958	NaN	NaN	80.6
0	P01701	IGLV1-51	Homo sapiens	Immunoglobulin lambda variable 1-51	LV151_HUMAN	homo_sapiens_UP000005640_9606_2022	NaN	NaN	57.2	343.328	85.9	515.145	1.2	7.07638	6.4	38.5952	NaN	NaN	2.4	14.1806	73.5	440.907	9.3	55.7722	NaN	NaN	NaN	NaN	10	60.02	67.3	403.54	66.5	398.904	39.2	235.438	NaN	NaN	16.7	100.048	41	246.289	NaN	NaN	6.1	36.724	NaN	NaN	130
0.00258621	P01705	IGLV2-23	Homo sapiens	Immunoglobulin lambda variable 2-23	LV223_HUMAN	homo_sapiens_UP000005640_9606_2022	NaN	NaN	151.4	159.783	76.1	176.218	NaN	NaN	NaN	NaN	NaN	NaN	NaN	NaN	18.3	59.9153	11.4	36.9204	NaN	NaN	NaN	NaN	10.4	33.4418	3.6	11.5544	NaN	NaN	27.5	88.8963	NaN	NaN	3.6	11.7416	NaN	NaN	NaN	NaN	24	77.3227	NaN	NaN	56.8
0	P01706	IGLV2-11	Homo sapiens	Immunoglobulin lambda variable 2-11	LV211_HUMAN	homo_sapiens_UP000005640_9606_2022	4.3	13.6724	57.4	253.494	50.5	194.333	7.7	55.1962	7.3	52.1927	NaN	NaN	3.1	21.8972	25.2	103.367	7.3	39.8668	NaN	NaN	NaN	NaN	2.6	14.0018	3.7	14.4834	5	27.3373	27.8	92.4982	1.8	9.71886	1.9	7.28338	85.6	330.838	NaN	NaN	13	49.3689	NaN	NaN	30.4
0	P01709	IGLV2-8	Homo sapiens	Immunoglobulin lambda variable 2-8	LV208_HUMAN	homo_sapiens_UP000005640_9606_2022	4.1	15.8341	242.9	600.252	228.6	466.29	17	51.5316	9.4	15.8102	NaN	NaN	10.9	33.1939	100.5	225.686	43.4	131.85	NaN	NaN	NaN	NaN	26.3	80.0132	32.2	69.2838	87.6	181.189	152.2	295.425	14.8	44.9102	10.5	21.0668	56.4	114.201	NaN	NaN	176.8	343.66	NaN	NaN	103.4
0	P01714	IGLV3-19	Homo sapiens	Immunoglobulin lambda variable 3-19	LV319_HUMAN	homo_sapiens_UP000005640_9606_2022	1.3	10.5883	77.9	334.012	38.2	153.176	1.3	7.0567	1.6	13.0973	NaN	NaN	1.3	10.2469	3.1	13.9971	0.6	3.4427	NaN	NaN	NaN	NaN	2.4	13.1585	12.1	48.1117	12.6	54.7977	27.7	115.197	NaN	NaN	2	8.34822	7.5	28.512	NaN	NaN	12.1	66.6395	NaN	NaN	26.1
0.00108932	P01715	IGLV3-1	Homo sapiens	Immunoglobulin lambda variable 3-1	LV301_HUMAN	homo_sapiens_UP000005640_9606_2022	NaN	NaN	4.7	28.2681	NaN	NaN	NaN	NaN	NaN	NaN	NaN	NaN	NaN	NaN	3	17.7191	NaN	NaN	NaN	NaN	NaN	NaN	NaN	NaN	2.6	15.5351	NaN	NaN	NaN	NaN	NaN	NaN	NaN	NaN	NaN	NaN	NaN	NaN	NaN	NaN	NaN	NaN	4.2
0	P01717	IGLV3-25	Homo sapiens	Immunoglobulin lambda variable 3-25	LV325_HUMAN	homo_sapiens_UP000005640_9606_2022	1.9	30.7577	103.4	467.098	48.7	196.606	3.9	16.2849	2.6	24.0595	NaN	NaN	4.2	35.0136	22.7	79.7264	8.8	36.7984	3.3	21.7084	NaN	NaN	30.9	206.058	8.3	32.872	32.8	169.546	55.9	266.168	5.5	36.5341	4.1	16.7804	34.6	122.337	NaN	NaN	39.3	165.096	NaN	NaN	37.2
0	P01721	IGLV6-57	Homo sapiens	Immunoglobulin lambda variable 6-57	LV657_HUMAN	homo_sapiens_UP000005640_9606_2022	NaN	NaN	18.1	124.028	4.3	29.6081	NaN	NaN	1.4	9.61667	NaN	NaN	NaN	NaN	0.5	3.459	1	7.00246	NaN	NaN	NaN	NaN	1.2	8.02792	5.9	40.602	1.9	12.867	3.4	23.2201	NaN	NaN	0.1	NaN	2	13.5665	NaN	NaN	1.7	11.6322	NaN	NaN	4.4
0.00191939	P01742	IGHV1-69	Homo sapiens	Immunoglobulin heavy variable 1-69	HV169_HUMAN	homo_sapiens_UP000005640_9606_2022	NaN	NaN	1.3	2.60381	1	7.23785	NaN	NaN	NaN	NaN	NaN	NaN	NaN	NaN	0.7	6.59959	NaN	NaN	NaN	NaN	NaN	NaN	NaN	NaN	1.2	5.72512	NaN	NaN	4.8	5.90093	NaN	NaN	0.2	NaN	2.4	10.172	NaN	NaN	NaN	NaN	NaN	NaN	9.5
0	P01743	IGHV1-46	Homo sapiens	Immunoglobulin heavy variable 1-46	HV146_HUMAN	homo_sapiens_UP000005640_9606_2022	NaN	NaN	60.5	91.8181	16	36.4272	3.5	13.6419	0.8	4.59343	NaN	NaN	NaN	NaN	7.7	22.3691	3.2	17.1204	NaN	NaN	NaN	NaN	1.9	12.9596	4.2	11.9739	15.4	39.9812	33.7	53.2502	NaN	NaN	2.4	6.20681	8.7	23.1847	NaN	NaN	8.7	23.7722	NaN	NaN	13.2
0	P01768;P0DP03	IGHV3-30;IGHV3-30-5	Homo sapiens	Immunoglobulin heavy variable 3-30;Immunoglobulin heavy variable 3-30-5	HV330_HUMAN;HVC05_HUMAN	homo_sapiens_UP000005640_9606_2022	10.8;10.8	11.7554	217.6;217.6	610.278	275.9;275.9	557.844	29.4;29.4	32.5747	25.7;25.7	45.1985	NaN	NaN	22.2;22.2	38.2035	93.6;93.6	174.69	53.8;53.8	86.9252	NaN	NaN	NaN	NaN	62.3;62.3	124.913	76.5;76.5	147.987	88.3;88.3	158.377	144.8;144.8	294.367	14.7;14.7	32.5904	15.8;15.8	36.0187	86.3;86.3	125.696	NaN	NaN	74.1;74.1	123.042	NaN	NaN	138.1;138.1
0	P01772	IGHV3-33	Homo sapiens	Immunoglobulin heavy variable 3-33	HV333_HUMAN	homo_sapiens_UP000005640_9606_2022	NaN	NaN	5	39.6493	3.1	24.6619	NaN	NaN	0.4	3.25289	NaN	NaN	NaN	NaN	NaN	NaN	NaN	NaN	NaN	NaN	NaN	NaN	NaN	NaN	1	7.85424	3.3	26.4825	0.2	1.55705	NaN	NaN	0.3	2.69053	NaN	NaN	NaN	NaN	NaN	NaN	NaN	NaN	4
0	P01780	IGHV3-7	Homo sapiens	Immunoglobulin heavy variable 3-7	HV307_HUMAN	homo_sapiens_UP000005640_9606_2022	8.6	44.1389	558.6	1495.18	363.2	758.756	29.8	67.9019	51	145.514	NaN	NaN	16.3	39.3883	146.9	266.571	70.8	135.42	NaN	NaN	NaN	NaN	63.2	129.315	55.7	115.339	128.1	289.271	310	371.542	9	29.5652	20	27.3723	215.2	272.822	NaN	NaN	88.7	187.912	NaN	NaN	181.2
0.00191939	P01814	IGHV2-70	Homo sapiens	Immunoglobulin heavy variable 2-70	HV270_HUMAN	homo_sapiens_UP000005640_9606_2022	NaN	NaN	21.6	20.9718	24	33.3232	NaN	NaN	0.5	3.61339	NaN	NaN	NaN	NaN	2.8	11.4136	NaN	NaN	NaN	NaN	NaN	NaN	3.9	14.5442	2.3	3.2488	1.8	15.5043	6.4	17.7409	NaN	NaN	NaN	NaN	3	21.4851	NaN	NaN	7.5	18.4985	NaN	NaN	9.6
0	P01817	IGHV2-5	Homo sapiens	Immunoglobulin heavy variable 2-5	HV205_HUMAN	homo_sapiens_UP000005640_9606_2022	1.2	7.57109	40.3	79.9475	25.9	81.7105	1.2	7.37312	NaN	NaN	NaN	NaN	NaN	NaN	2	11.8759	2.2	5.17076	NaN	NaN	NaN	NaN	8	21.1706	3.1	9.64362	4.5	27.2023	23.3	68.5018	NaN	NaN	1.3	3.68685	2.4	14.47	NaN	NaN	3.7	22.0163	NaN	NaN	25.1
0	P01833	PIGR	Homo sapiens	Polymeric immunoglobulin receptor	PIGR_HUMAN	homo_sapiens_UP000005640_9606_2022	343	1611.69	5835.7	40097.2	3482.8	16759.5	435.4	3066.63	585.4	3711.57	4.8	109.449	572.1	3844.78	2658.3	6319.03	1128	5889.85	626.7	4875.17	90.1	471.577	2100.4	6204.66	1912.2	11941.4	3263.5	11055.8	5493	24669.2	1252.4	4997.47	326.6	989.115	1791.3	7706.24	49.7	305.604	2630.2	6917.92	7.5	77.3487	3632.7
0	P01834	IGKC	Homo sapiens	Immunoglobulin kappa constant	IGKC_HUMAN	homo_sapiens_UP000005640_9606_2022	1793.9	3099.27	23400.7	42535.4	12530.9	21149.1	2169.6	5024.37	4804.9	6994.82	37.9	85.5274	1425.3	2429.07	6284.5	8541.83	5069.7	7285.66	844.7	1399.11	30.9	61.2057	7049.5	10655.3	10441.6	15269.5	6275.7	11365.2	15389.3	23531.7	2262.2	2768.83	1352.1	1490.43	6516.2	10842.9	425.6	265.646	9582.5	13605.5	224.9	297.404	14788.2
0	P01857	IGHG1	Homo sapiens	Immunoglobulin heavy constant gamma 1	IGHG1_HUMAN	homo_sapiens_UP000005640_9606_2022	49.3	224.095	84.1	412.847	55.3	270.622	21.9	153.296	103.6	544.278	NaN	NaN	18	111.092	48.9	247.509	29.3	143.562	3.3	62.0997	1	21.3277	11	49.9632	23.6	119.388	15.1	71.1415	32.7	170.54	3	14.2514	131.7	595.932	33.9	174.299	10.4	50.8575	8.3	35.885	60.2	232.187	44.7
0	P01859	IGHG2	Homo sapiens	Immunoglobulin heavy constant gamma 2	IGHG2_HUMAN	homo_sapiens_UP000005640_9606_2022	15.6	38.2207	49.6	155.646	41.6	109.139	2.5	10.4723	32.9	114.128	NaN	NaN	9	32.4459	13.5	47.9938	15.5	55.2564	0.6	9.79712	NaN	NaN	3.5	7.80357	3.7	12.619	5.3	32.7169	30.5	84.4321	1	33.5603	82.8	283.429	25	61.6073	1.4	22.6467	5.8	12.9238	9.2	57.3171	12.9
0	P01860	IGHG3	Homo sapiens	Immunoglobulin heavy constant gamma 3	IGHG3_HUMAN	homo_sapiens_UP000005640_9606_2022	13.2	56.7458	35.6	178.151	34.8	143.743	1.9	15.1408	43.5	187.977	NaN	NaN	9.5	40.5939	27	99.4702	3	15.0924	NaN	NaN	0.4	5.3283	4.8	14.705	4	21.3613	7.3	34.9369	25.6	105.445	0.1	2.95911	105.8	436.778	21.5	93.9793	13.2	54.9737	6.3	26.4632	69	160.576	8
0	P01871	IGHM	Homo sapiens	Immunoglobulin heavy constant mu	IGHM_HUMAN	homo_sapiens_UP000005640_9606_2022	21.2	80.6577	2731.3	15318.7	2567.4	9807.42	52.7	231.134	28.1	168.938	0	NaN	17.7	113.392	391	2869.57	16.6	98.1087	NaN	NaN	NaN	NaN	23.2	148.998	412	2359.15	170.8	799.427	646.7	3106.72	7.1	55.8291	231	892.868	602.8	2764.68	7	70.0351	425.2	2160.33	25.4	127.209	69.5
0	P01876	IGHA1	Homo sapiens	Immunoglobulin heavy constant alpha 1	IGHA1_HUMAN	homo_sapiens_UP000005640_9606_2022	291.7	952.109	5941	30117.1	3532.1	12918.4	304.7	1038.34	1163.5	3464.72	3.4	6477.56	183	967.147	2323.7	6044.98	745.3	2231.54	86.5	332.763	NaN	NaN	1478.1	4225.48	2868.6	7683.1	2095.4	6182.13	5048.6	12529.8	195.4	639.521	206.8	533.566	1747	5061.53	17.9	48.8819	1370.6	4650.75	1.6	11.1641	2832
0	P01877	IGHA2	Homo sapiens	Immunoglobulin heavy constant alpha 2	IGHA2_HUMAN	homo_sapiens_UP000005640_9606_2022	658.3	1075.68	10867.5	26156	6894.1	19732.4	1251.8	3941.77	1976.3	6630.48	1.9	15.4914	1196	3317.84	4439.1	10234.4	2052.1	5594.49	122.3	306.612	6.3	25.8589	3920.9	7932.46	4703.4	13260.3	8563.9	15950.8	9480.6	26208.7	1187.5	2732.34	527.4	1027.24	4264.3	12826.5	47.5	120.33	5558.8	12095.6	54.7	510.137	4769.6
0	P01903;P01906	HLA-DRA;HLA-DQA2	Homo sapiens	HLA class II histocompatibility antigen, DR alpha chain;HLA class II histocompatibility antigen, DQ alpha 2 chain	DRA_HUMAN;DQA2_HUMAN	homo_sapiens_UP000005640_9606_2022	NaN	NaN	0.3;0.4	3.54347	0.1;0.2	1.66778	NaN	NaN	NaN	NaN	NaN	NaN	NaN	NaN	NaN	NaN	NaN	NaN	NaN	NaN	NaN	NaN	NaN	NaN	NaN	NaN	NaN	NaN	NaN	NaN	NaN	NaN	0.1;0.2	1.41053	NaN	NaN	NaN	NaN	NaN	NaN	NaN	NaN	NaN
0	P01966	HBA	Bos taurus	Hemoglobin subunit alpha	HBA_BOVIN	contaminants2021	9.5	13.4415	5.4	10.3473	4.4	7.84163	7.2	17.9401	28.8	48.7106	6.5	30.9343	21.6	31.1668	9.7	14.0923	7.4	14.2536	5	32.4811	12.7	28.5973	10.8	17.5639	13.8	24.7117	8.3	12.1975	9.4	13.417	49	78.5211	2.1	3.18417	7.4	10.4797	14.6	28.2822	3	10.0042	8	19.6836	15.5
0	P02081	HemoFetal	Bos taurus	Hemoglobin fetal subunit beta	HBBF_BOVIN	contaminants2021	0.7	3.18518	0.6	4.26391	1.4	6.29491	0.7	1.87317	0.6	2.99184	0.1	NaN	1.4	5.39406	4.3	10.7038	0.3	1.97173	0.2	4.73234	1.1	13.1562	6.4	14.2716	0.1	NaN	6.8	22.0256	3.7	27.8782	3.5	23.0904	0.6	4.08858	1	4.38782	3.6	16.4517	2.6	15.2222	2.2	16.7168	0.8
0	P02511	CRYAB	Homo sapiens	Alpha-crystallin B chain	CRYAB_HUMAN	homo_sapiens_UP000005640_9606_2022	1.5	6.89617	0.1	1.603	NaN	NaN	0.1	1.5065	0.3	4.02134	NaN	NaN	0.2	2.50502	14.2	48.602	3	18.3216	NaN	NaN	NaN	NaN	NaN	NaN	0.7	5.17933	NaN	NaN	0.7	7.68666	NaN	NaN	51.2	174.133	0.1	1.34642	NaN	NaN	NaN	NaN	NaN	NaN	0.1
0	P02533	KRT14	Homo sapiens	Keratin, type I cytoskeletal 14	K1C14_HUMAN	contaminants2021	367,367;367,367	371.322	24.3,24.3;24.3,24.3	47.4954	14.6,14.6;14.6,14.6	23.1593	446.5,446.5;446.5,446.5	736.047	253.6,253.6;253.6,253.6	564.125	73.2,73.2;73.2,73.2	273.446	145.1,145.1;145.1,145.1	244.151	93,93;93,93	84.8346	674.6,674.6;674.6,674.6	783.472	1252.7,1252.7;1252.7,1252.7	1788.08	418.1,418.1;418.1,418.1	724.247	775.5,775.5;775.5,775.5	369.824	61.4,61.4;61.4,61.4	101.34	95.3,95.3;95.3,95.3	157.753	75.8,75.8;75.8,75.8	112.831	253.7,253.7;253.7,253.7	310.518	24.5,24.5;24.5,24.5	39.4656	28.9,28.9;28.9,28.9	61.612	124.8,124.8;124.8,124.8	152.401	132.2,132.2;132.2,132.2	136.243	757.3,757.3;757.3,757.3	909.687	353.8,353.8;353.8,353.8
0	P02538	KRT6A	Homo sapiens	Keratin, type II cytoskeletal 6A	K2C6A_HUMAN	contaminants2021	182,182;182,182	706.227	22.9,22.9;22.9,22.9	88.2455	6.8,6.8;6.8,6.8	40.0744	329.1,329.1;329.1,329.1	1223.84	340.7,340.7;340.7,340.7	1511.54	132.6,132.6;132.6,132.6	707.544	135.2,135.2;135.2,135.2	514.147	25.9,25.9;25.9,25.9	127.403	347.2,347.2;347.2,347.2	1140.74	690.2,690.2;690.2,690.2	3084.26	267.4,267.4;267.4,267.4	1249.55	403.7,403.7;403.7,403.7	768.655	86.4,86.4;86.4,86.4	432.308	49.4,49.4;49.4,49.4	220.349	39.6,39.6;39.6,39.6	182.128	121.9,121.9;121.9,121.9	481.103	23.6,23.6;23.6,23.6	140.618	27,27;27,27	125.721	74.8,74.8;74.8,74.8	330.083	59.4,59.4;59.4,59.4	229.823	471.1,471.1;471.1,471.1	2356.74	399.7,399.7;399.7,399.7
0.00191939	P02545	LMNA	Homo sapiens	Prelamin-A/C	LMNA_HUMAN	homo_sapiens_UP000005640_9606_2022	12.2	26.1438	NaN	NaN	0.1	3.24774	0.4	3.57378	0.6	6.76459	0.5	14.5146	1.3	7.6944	1.9	5.91517	1.2	6.45648	NaN	NaN	1.6	12.9917	0.6	12.6461	0.1	1.9473	0.2	11.9664	0.3	3.11066	1.4	15.6362	8.6	15.292	0.3	3.43979	2.1	12.9936	0.7	9.49097	0.5	14.1152	0.4
0	P02647	APOA1	Homo sapiens	Apolipoprotein A-I	APOA1_HUMAN	homo_sapiens_UP000005640_9606_2022	3.6	13.9724	25.3	48.1738	12.2	24.7373	12.4	27.2966	0.5	12.6114	NaN	NaN	24.9	52.5327	10.4	21.4797	5.2	13.26	NaN	NaN	1.2	28.4952	NaN	NaN	5.9	13.2616	NaN	NaN	0.8	11.8907	0.3	14.9108	24.5	43.2976	70.2	127.37	5.4	20.3	6.6	15.144	203.9	183.526	7.5
0	P02649	APOE	Homo sapiens	Apolipoprotein E	APOE_HUMAN	homo_sapiens_UP000005640_9606_2022	1.3	24.3096	16.1	31.3053	3.5	15.8212	3.1	15.7421	0.9	39.5924	NaN	NaN	2.9	23.0103	2.6	12.5752	0.5	8.45922	NaN	NaN	NaN	NaN	NaN	NaN	2.1	10.1013	NaN	NaN	0.3	26.2304	NaN	NaN	2.5	9.57654	18.7	82.474	NaN	NaN	NaN	NaN	12.6	87.0087	4.3
0.00258621	P02652	APOA2	Homo sapiens	Apolipoprotein A-II	APOA2_HUMAN	homo_sapiens_UP000005640_9606_2022	NaN	NaN	26	23.6168	11	27.0727	6	18.6791	NaN	NaN	NaN	NaN	16.9	18.3	5.5	5.57303	2.1	8.24735	NaN	NaN	NaN	NaN	NaN	NaN	4.5	11.1818	NaN	NaN	5.5	21.7654	NaN	NaN	6.3	15.8363	36.9	91.7922	NaN	NaN	4.1	16.2979	NaN	NaN	10.4
0	P02662	CSN1S1	Bos taurus	Alpha-S1-casein	CASA1_BOVIN	contaminants2021	1.6	8.44571	1.4	7.31493	0.6	7.27451	4.4	17.1288	5.9	36.0861	NaN	NaN	5.8	34.9045	3.4	18.6005	14	73.0603	7.9	55.1541	NaN	NaN	1.3	14.7857	1.9	9.53053	NaN	NaN	NaN	NaN	NaN	NaN	4.2	22.8463	7.1	37.537	3.7	40.9363	NaN	NaN	3.1	14.86	5.1
0	P02671	FGA	Homo sapiens	Fibrinogen alpha chain	FIBA_HUMAN	homo_sapiens_UP000005640_9606_2022	NaN	NaN	0.5	11.6822	0.3	3.93539	NaN	NaN	0.2	10.8374	NaN	NaN	NaN	NaN	0.3	18.7352	NaN	NaN	NaN	NaN	NaN	NaN	NaN	NaN	0.4	4.05393	NaN	NaN	NaN	NaN	NaN	NaN	0.5	3.83862	0.8	7.01028	NaN	NaN	NaN	NaN	NaN	NaN	0.3
0.00108932	P02675	FGB	Homo sapiens	Fibrinogen beta chain	FIBB_HUMAN	homo_sapiens_UP000005640_9606_2022	NaN	NaN	0	NaN	NaN	NaN	NaN	NaN	0.1	2.99529	NaN	NaN	1.1	9.13799	NaN	NaN	NaN	NaN	NaN	NaN	NaN	NaN	NaN	NaN	NaN	NaN	NaN	NaN	NaN	NaN	NaN	NaN	0.6	2.44843	NaN	NaN	NaN	NaN	NaN	NaN	0.2	7.08542	NaN
0.00549451	P02686	MBP	Homo sapiens	Myelin basic protein	MBP_HUMAN	homo_sapiens_UP000005640_9606_2022	NaN	NaN	NaN	NaN	NaN	NaN	NaN	NaN	NaN	NaN	NaN	NaN	NaN	NaN	NaN	NaN	NaN	NaN	NaN	NaN	NaN	NaN	NaN	NaN	NaN	NaN	NaN	NaN	NaN	NaN	NaN	NaN	NaN	NaN	NaN	NaN	NaN	NaN	NaN	NaN	NaN	NaN	NaN
0	P02730	SLC4A1	Homo sapiens	Band 3 anion transport protein	B3AT_HUMAN	homo_sapiens_UP000005640_9606_2022	0	NaN	NaN	NaN	NaN	NaN	NaN	NaN	2.3	15.5914	NaN	NaN	1	7.32655	NaN	NaN	NaN	NaN	NaN	NaN	NaN	NaN	NaN	NaN	1.4	17.1369	NaN	NaN	NaN	NaN	NaN	NaN	0	NaN	NaN	NaN	NaN	NaN	NaN	NaN	NaN	NaN	1.3
0.00258621	P02743	APCS	Homo sapiens	Serum amyloid P-component	SAMP_HUMAN	homo_sapiens_UP000005640_9606_2022	NaN	NaN	10.5	13.3095	4.4	8.00479	NaN	NaN	NaN	NaN	NaN	NaN	NaN	NaN	0.9	2.2402	NaN	NaN	NaN	NaN	NaN	NaN	NaN	NaN	1.7	5.5398	NaN	NaN	2.5	6.70495	NaN	NaN	0.4	1.10675	5.2	11.1597	NaN	NaN	1.2	8.53951	7.4	45.0421	1.5
0	P02748	C9	Homo sapiens	Complement component C9	CO9_HUMAN	homo_sapiens_UP000005640_9606_2022	NaN	NaN	1.4	7.08537	1.2	9.24467	NaN	NaN	NaN	NaN	NaN	NaN	NaN	NaN	0.3	11.3484	NaN	NaN	NaN	NaN	NaN	NaN	1.1	25.7698	0.3	6.71192	NaN	NaN	0.6	14.5271	NaN	NaN	0.6	3.652	2.5	14.0875	NaN	NaN	0.8	18.9582	0.7	32.9899	0.7
0.00108932	P02749	APOH	Homo sapiens	Beta-2-glycoprotein 1	APOH_HUMAN	homo_sapiens_UP000005640_9606_2022	0.3	6.62055	22.1	245.407	8.7	102.099	1	24.4956	0.3	8.18787	NaN	NaN	1	25.6798	1.9	23.7617	NaN	NaN	NaN	NaN	NaN	NaN	2.8	45.1341	3.9	41.1546	3	33.4154	6.9	81.6275	NaN	NaN	1.1	12.5793	4.6	45.6185	NaN	NaN	5.7	90.2427	1.4	22.6555	9.2
0	P02750	LRG1	Homo sapiens	Leucine-rich alpha-2-glycoprotein	A2GL_HUMAN	homo_sapiens_UP000005640_9606_2022	24.8	116.364	174.6	891.405	88.6	437.365	46.3	99.617	13.6	89.3417	NaN	NaN	9.6	57.7999	18.1	106.521	11.8	59.9176	5.1	70.9011	NaN	NaN	13.1	85.2556	40.3	212.487	36.4	176.647	88.6	447.723	8.6	97.8637	8.7	42.6922	44.6	215.979	NaN	NaN	20.3	106.242	NaN	NaN	84.2
0.00258621	P02751	FN1	Homo sapiens	Fibronectin	FINC_HUMAN	homo_sapiens_UP000005640_9606_2022	NaN	NaN	NaN	NaN	0.1	9.1813	NaN	NaN	NaN	NaN	NaN	NaN	NaN	NaN	NaN	NaN	NaN	NaN	NaN	NaN	NaN	NaN	NaN	NaN	NaN	NaN	NaN	NaN	NaN	NaN	NaN	NaN	0	2.41229	NaN	NaN	NaN	NaN	NaN	NaN	0.1	16.0231	NaN
0	P02753	RBP4	Homo sapiens	Retinol-binding protein 4	RET4_HUMAN	homo_sapiens_UP000005640_9606_2022	NaN	NaN	1.7	17.1796	3.6	36.0125	0.7	7.2458	NaN	NaN	NaN	NaN	NaN	NaN	NaN	NaN	NaN	NaN	NaN	NaN	NaN	NaN	NaN	NaN	1.2	12.3846	NaN	NaN	1.7	16.8761	NaN	NaN	NaN	NaN	1.6	16.0014	NaN	NaN	NaN	NaN	NaN	NaN	0.9
0	P02760	AMBP	Homo sapiens	Protein AMBP	AMBP_HUMAN	homo_sapiens_UP000005640_9606_2022	NaN	NaN	7.1	28.011	4.5	39.7165	NaN	NaN	NaN	NaN	NaN	NaN	0.5	13.6078	1	24.4378	0.6	8.35585	NaN	NaN	NaN	NaN	NaN	NaN	0.9	8.95385	NaN	NaN	4.3	39.0961	NaN	NaN	0.4	3.81731	1.5	14.5074	NaN	NaN	2.1	29.3924	16.9	239.487	2
0	P02763	ORM1	Homo sapiens	Alpha-1-acid glycoprotein 1	A1AG1_HUMAN	homo_sapiens_UP000005640_9606_2022	11.3	26.0979	122.2	270.863	96.5	164.048	16.7	14.5582	24.1	52.4508	NaN	NaN	7.4	18.4167	16.3	32.8711	23.3	51.5376	7.7	47.6071	0.1	NaN	19.6	38.3138	48.8	33.4502	25.6	47.34	58.2	99.0878	7.2	23.5806	5.1	9.56795	41.4	69.0255	0.1	0.773943	32.3	68.9719	4.5	19.6292	61.6
0.00108932	P02765	AHSG	Homo sapiens	Alpha-2-HS-glycoprotein	FETUA_HUMAN	homo_sapiens_UP000005640_9606_2022	0.8	15.1059	2.5	7.10791	2.3	22.1338	0.5	6.42996	0.4	8.84707	NaN	NaN	0.2	4.50389	0.1	2.88704	0.5	6.49212	NaN	NaN	1.2	23.9783	NaN	NaN	0.9	8.9192	NaN	NaN	1.2	16.3071	NaN	NaN	0.4	5.19307	3.5	35.4342	NaN	NaN	0.9	12.2674	NaN	NaN	1.7
0	P02766	TTR	Homo sapiens	Transthyretin	TTHY_HUMAN	homo_sapiens_UP000005640_9606_2022	12.8	20.0977	201	313.745	92.5	132.032	19.7	24.5198	94.6	106.228	NaN	NaN	29.3	41.7777	11.9	14.5306	37	52.5484	2.4	23.082	NaN	NaN	24.3	30.5267	48.7	57.9527	36.8	51.6342	185.3	262.217	28.6	41.6844	8.1	11.5786	30.8	50.9687	NaN	NaN	37.3	55.894	9.8	101.285	147.5
0	P02768	ALB	Homo sapiens	Albumin	ALBU_HUMAN	contaminants2021	92.8,92.8;92.8,92.8	298.096	55.5,55.5;55.5,55.5	187.772	419,419;419,419	1323.17	137.1,137.1;137.1,137.1	461.482	25.3,25.3;25.3,25.3	92.443	6.3,6.3;6.3,6.3	41.8339	131.5,131.5;131.5,131.5	398.933	149.8,149.8;149.8,149.8	437.846	43.4,43.4;43.4,43.4	154.82	23.4,23.4;23.4,23.4	101.265	16.9,16.9;16.9,16.9	57.1275	6,6;6,6	23.1316	236.9,236.9;236.9,236.9	778.015	3.1,3.1;3.1,3.1	18.7769	48.4,48.4;48.4,48.4	165.832	10.4,10.4;10.4,10.4	47.4169	254,254;254,254	818.272	1125.2,1125.2;1125.2,1125.2	3122.97	64.2,64.2;64.2,64.2	185.407	330.1,330.1;330.1,330.1	1069.48	561.9,561.9;561.9,561.9	1314.52	137.8,137.8;137.8,137.8
0	P02769	ALB	Bos taurus	Albumin	ALBU_BOVIN	contaminants2021	9.2	46.358	2.2	6.38609	0.8	4.14703	7.7	41.9014	5.6	22.906	9.8	72.0472	22.1	109.708	2.9	16.0377	7.9	40.207	10	94.9039	14.3	74.7155	3.7	19.2123	4.4	13.9379	2.5	20.8784	2.4	12.1928	2.7	20.4469	0.5	2.99533	1.9	13.3446	12.8	65.8662	4.2	19.3869	21.1	134.73	15.1
0	P02774	GC	Homo sapiens	Vitamin D-binding protein	VTDB_HUMAN	homo_sapiens_UP000005640_9606_2022	3.4	17.9979	3.9	23.1526	18	87.9276	3.8	18.6761	2	12.2414	NaN	NaN	0.7	5.68738	3.4	26.0079	0.5	7.58755	NaN	NaN	NaN	NaN	NaN	NaN	5.5	25.6764	NaN	NaN	0.9	10.4112	NaN	NaN	4.2	21.5276	22.6	124.967	NaN	NaN	4.3	23.851	1.6	26.1587	5.2
0.00405186	P02786	TFRC	Homo sapiens	Transferrin receptor protein 1	TFR1_HUMAN	homo_sapiens_UP000005640_9606_2022	1.9	4.84438	0.3	3.93646	0.2	4.00475	NaN	NaN	0.1	3.87024	NaN	NaN	0.1	1.35627	0.3	3.31667	NaN	NaN	NaN	NaN	NaN	NaN	NaN	NaN	NaN	NaN	NaN	NaN	0.1	3.29257	NaN	NaN	0	NaN	NaN	NaN	NaN	NaN	NaN	NaN	NaN	NaN	0.1
0	P02787	TF	Homo sapiens	Serotransferrin	TRFE_HUMAN	homo_sapiens_UP000005640_9606_2022	47.7	225.313	193.4	953.169	126.5	588.951	14.5	57.3518	45	217.338	NaN	NaN	18.7	124.225	34.3	176.705	24.9	131.077	3.7	39.244	NaN	NaN	2.7	18.2799	52.1	213.112	32.2	182.001	77.3	372.12	7.5	47.7828	40.6	192.486	39.3	160.283	1.9	19.6512	42.4	214.783	28.2	135.081	66
0	P02788	LTF	Homo sapiens	Lactotransferrin	TRFL_HUMAN	homo_sapiens_UP000005640_9606_2022	11.1	103.322	1162.6	8654.96	662	4496.9	482.9	3939.58	8.1	64.0879	NaN	NaN	92.1	869.252	279	1646.64	4.3	45.4921	26.6	287.881	0.9	70.4328	277.7	1864.65	512.4	3745.03	200.1	1490.61	1096	7793.88	68.2	570.187	45.2	380.036	541.7	3585.73	20.7	140.154	373.9	2876.94	2	398.19	825.5
0	P02790	HPX	Homo sapiens	Hemopexin	HEMO_HUMAN	homo_sapiens_UP000005640_9606_2022	13	87.5885	24.5	172.833	12.8	102.236	3.4	23.4909	6.8	45.0919	NaN	NaN	2.9	28.6595	2.8	34.9095	3.6	40.9707	NaN	NaN	NaN	NaN	NaN	NaN	4	39.8792	1.5	20.6125	9.4	93.6423	NaN	NaN	10	81.7263	7.1	69.8891	NaN	NaN	3.5	35.9709	6.4	89.1106	10.6
0	P02810	PRH2	Homo sapiens	Salivary acidic proline-rich phosphoprotein 1/2	PRPC_HUMAN	homo_sapiens_UP000005640_9606_2022	8.2	24.2009	657.4	1180.53	73.2	152.92	228.8	146.231	56.1	139.283	NaN	NaN	157.7	209.617	136.4	271.765	14.3	49.1817	19.1	102.041	24.6	104.77	423.2	706.025	75.3	137.596	221.3	505.055	278.6	517.08	540.8	821.506	25	53.8075	192.7	374.903	0.2	2.16019	230.7	593.2	NaN	NaN	133.2
0	P02812	PRB2	Homo sapiens	Basic salivary proline-rich protein 2	PRB2_HUMAN	homo_sapiens_UP000005640_9606_2022	NaN	NaN	535.2	5336.2	106	913.359	NaN	NaN	233.5	428.932	NaN	NaN	208.2	221.5	74.2	653.874	NaN	NaN	NaN	NaN	NaN	NaN	129.9	1258.03	121.4	1088.61	50.3	511.37	31.9	279.426	86.4	562.158	13	112.811	184.9	1613.94	NaN	NaN	197.6	1871.13	NaN	NaN	147.2
0	P02814	SMR3B	Homo sapiens	Submaxillary gland androgen-regulated protein 3B	SMR3B_HUMAN	homo_sapiens_UP000005640_9606_2022	99.5	8.80827	138.4	142.965	20.4	23.332	17.4	48.189	NaN	NaN	42.5	2650.04	12.7	16.6559	49.5	68.9498	292.1	166.619	276.7	341.161	31.7	96.9539	46.8	58.0297	313.2	309.136	137.1	118.348	171.7	186.521	20.5	24.4826	80.4	87.547	23.4	27.4679	NaN	NaN	27.6	32.8236	NaN	NaN	275.7
0.00191939	P03950	ANG	Homo sapiens	Angiogenin	ANGI_HUMAN	homo_sapiens_UP000005640_9606_2022	NaN	NaN	6.2	25.1218	3.1	14.0784	0.7	5.59241	NaN	NaN	NaN	NaN	0.4	5.12953	2.4	13.3156	NaN	NaN	NaN	NaN	NaN	NaN	NaN	NaN	1.1	5.51608	2	9.73817	3.3	14.5572	NaN	NaN	0.9	4.13308	5.7	19.4425	NaN	NaN	3.4	15.572	NaN	NaN	2.2
0.00191939	P03973	SLPI	Homo sapiens	Antileukoproteinase	SLPI_HUMAN	homo_sapiens_UP000005640_9606_2022	NaN	NaN	2.2	5.22732	1.5	3.01729	NaN	NaN	3.7	1.36867	NaN	NaN	NaN	NaN	NaN	NaN	NaN	NaN	NaN	NaN	NaN	NaN	2.1	13.1713	0.4	4.00465	NaN	NaN	NaN	NaN	NaN	NaN	0.3	1.73572	1.8	11.2142	NaN	NaN	NaN	NaN	NaN	NaN	3.5
0	P04004	VTN	Homo sapiens	Vitronectin	VTNC_HUMAN	homo_sapiens_UP000005640_9606_2022	2.3	182.302	13.4	24.4655	8.8	79.3546	0.6	28.6326	1.2	26.3885	NaN	NaN	3.3	257.481	2.4	39.4377	NaN	NaN	NaN	NaN	NaN	NaN	NaN	NaN	1.8	20.1978	NaN	NaN	2.3	26.7525	NaN	NaN	3.9	34.6974	4.8	45.6337	0.4	6.36168	2.6	30.7517	14.1	149.205	2.4
0	P04040	CAT	Homo sapiens	Catalase	CATA_HUMAN	homo_sapiens_UP000005640_9606_2022	1.8	9.60153	2	9.11767	0.5	4.53946	3.8	21.4576	2.6	14.9359	0.4	7.32994	1.7	11.7388	1	7.07673	4.5	14.9211	5.3	41.6277	1.7	17.1494	2.3	14.1547	3.2	11.7337	0.9	8.66701	0.5	4.90488	0.7	12.2693	1.9	5.0349	0.6	5.40891	0.7	11.0511	0.9	9.2293	1.2	7.92047	3.2
0	P04062	GBA	Homo sapiens	Lysosomal acid glucosylceramidase	GLCM_HUMAN	homo_sapiens_UP000005640_9606_2022	0.1	5.41135	0.3	4.99043	0.2	2.2727	0.2	7.30349	NaN	NaN	NaN	NaN	NaN	NaN	0.2	8.09651	NaN	NaN	NaN	NaN	NaN	NaN	NaN	NaN	NaN	NaN	NaN	NaN	NaN	NaN	NaN	NaN	0.4	2.25794	0.1	2.84123	NaN	NaN	NaN	NaN	NaN	NaN	0.3
0	P04066	FUCA1	Homo sapiens	Tissue alpha-L-fucosidase	FUCO_HUMAN	homo_sapiens_UP000005640_9606_2022	1.2	21.5501	29.8	139.14	15.9	64.8847	3.4	9.80514	0.2	9.96318	NaN	NaN	NaN	NaN	2.3	19.4159	NaN	NaN	NaN	NaN	NaN	NaN	2.6	15.8716	2.7	14.6051	0.8	16.1674	13.1	54.5347	NaN	NaN	1.7	8.19372	6.9	29.3763	NaN	NaN	2.4	15.8627	NaN	NaN	6.9
0	P04075	ALDOA	Homo sapiens	Fructose-bisphosphate aldolase A	ALDOA_HUMAN	homo_sapiens_UP000005640_9606_2022	13.1	49.5503	9.8	32.5404	16.3	58.6196	2.4	20.2	6.2	24.9829	3.9	30.8285	7.9	37.5596	25.1	97.9466	3.8	21.9878	3.9	41.2468	6.4	52.9823	3.2	24.3084	322.8	918.997	4.3	22.5777	4.6	23.5527	4	33.0315	116.9	366.011	7.5	28.9651	8.5	55.3711	3.7	22.8005	3.9	31.5593	10.8
0	P04080	CSTB	Homo sapiens	Cystatin-B	CYTB_HUMAN	homo_sapiens_UP000005640_9606_2022	3136.2	4228.15	365.1	506.297	1140.9	1387.18	10.6	12.4273	1779.8	2590.1	0.6	3.59102	220	326.901	1867.4	2603.17	915.7	1579.49	NaN	NaN	2.5	11.4322	NaN	NaN	200.5	284.906	136.8	193.575	108.9	155.867	37.3	55.4948	3222	3815.58	125.1	164.09	141.4	209.495	69.8	106.084	4.5	25.4711	190.3
0	P04083	ANXA1	Homo sapiens	Annexin A1	ANXA1_HUMAN	homo_sapiens_UP000005640_9606_2022	79.2	134.954	22.2	50.2918	13.5	25.5334	4.7	10.0637	13.6	28.2067	NaN	NaN	39.3	81.3099	196.6	265.934	60.9	126.151	NaN	NaN	3.7	15.1573	3	9.25407	109.6	193.772	4.2	12.7962	5.6	14.7585	4.2	19.2356	916.7	1361.15	22.2	32.6824	51.7	101.671	7.9	21.5528	2.9	12.0686	25.1
0.00258621	P04114	APOB	Homo sapiens	Apolipoprotein B-100	APOB_HUMAN	homo_sapiens_UP000005640_9606_2022	NaN	NaN	0.6	158.521	0.4	98.0184	NaN	NaN	0	4.13352	NaN	NaN	NaN	NaN	0.1	18.3282	NaN	NaN	NaN	NaN	NaN	NaN	0.1	18.7122	0	12.8069	0.1	30.1863	0.3	75.5648	NaN	NaN	0	1.31216	0	9.18981	NaN	NaN	0.2	46.5354	2.1	360.796	0.2
0	P04156	PRNP	Homo sapiens	Major prion protein	PRIO_HUMAN	homo_sapiens_UP000005640_9606_2022	NaN	NaN	8.1	7.07849	1.8	7.51198	NaN	NaN	NaN	NaN	NaN	NaN	NaN	NaN	0.8	3.29775	NaN	NaN	NaN	NaN	NaN	NaN	NaN	NaN	0.2	NaN	0.8	3.30347	1.5	7.30247	NaN	NaN	0.2	2.28394	0.6	2.35903	NaN	NaN	0.2	2.96548	NaN	NaN	1.5
0.00191939	P04179	SOD2	Homo sapiens	Superoxide dismutase [Mn], mitochondrial	SODM_HUMAN	homo_sapiens_UP000005640_9606_2022	2.8	11.9277	NaN	NaN	NaN	NaN	NaN	NaN	NaN	NaN	NaN	NaN	0.2	1.80544	0.8	7.48261	NaN	NaN	NaN	NaN	NaN	NaN	NaN	NaN	NaN	NaN	NaN	NaN	NaN	NaN	NaN	NaN	0.7	2.16477	NaN	NaN	NaN	NaN	NaN	NaN	NaN	NaN	0.2
0.00108932	P04181	OAT	Homo sapiens	Ornithine aminotransferase, mitochondrial	OAT_HUMAN	homo_sapiens_UP000005640_9606_2022	0.1	0.944964	NaN	NaN	NaN	NaN	NaN	NaN	NaN	NaN	NaN	NaN	NaN	NaN	NaN	NaN	NaN	NaN	NaN	NaN	NaN	NaN	NaN	NaN	NaN	NaN	NaN	NaN	NaN	NaN	NaN	NaN	NaN	NaN	NaN	NaN	NaN	NaN	NaN	NaN	NaN	NaN	0
0.00108932	P04196	HRG	Homo sapiens	Histidine-rich glycoprotein	HRG_HUMAN	homo_sapiens_UP000005640_9606_2022	0.2	6.39111	0.4	4.0823	0.6	7.65871	NaN	NaN	0.3	10.8404	NaN	NaN	NaN	NaN	NaN	NaN	0.2	7.62524	NaN	NaN	NaN	NaN	NaN	NaN	0.4	5.13317	NaN	NaN	NaN	NaN	NaN	NaN	0.2	2.1889	0.5	5.82181	NaN	NaN	NaN	NaN	1.2	43.6325	0.5
0	P04211	IGLV7-43	Homo sapiens	Immunoglobulin lambda variable 7-43	LV743_HUMAN	homo_sapiens_UP000005640_9606_2022	13.7	88.1259	640.7	1584.38	483.4	1042.93	16.3	48.9793	33.5	9.49866	NaN	NaN	17.8	47.4648	128	299.185	24.3	64.7944	NaN	NaN	NaN	NaN	73.4	196.045	41	103.917	56.4	150.561	290.1	565.393	20.8	55.5071	12.5	33.0705	120.8	322.557	NaN	NaN	78.6	209.764	NaN	NaN	149.7
0.00108932	P04217	A1BG	Homo sapiens	Alpha-1B-glycoprotein	A1BG_HUMAN	homo_sapiens_UP000005640_9606_2022	0.9	33.8246	3.4	25.0863	2.8	26.0354	0.4	6.82701	1.8	23.8065	NaN	NaN	NaN	NaN	0.7	28.4382	1.1	17.5557	NaN	NaN	NaN	NaN	NaN	NaN	0.5	4.58262	NaN	NaN	2.3	23.0802	NaN	NaN	0.6	5.44176	0.6	8.76184	NaN	NaN	0.7	11.723	NaN	NaN	1.1
0	P04259	KRT6B	Homo sapiens	Keratin, type II cytoskeletal 6B	K2C6B_HUMAN	contaminants2021	0.5,0.5;0.5,0.5	21.8879	NaN	NaN	NaN	NaN	0.8,0.8;0.8,0.8	35.9259	5.3,5.3;5.3,5.3	232.062	NaN	NaN	0.4,0.4;0.4,0.4	16.7006	NaN	NaN	0.4,0.4;0.4,0.4	8.23592	1.3,1.3;1.3,1.3	31.5468	0.6,0.6;0.6,0.6	25.1519	NaN	NaN	NaN	NaN	NaN	NaN	NaN	NaN	NaN	NaN	0.2,0.2;0.2,0.2	3.09672	NaN	NaN	NaN	NaN	0.5,0.5;0.5,0.5	11.115	3.1,3.1;3.1,3.1	46.9123	1.8,1.8;1.8,1.8
0	P04264	KRT1	Homo sapiens	Keratin, type II cytoskeletal 1	K2C1_HUMAN	contaminants2021	1409.8,1409.8;1409.8,1409.8	4106.37	124.6,124.6;124.6,124.6	445.207	47.7,47.7;47.7,47.7	175.008	2681.8,2681.8;2681.8,2681.8	10452.5	2826.7,2826.7;2826.7,2826.7	10438.7	1076.3,1076.3;1076.3,1076.3	3959.03	712.7,712.7;712.7,712.7	2763.94	250.9,250.9;250.9,250.9	794.982	3758,3758;3758,3758	12479.9	8067.7,8067.7;8067.7,8067.7	26799.9	2433.2,2433.2;2433.2,2433.2	8430.53	2401.8,2401.8;2401.8,2401.8	6858.96	310.6,310.6;310.6,310.6	1123.7	443.6,443.6;443.6,443.6	1527.59	303.2,303.2;303.2,303.2	1020.97	1178,1178;1178,1178	3775.35	31.3,31.3;31.3,31.3	105.888	159,159;159,159	532.391	442.5,442.5;442.5,442.5	1203.13	643.7,643.7;643.7,643.7	2090.54	2788.2,2788.2;2788.2,2788.2	9174.9	3558,3558;3558,3558
0	P04280	PRB1	Homo sapiens	Basic salivary proline-rich protein 1	PRP1_HUMAN	homo_sapiens_UP000005640_9606_2022	NaN	NaN	1922	26142.4	296.6	2409.35	21.5	204.167	680.1	1190.23	NaN	NaN	851.8	8466.94	527.1	3552.11	NaN	NaN	NaN	NaN	1.6	286.454	2257.4	15146.4	592.4	4800.27	579	4656.98	352	2955.83	809.1	5741.69	54.5	409.722	1375.3	8077.64	NaN	NaN	1244.8	8431.04	NaN	NaN	180.3
0.00191939	P04350	TUBB4A	Homo sapiens	Tubulin beta-4A chain	TBB4A_HUMAN	homo_sapiens_UP000005640_9606_2022	0.2	2.7708	NaN	NaN	NaN	NaN	NaN	NaN	NaN	NaN	NaN	NaN	NaN	NaN	NaN	NaN	NaN	NaN	NaN	NaN	NaN	NaN	NaN	NaN	NaN	NaN	NaN	NaN	NaN	NaN	NaN	NaN	0	NaN	NaN	NaN	NaN	NaN	NaN	NaN	NaN	NaN	NaN
0	P04406	GAPDH	Homo sapiens	Glyceraldehyde-3-phosphate dehydrogenase	G3P_HUMAN	homo_sapiens_UP000005640_9606_2022	57.6	133.647	40.8	87.7719	53.8	92.1927	17.7	48.3259	65.1	132.233	12.6	89.0026	44.3	93.2579	66.1	143.795	27	83.7698	20.2	85.6901	37.3	89.057	40.5	92.9483	416.4	773.837	50.8	110.621	31.1	74.0372	44.6	110.126	307.2	541.438	31.8	67.1329	70.3	148.311	27.3	63.3622	34.3	104.764	47.1
0	P04430	IGKV1-16	Homo sapiens	Immunoglobulin kappa variable 1-16	KV116_HUMAN	homo_sapiens_UP000005640_9606_2022	1.5	8.51191	62.1	235.954	24.1	72.5374	2.2	13.2978	14.3	13.9456	NaN	NaN	NaN	NaN	2.1	12.9091	3.5	21.1845	NaN	NaN	NaN	NaN	4.2	25.3699	7.7	19.593	2.1	12.3271	6.4	38.7429	NaN	NaN	1.8	3.09855	7.5	18.5121	NaN	NaN	4.1	24.3847	NaN	NaN	11.4
0	P04439	HLA-A	Homo sapiens	HLA class I histocompatibility antigen, A alpha chain	HLAA_HUMAN	homo_sapiens_UP000005640_9606_2022	4	44.9702	6.8	16.7127	5.7	63.2395	1.8	29.8489	NaN	NaN	NaN	NaN	0.5	12.0059	0.5	13.4469	NaN	NaN	NaN	NaN	NaN	NaN	NaN	NaN	0.8	9.98148	NaN	NaN	NaN	NaN	NaN	NaN	0.8	15.449	2.3	30.3375	0.3	6.15237	0.3	5.82159	NaN	NaN	NaN
0	P04792	HSPB1	Homo sapiens	Heat shock protein beta-1	HSPB1_HUMAN	homo_sapiens_UP000005640_9606_2022	92	219.437	6.5	15.0484	8.5	20.4481	18.6	49.2653	140.7	353.107	6.6	19.685	79.7	199.895	111.5	237.901	103.6	195.708	13.6	46.601	12.4	51.8234	10.3	22.0786	1084.3	1981.24	9.7	26.8997	8.2	27.2358	13.9	38.4515	663.8	1064.17	46.6	102.574	45.8	102.208	9.7	26.1404	14.9	50.7595	34.4
0.00472441	P04843	RPN1	Homo sapiens	Dolichyl-diphosphooligosaccharide--protein glycosyltransferase subunit 1	RPN1_HUMAN	homo_sapiens_UP000005640_9606_2022	2	11.3059	0.1	3.90131	0.1	3.0658	NaN	NaN	NaN	NaN	0.1	3.13269	0.4	2.04763	0	3.76241	0	4.04636	NaN	NaN	NaN	NaN	0.2	5.39346	NaN	NaN	0.4	9.71079	NaN	NaN	NaN	NaN	2.1	2.76673	0.1	3.55383	0.7	16.1048	NaN	NaN	0.2	5.86553	0.2
0.00472441	P04844	RPN2	Homo sapiens	Dolichyl-diphosphooligosaccharide--protein glycosyltransferase subunit 2	RPN2_HUMAN	homo_sapiens_UP000005640_9606_2022	2.3	27.2333	NaN	NaN	NaN	NaN	NaN	NaN	NaN	NaN	NaN	NaN	0.8	7.51291	1.6	14.1684	NaN	NaN	NaN	NaN	NaN	NaN	NaN	NaN	NaN	NaN	NaN	NaN	NaN	NaN	NaN	NaN	0.5	3.06387	NaN	NaN	NaN	NaN	NaN	NaN	NaN	NaN	NaN
0.00862689	P04899;P08754;P63096	GNAI2;GNAI3;GNAI1	Homo sapiens	Guanine nucleotide-binding protein G(i) subunit alpha-2;Guanine nucleotide-binding protein G(i) subunit alpha-3;Guanine nucleotide-binding protein G(i) subunit alpha-1	GNAI2_HUMAN;GNAI3_HUMAN;GNAI1_HUMAN	homo_sapiens_UP000005640_9606_2022	NaN	NaN	NaN	NaN	NaN	NaN	NaN	NaN	NaN	NaN	NaN	NaN	NaN	NaN	NaN	NaN	NaN	NaN	NaN	NaN	NaN	NaN	NaN	NaN	NaN	NaN	NaN	NaN	NaN	NaN	NaN	NaN	0.1;0.1;0.1	NaN	NaN	NaN	NaN	NaN	NaN	NaN	NaN	NaN	NaN
0	P05023	ATP1A1	Homo sapiens	Sodium/potassium-transporting ATPase subunit alpha-1	AT1A1_HUMAN	homo_sapiens_UP000005640_9606_2022	1.5	6.0906	0.4	8.70673	0.2	2.43967	0.1	4.79609	NaN	NaN	NaN	NaN	0.3	15.9812	NaN	NaN	NaN	NaN	NaN	NaN	NaN	NaN	NaN	NaN	0.1	5.76165	NaN	NaN	0.2	12.0949	NaN	NaN	0.2	2.58155	0.2	3.49437	NaN	NaN	NaN	NaN	NaN	NaN	0.2
0.00862689	P05067	APP	Homo sapiens	Amyloid-beta precursor protein	A4_HUMAN	homo_sapiens_UP000005640_9606_2022	NaN	NaN	1.3	14.769	1.6	6.20548	NaN	NaN	NaN	NaN	NaN	NaN	NaN	NaN	0	NaN	NaN	NaN	NaN	NaN	NaN	NaN	NaN	NaN	0.1	1.20127	NaN	NaN	NaN	NaN	NaN	NaN	0.9	4.73802	0.4	9.47123	NaN	NaN	NaN	NaN	NaN	NaN	NaN
0	P05089	ARG1	Homo sapiens	Arginase-1	ARGI1_HUMAN	homo_sapiens_UP000005640_9606_2022	4.1	10.4458	NaN	NaN	NaN	NaN	9	10.3578	6.4	20.7154	NaN	NaN	5.6	15.5299	0.5	9.85261	40.9	75.3542	19.8	57.9999	4.3	14.7956	9.3	27.3059	1.8	7.44752	NaN	NaN	1.2	6.23359	2.8	21.543	1.2	3.18764	NaN	NaN	0.7	8.37296	NaN	NaN	3.7	22.679	16
0.00191939	P05090	APOD	Homo sapiens	Apolipoprotein D	APOD_HUMAN	homo_sapiens_UP000005640_9606_2022	NaN	NaN	2.2	11.422	1.5	8.25636	2.2	5.33215	NaN	NaN	NaN	NaN	1.7	9.6308	1.6	9.49234	2.3	12.0439	4.6	69.2478	NaN	NaN	NaN	NaN	0.5	4.85785	NaN	NaN	NaN	NaN	NaN	NaN	1.4	6.62435	15.1	80.022	NaN	NaN	0.9	13.7268	NaN	NaN	1.9
0.00258621	P05091	ALDH2	Homo sapiens	Aldehyde dehydrogenase, mitochondrial	ALDH2_HUMAN	homo_sapiens_UP000005640_9606_2022	0.4	2.96854	NaN	NaN	NaN	NaN	NaN	NaN	NaN	NaN	NaN	NaN	0.2	4.5587	NaN	NaN	0.1	4.9662	NaN	NaN	NaN	NaN	NaN	NaN	NaN	NaN	NaN	NaN	NaN	NaN	NaN	NaN	1.1	2.60317	NaN	NaN	NaN	NaN	NaN	NaN	NaN	NaN	NaN
0	P05109	S100A8	Homo sapiens	Protein S100-A8	S10A8_HUMAN	homo_sapiens_UP000005640_9606_2022	473.7	1134.44	369.8	637.5	413.7	852.902	32.4	79.524	238.7	422.527	7.7	23.2248	420.4	1049.95	787.3	1529.84	187.5	324.912	20.1	60.6151	11.9	35.8858	12.5	37.6303	58.9	93.0362	126.6	355.837	81.6	171.963	24.3	73.3318	1012.1	2474.21	40.1	110.018	213.4	534.789	79.1	194.352	11.9	35.9887	106.4
0	P05120	SERPINB2	Homo sapiens	Plasminogen activator inhibitor 2	PAI2_HUMAN	homo_sapiens_UP000005640_9606_2022	2.2	7.39023	0.7	8.16188	1.4	7.00438	0.2	3.4434	0.2	5.20239	NaN	NaN	NaN	NaN	1.1	5.35372	0.5	6.34304	NaN	NaN	NaN	NaN	NaN	NaN	10.6	33.5425	NaN	NaN	NaN	NaN	NaN	NaN	8.5	27.1662	0.2	6.9651	NaN	NaN	NaN	NaN	NaN	NaN	1.7
0.00108932	P05154	SERPINA5	Homo sapiens	Plasma serine protease inhibitor	IPSP_HUMAN	homo_sapiens_UP000005640_9606_2022	NaN	NaN	0.5	3.27376	0.3	4.51172	0.7	6.17236	NaN	NaN	NaN	NaN	NaN	NaN	0.2	4.72689	NaN	NaN	NaN	NaN	NaN	NaN	NaN	NaN	0.7	4.18	NaN	NaN	1.8	13.4917	NaN	NaN	0	NaN	2.4	76.2715	NaN	NaN	NaN	NaN	NaN	NaN	1.9
0.00108932	P05155	SERPING1	Homo sapiens	Plasma protease C1 inhibitor	IC1_HUMAN	homo_sapiens_UP000005640_9606_2022	NaN	NaN	2.5	9.24744	2.5	19.6979	2.5	17.6849	NaN	NaN	NaN	NaN	NaN	NaN	0.4	16.4718	NaN	NaN	NaN	NaN	NaN	NaN	NaN	NaN	0.9	6.94632	NaN	NaN	2.1	25.6142	NaN	NaN	0.5	4.31302	3.5	29.9413	NaN	NaN	0.9	10.4374	7.6	91.0429	2.3
0.00108932	P05156	CFI	Homo sapiens	Complement factor I	CFAI_HUMAN	homo_sapiens_UP000005640_9606_2022	0.2	2.61312	1.1	2.31695	1.3	12.9336	NaN	NaN	NaN	NaN	NaN	NaN	NaN	NaN	0.4	1.45905	NaN	NaN	NaN	NaN	NaN	NaN	NaN	NaN	0.1	4.42054	NaN	NaN	0.9	12.4667	NaN	NaN	0.3	2.68757	1.1	12.3481	NaN	NaN	0.6	13.9645	1.8	39.1878	0.5
0	P05164	MPO	Homo sapiens	Myeloperoxidase	PERM_HUMAN	homo_sapiens_UP000005640_9606_2022	NaN	NaN	0.1	5.47635	0.2	6.15384	NaN	NaN	2.2	16.9462	NaN	NaN	0.3	6.49986	0.2	1.58014	0.1	4.23258	NaN	NaN	NaN	NaN	NaN	NaN	1.1	8.948	NaN	NaN	0	7.21609	NaN	NaN	1.6	17.9745	NaN	NaN	0.8	22.2672	NaN	NaN	NaN	NaN	1
0	P05187	ALPP	Homo sapiens	Alkaline phosphatase, placental type	PPB1_HUMAN	homo_sapiens_UP000005640_9606_2022	2.5	11.8466	0.5	18.1129	NaN	NaN	NaN	NaN	NaN	NaN	NaN	NaN	0.1	4.96324	0.6	9.24036	NaN	NaN	NaN	NaN	NaN	NaN	NaN	NaN	0.4	12.6549	NaN	NaN	0.7	24.559	NaN	NaN	NaN	NaN	NaN	NaN	NaN	NaN	NaN	NaN	NaN	NaN	0.5
0	P05362	ICAM1	Homo sapiens	Intercellular adhesion molecule 1	ICAM1_HUMAN	homo_sapiens_UP000005640_9606_2022	0.1	3.41007	0.7	7.45506	0.9	14.0913	NaN	NaN	NaN	NaN	NaN	NaN	NaN	NaN	NaN	NaN	NaN	NaN	NaN	NaN	NaN	NaN	NaN	NaN	0.2	6.53473	NaN	NaN	0.5	12.9822	NaN	NaN	0	NaN	0.9	23.7157	NaN	NaN	NaN	NaN	NaN	NaN	0.4
0	P05386	RPLP1	Homo sapiens	60S acidic ribosomal protein P1	RLA1_HUMAN	homo_sapiens_UP000005640_9606_2022	7	37.9461	NaN	NaN	1.4	5.75918	2.1	7.69162	0.3	1.55524	NaN	NaN	4.4	3.4889	11.5	46.0575	3.7	14.8332	NaN	NaN	NaN	NaN	7.7	30.8675	3.4	10.9976	4.7	18.9184	4.1	16.4042	4.9	19.5754	40.5	161.687	1.4	5.49213	3.9	8.27008	3.8	15.2194	3.4	13.6524	3
0	P05387	RPLP2	Homo sapiens	60S acidic ribosomal protein P2	RLA2_HUMAN	homo_sapiens_UP000005640_9606_2022	10.4	21.7054	NaN	NaN	4.1	8.68081	3.6	2.41295	4.2	11.6285	14.9	45.7547	10	28.5467	16	30.2655	19.1	25.4842	9.6	41.6054	15	33.957	7.5	19.1714	3.7	8.93375	8.7	20.237	4.8	14.6434	13.7	24.7667	89	63.9113	7.6	13.2241	31.6	65.9055	5.7	16.1532	17.7	35.6586	3.2
0	P05388	RPLP0	Homo sapiens	60S acidic ribosomal protein P0	RLA0_HUMAN	homo_sapiens_UP000005640_9606_2022	3.1	6.60229	NaN	NaN	NaN	NaN	NaN	NaN	NaN	NaN	NaN	NaN	1.3	7.19825	0.4	2.97019	0.4	7.13224	NaN	NaN	NaN	NaN	0.5	8.63097	0.5	4.88345	NaN	NaN	NaN	NaN	NaN	NaN	3.4	11.3633	NaN	NaN	1.3	9.23865	NaN	NaN	NaN	NaN	0.2
0.00191939	P05455	SSB	Homo sapiens	Lupus La protein	LA_HUMAN	homo_sapiens_UP000005640_9606_2022	NaN	NaN	NaN	NaN	NaN	NaN	NaN	NaN	NaN	NaN	NaN	NaN	NaN	NaN	NaN	NaN	NaN	NaN	NaN	NaN	NaN	NaN	NaN	NaN	NaN	NaN	NaN	NaN	NaN	NaN	NaN	NaN	0.2	3.86055	NaN	NaN	NaN	NaN	NaN	NaN	NaN	NaN	NaN
0	P05543	SERPINA7	Homo sapiens	Thyroxine-binding globulin	THBG_HUMAN	homo_sapiens_UP000005640_9606_2022	0	1.16034	1.4	6.80488	1	7.14008	NaN	NaN	NaN	NaN	NaN	NaN	NaN	NaN	0.1	2.29595	NaN	NaN	NaN	NaN	NaN	NaN	NaN	NaN	0.5	4.16927	NaN	NaN	0.3	6.96912	NaN	NaN	0.2	2.10384	0.4	3.56903	NaN	NaN	0	NaN	NaN	NaN	0.3
0.00258621	P05556	ITGB1	Homo sapiens	Integrin beta-1	ITB1_HUMAN	homo_sapiens_UP000005640_9606_2022	0.1	2.09344	NaN	NaN	NaN	NaN	NaN	NaN	NaN	NaN	NaN	NaN	NaN	NaN	NaN	NaN	NaN	NaN	NaN	NaN	NaN	NaN	NaN	NaN	NaN	NaN	NaN	NaN	NaN	NaN	NaN	NaN	0	NaN	NaN	NaN	NaN	NaN	NaN	NaN	NaN	NaN	NaN
0	P05783	KRT18	Homo sapiens	Keratin, type I cytoskeletal 18	K1C18_HUMAN	homo_sapiens_UP000005640_9606_2022	30.6	47.1808	2	9.35016	0.8	4.87789	1.6	13.719	1.7	8.20379	2.5	15.1916	15.2	25.5785	32.6	28.597	1.1	5.44026	1.4	25.3597	2.8	20.8046	1.8	12.0395	2.2	6.20727	2.2	15.2083	1.9	10.019	1.2	21.7943	3.6	5.28659	2.9	7.25539	4.6	17.2733	2.4	7.22321	2.4	22.8198	0.4
0	P05787	KRT8	Homo sapiens	Keratin, type II cytoskeletal 8	K2C8_HUMAN	contaminants2021	16.1,16.1;16.1,16.1	41.199	1,1;1,1	13.469	1.4,1.4;1.4,1.4	6.50108	2.9,2.9;2.9,2.9	12.71	2.1,2.1;2.1,2.1	12.5223	3.6,3.6;3.6,3.6	30.7148	4.8,4.8;4.8,4.8	15.712	3.1,3.1;3.1,3.1	10.0159	2.5,2.5;2.5,2.5	11.2825	2.9,2.9;2.9,2.9	30.34	7.2,7.2;7.2,7.2	37.4354	5.4,5.4;5.4,5.4	19.4731	2.4,2.4;2.4,2.4	8.19786	5.1,5.1;5.1,5.1	19.9392	2.7,2.7;2.7,2.7	13.5521	5.1,5.1;5.1,5.1	22.446	2.7,2.7;2.7,2.7	7.31538	4,4;4,4	13.5467	14.9,14.9;14.9,14.9	46.5864	3.3,3.3;3.3,3.3	13.4974	4.2,4.2;4.2,4.2	28.3843	1.4,1.4;1.4,1.4
0.00405186	P05976	MYL1	Homo sapiens	Myosin light chain 1/3, skeletal muscle isoform	MYL1_HUMAN	homo_sapiens_UP000005640_9606_2022	NaN	NaN	NaN	NaN	NaN	NaN	NaN	NaN	NaN	NaN	NaN	NaN	NaN	NaN	NaN	NaN	NaN	NaN	NaN	NaN	NaN	NaN	NaN	NaN	NaN	NaN	NaN	NaN	NaN	NaN	NaN	NaN	NaN	NaN	NaN	NaN	NaN	NaN	NaN	NaN	NaN	NaN	NaN
0	P06280	GLA	Homo sapiens	Alpha-galactosidase A	AGAL_HUMAN	homo_sapiens_UP000005640_9606_2022	NaN	NaN	1.1	7.43846	0.7	11.1287	1.8	19.9685	NaN	NaN	NaN	NaN	NaN	NaN	NaN	NaN	0.5	10.5994	NaN	NaN	NaN	NaN	NaN	NaN	0.5	4.85647	NaN	NaN	NaN	NaN	NaN	NaN	0.2	5.40778	1.1	6.58149	NaN	NaN	NaN	NaN	NaN	NaN	1
0	P06310	IGKV2-30	Homo sapiens	Immunoglobulin kappa variable 2-30	KV230_HUMAN	homo_sapiens_UP000005640_9606_2022	0.3	1.43474	0.2	NaN	2.3	7.87873	9.7	13.6687	1.7	2.2644	NaN	NaN	1.1	4.88154	0.2	NaN	0.7	2.00721	NaN	NaN	NaN	NaN	NaN	NaN	0.5	1.14844	NaN	NaN	3.2	6.12534	NaN	NaN	0.2	NaN	1.2	2.78226	2.6	20.7296	1.2	9.60837	NaN	NaN	5.7
0	P06312	IGKV4-1	Homo sapiens	Immunoglobulin kappa variable 4-1	KV401_HUMAN	homo_sapiens_UP000005640_9606_2022	17	47.9353	3075.8	7318.1	1556.2	3048.47	99.4	314.837	262.1	712.456	NaN	NaN	76.7	192.391	258.5	596.865	190	523.505	10.8	33.8757	NaN	NaN	208	530.978	327	809.954	237.4	650.271	864.3	2071.96	64.5	162.277	51.1	90.3679	276.7	666.042	2.3	8.85087	241.6	563.428	6.3	23.9092	819.1
0	P06331	IGHV4-34	Homo sapiens	Immunoglobulin heavy variable 4-34	HV434_HUMAN	homo_sapiens_UP000005640_9606_2022	11.3	89.9857	471.9	1969.4	320.7	1063.3	8.5	68.8879	13.4	52.5628	NaN	NaN	11.4	56.287	122.5	485.534	34.1	135.329	9.1	36.2438	NaN	NaN	110.6	439.041	56.3	223.541	231.2	917.71	351.1	1393.96	19.1	75.7381	23.7	84.9915	212.7	774.22	NaN	NaN	154.9	614.126	NaN	NaN	106.9
0	P06396	GSN	Homo sapiens	Gelsolin	GELS_HUMAN	homo_sapiens_UP000005640_9606_2022	1.1	28.354	2.5	7.04974	4.9	36.4301	0.4	7.0871	0.4	32.7231	NaN	NaN	0.2	12.7004	1.4	3.40519	0.2	3.58587	NaN	NaN	NaN	NaN	NaN	NaN	5.8	48.2707	NaN	NaN	0.7	9.08225	NaN	NaN	3.4	24.598	3.5	28.1588	NaN	NaN	1.1	14.0549	NaN	NaN	1.5
0.00108932	P06454	PTMA	Homo sapiens	Prothymosin alpha	PTMA_HUMAN	homo_sapiens_UP000005640_9606_2022	11.6	6.69688	NaN	NaN	8.1	12.418	1.6	9.53241	9.1	23.7161	NaN	NaN	NaN	NaN	8.5	7.86704	NaN	NaN	NaN	NaN	NaN	NaN	1.8	17.0031	6.7	10.3296	1.9	20.2135	NaN	NaN	NaN	NaN	3.8	5.40352	12.1	19.2506	5.1	55.9387	8.6	13.6273	7.4	81.156	15.2
0	P06576	ATP5F1B	Homo sapiens	ATP synthase subunit beta, mitochondrial	ATPB_HUMAN	homo_sapiens_UP000005640_9606_2022	17.4	37.6092	NaN	NaN	NaN	NaN	0.6	3.13175	0.8	8.93609	0.5	11.1844	4.5	17.12	7.1	22.4658	1	6.46433	1.5	26.9679	2.5	14.2501	2.2	21.27	1.6	6.72107	1.9	20.1791	1.6	11.6002	3.1	17.8141	19.9	49.8806	0.4	5.74319	4.6	29.5307	1.3	13.5608	1.3	18.2938	0.5
0.00258621	P06681	C2	Homo sapiens	Complement C2	CO2_HUMAN	homo_sapiens_UP000005640_9606_2022	NaN	NaN	NaN	NaN	NaN	NaN	NaN	NaN	NaN	NaN	NaN	NaN	NaN	NaN	NaN	NaN	NaN	NaN	NaN	NaN	NaN	NaN	NaN	NaN	NaN	NaN	NaN	NaN	NaN	NaN	NaN	NaN	NaN	NaN	NaN	NaN	NaN	NaN	NaN	NaN	NaN	NaN	NaN
0	P06702	S100A9	Homo sapiens	Protein S100-A9	S10A9_HUMAN	homo_sapiens_UP000005640_9606_2022	609.1	773.412	445.1	571.632	536.1	639.59	40.8	58.8447	180.1	226.673	4	39.5705	520.3	647.136	873.8	833.027	233.7	275.526	17.6	51.4528	33.3	63.481	5.3	7.39202	43.7	54.784	131.8	163.812	90.7	112.097	21.6	40.1166	2524.7	2816.82	109.3	79.9947	229	286.909	83.3	97.8028	5.1	46.1707	282.1
0	P06703	S100A6	Homo sapiens	Protein S100-A6	S10A6_HUMAN	homo_sapiens_UP000005640_9606_2022	71.1	164.666	15.8	42.4639	20.3	41.4497	11.8	3.11964	14.2	43.3523	NaN	NaN	29.2	82.0922	118.5	298.228	97.2	218.535	15.2	52.251	21.4	227.711	13.5	49.9484	367.2	837.799	21.8	62.5404	9.4	35.0024	17.6	65.4136	631.8	1472.44	70.3	175.897	73.3	173.008	17	47.5369	16.6	46.8521	8
0	P06727	APOA4	Homo sapiens	Apolipoprotein A-IV	APOA4_HUMAN	homo_sapiens_UP000005640_9606_2022	NaN	NaN	1.7	3.69647	1.1	3.73072	0.5	6.71557	NaN	NaN	NaN	NaN	NaN	NaN	0.9	4.28404	0.1	5.19693	NaN	NaN	NaN	NaN	NaN	NaN	0	NaN	NaN	NaN	NaN	NaN	NaN	NaN	2.1	5.09251	16.3	15.5026	NaN	NaN	NaN	NaN	38.3	170.515	NaN
0.00191939	P06730	EIF4E	Homo sapiens	Eukaryotic translation initiation factor 4E	IF4E_HUMAN	homo_sapiens_UP000005640_9606_2022	0.1	0.774694	NaN	NaN	0.1	NaN	NaN	NaN	0.3	2.33156	NaN	NaN	NaN	NaN	0.1	NaN	NaN	NaN	NaN	NaN	NaN	NaN	NaN	NaN	0.9	1.35466	NaN	NaN	NaN	NaN	NaN	NaN	1.1	1.35208	NaN	NaN	NaN	NaN	NaN	NaN	NaN	NaN	0.1
0	P06731	CEACAM5	Homo sapiens	Carcinoembryonic antigen-related cell adhesion molecule 5	CEAM5_HUMAN	homo_sapiens_UP000005640_9606_2022	0.4	4.90915	1.1	10.5143	0.3	4.05415	0.3	9.69436	0.3	13.8001	NaN	NaN	0.7	10.4895	0.5	7.49577	0.4	5.23875	NaN	NaN	NaN	NaN	NaN	NaN	0.2	4.1389	NaN	NaN	NaN	NaN	NaN	NaN	1.4	10.149	NaN	NaN	NaN	NaN	NaN	NaN	NaN	NaN	0.2
0	P06733	ENO1	Homo sapiens	Alpha-enolase	ENOA_HUMAN	homo_sapiens_UP000005640_9606_2022	105.9	149.839	21	42.6247	70.7	107.098	13.2	36.1382	109.9	186.725	11.8	80.4762	36.7	71.8091	115.7	154.756	34	71.6315	15.9	70.2357	33.8	88.0531	49.7	91.6858	716.2	1129.03	51.9	101.297	30.5	59.5592	49.5	95.0962	554	800.287	40.3	73.1761	87	165.318	30.9	62.2132	37.1	105.546	34.2
0	P06737	PYGL	Homo sapiens	Glycogen phosphorylase, liver form	PYGL_HUMAN	homo_sapiens_UP000005640_9606_2022	0.5	5.35438	NaN	NaN	0.2	4.0414	NaN	NaN	0.1	9.98404	NaN	NaN	0.2	12.0209	0.1	2.43511	0.2	4.19667	NaN	NaN	NaN	NaN	NaN	NaN	3.1	22.9159	NaN	NaN	0.1	9.99366	NaN	NaN	2.5	11.2374	0.4	8.23098	NaN	NaN	0.3	16.4063	NaN	NaN	NaN
0	P06744	GPI	Homo sapiens	Glucose-6-phosphate isomerase	G6PI_HUMAN	homo_sapiens_UP000005640_9606_2022	6.4	9.30047	1.4	7.2015	3.9	12.5424	1.5	13.4622	15.3	42.3449	NaN	NaN	3.7	14.4639	8.3	17.8382	3.2	8.40347	NaN	NaN	0.3	11.3909	0.3	4.97185	138.4	333.896	2.4	11.5126	0.5	7.36555	NaN	NaN	35	73.3841	5.9	19.0392	0.6	6.35583	0.9	5.01411	NaN	NaN	2.9
0	P06748	NPM1	Homo sapiens	Nucleophosmin	NPM_HUMAN	homo_sapiens_UP000005640_9606_2022	20.9	43.1588	NaN	NaN	0.3	7.44211	0.5	8.9158	1.1	12.1056	2.7	28.9428	4.9	14.8273	2.7	13.2636	0.6	6.62959	1.8	19.2506	2.2	2.96182	0.8	8.26488	1.4	4.18548	1.8	19.5614	0.1	NaN	NaN	NaN	0.8	6.18333	0.6	6.95428	4.9	53.1154	0.6	6.73334	2	22.3092	0.7
0	P06753	TPM3	Homo sapiens	Tropomyosin alpha-3 chain	TPM3_HUMAN	homo_sapiens_UP000005640_9606_2022	1.1	20.0916	NaN	NaN	0.2	3.48894	0.8	15.9422	0.6	11.1021	NaN	NaN	0.4	6.42786	1.3	18.5764	1.1	15.6969	NaN	NaN	3.2	60.8508	1.7	25.0447	0.7	9.84629	1.6	23.5588	NaN	NaN	2	29.2994	2.1	23.7301	0.8	9.79883	2	28.9013	0.8	12.5561	1	14.1937	0.2
0	P06865	HEXA	Homo sapiens	Beta-hexosaminidase subunit alpha	HEXA_HUMAN	homo_sapiens_UP000005640_9606_2022	1.4	7.52015	20.1	45.8791	10.2	25.0771	3.2	11.8134	NaN	NaN	NaN	NaN	NaN	NaN	1.1	7.40738	1.3	8.60499	NaN	NaN	NaN	NaN	NaN	NaN	1.9	6.6502	NaN	NaN	9	22.2253	NaN	NaN	1.2	3.37952	4.8	13.1569	NaN	NaN	0.4	10.2056	NaN	NaN	5.5
0	P06870	KLK1	Homo sapiens	Kallikrein-1	KLK1_HUMAN	homo_sapiens_UP000005640_9606_2022	73.4	500.796	3276.5	32153.6	1906.2	16435	48.7	245.729	99.5	690.8	NaN	NaN	245.4	1347.35	581.1	2794.82	262.6	1316.75	571.8	2545.25	187.4	910.123	2202.6	9324.8	1401.6	12222.9	488.8	1958.87	2333.7	10456.9	601.9	2309.02	28.4	184.867	192.1	893.162	0.9	5.40365	545.4	2830.24	NaN	NaN	1374
0.00862689	P06899;P23527;P33778;Q16778	H2BC11;H2BC17;H2BC3;H2BC21	Homo sapiens	Histone H2B type 1-J;Histone H2B type 1-O;Histone H2B type 1-B;Histone H2B type 2-E	H2B1J_HUMAN;H2B1O_HUMAN;H2B1B_HUMAN;H2B2E_HUMAN	homo_sapiens_UP000005640_9606_2022	1.8;1.8;1.8;1.8	4.34956	NaN	NaN	NaN	NaN	NaN	NaN	0.1;0.1;0.1;0.1	NaN	NaN	NaN	0.9;0.9;0.9;0.9	6.24284	NaN	NaN	NaN	NaN	NaN	NaN	NaN	NaN	NaN	NaN	NaN	NaN	NaN	NaN	NaN	NaN	NaN	NaN	0.3;0.3;0.3;0.3	NaN	NaN	NaN	NaN	NaN	NaN	NaN	NaN	NaN	NaN
0.00812408	P07099	EPHX1	Homo sapiens	Epoxide hydrolase 1	HYEP_HUMAN	homo_sapiens_UP000005640_9606_2022	NaN	NaN	NaN	NaN	NaN	NaN	NaN	NaN	NaN	NaN	NaN	NaN	NaN	NaN	0.2	4.54849	NaN	NaN	NaN	NaN	NaN	NaN	NaN	NaN	NaN	NaN	NaN	NaN	NaN	NaN	NaN	NaN	0.3	8.22589	NaN	NaN	NaN	NaN	NaN	NaN	NaN	NaN	NaN
0	P07108	DBI	Homo sapiens	Acyl-CoA-binding protein	ACBP_HUMAN	homo_sapiens_UP000005640_9606_2022	2.7	8.61283	13.5	11.0256	7.5	8.03287	1	7.39426	3	8.20786	1.7	6.60733	6.2	15.6106	18.3	14.4492	0.3	3.61954	1	11.1955	1.7	12.1204	NaN	NaN	45.1	42.7294	2.1	7.78907	NaN	NaN	NaN	NaN	43.9	25.8567	2.3	5.83235	4.4	7.88746	2.6	6.4797	NaN	NaN	13.3
0.00690184	P07148	FABP1	Homo sapiens	Fatty acid-binding protein, liver	FABPL_HUMAN	homo_sapiens_UP000005640_9606_2022	NaN	NaN	NaN	NaN	NaN	NaN	NaN	NaN	NaN	NaN	NaN	NaN	1.6	11.9715	NaN	NaN	NaN	NaN	NaN	NaN	NaN	NaN	NaN	NaN	0.9	6.85486	NaN	NaN	NaN	NaN	7.3	55.9681	NaN	NaN	NaN	NaN	NaN	NaN	NaN	NaN	NaN	NaN	NaN
0	P07195	LDHB	Homo sapiens	L-lactate dehydrogenase B chain	LDHB_HUMAN	homo_sapiens_UP000005640_9606_2022	7.5	19.2735	1.5	5.44101	4.9	9.88836	0.5	3.69259	1.5	8.1857	0.9	11.4889	2.8	16.4034	5.9	17.0619	3.2	7.18252	0.2	5.93283	1.9	15.6494	4	14.491	39.5	77.3376	7.3	23.933	4.7	12.515	5.6	13.6927	14	15.8823	3.6	7.33919	8.4	23.226	NaN	NaN	2.3	19.3887	3
0	P07237	P4HB	Homo sapiens	Protein disulfide-isomerase	PDIA1_HUMAN	homo_sapiens_UP000005640_9606_2022	28.3	54.8411	9.7	21.7662	23.3	43.9976	11.1	20.042	7.4	20.415	1.7	22.5848	11	23.3219	35.7	69.15	5.5	14.9943	0.2	11.6126	4.5	21.9887	2.8	16.8229	10.8	14.4534	2.8	14.3029	4.4	12.6743	4.9	23.1553	126	226.062	45	82.4749	17.4	47.7257	10.8	26.0319	3.1	16.0773	6.7
0	P07339	CTSD	Homo sapiens	Cathepsin D	CATD_HUMAN	homo_sapiens_UP000005640_9606_2022	5.2	21.045	24	30.6657	45.4	113.533	31.1	59.4728	2.2	15.6672	NaN	NaN	7.7	34.1599	12.4	32.788	13.3	37.4607	6.3	42.4064	1.6	13.048	2.1	28.47	14.8	21.4139	NaN	NaN	17.6	39.3958	0.8	27.1563	17.2	38.2518	71.1	171.398	0.6	21.8303	12.1	31.0947	1.2	41.3101	30.1
0	P07355	ANXA2	Homo sapiens	Annexin A2	ANXA2_HUMAN	homo_sapiens_UP000005640_9606_2022	14.2	24.4377	6.7	12.6448	4.2	9.15108	12.8	31.548	10.7	22.041	NaN	NaN	16.1	28.3213	58.3	82.9809	33.9	57.3487	11.2	46.8907	14.3	36.6734	11.8	24.9985	35.2	43.7734	4.3	15.1886	4.8	13.0556	11.7	26.863	281.2	329.957	7.4	12.6758	17.9	40.1577	4.9	18.5379	6.2	39.0721	14.9
0	P07384	CAPN1	Homo sapiens	Calpain-1 catalytic subunit	CAN1_HUMAN	homo_sapiens_UP000005640_9606_2022	0.5	4.7563	0	2.70724	0	NaN	0.2	8.78071	0.6	3.90593	0.2	7.01971	0.2	7.20117	0.7	5.96152	0.8	8.35298	0.3	16.363	NaN	NaN	0.5	8.87874	1.2	6.01775	NaN	NaN	NaN	NaN	NaN	NaN	8.3	23.2073	0.5	3.6515	0.1	67.9637	NaN	NaN	0.2	9.07473	0.2
0	P07437	TUBB	Homo sapiens	Tubulin beta chain	TBB5_HUMAN	homo_sapiens_UP000005640_9606_2022	1.6	11.9456	NaN	NaN	0.3	3.79005	0.4	3.05363	1.3	17.603	NaN	NaN	1	10.6599	0.5	7.12975	NaN	NaN	NaN	NaN	1	7.91231	1.3	14.501	0.7	6.60957	1.6	20.014	0.8	16.2034	1.2	14.434	0.7	6.70888	0.8	9.89065	2.2	26.2928	0.9	8.91644	1.6	17.2387	0.2
0	P07476	IVL	Homo sapiens	Involucrin	INVO_HUMAN	homo_sapiens_UP000005640_9606_2022	3.6	11.9468	4.3	6.32238	4.4	11.849	NaN	NaN	4.3	10.1847	NaN	NaN	0.7	3.53003	15.9	43.0136	7.2	21.5703	NaN	NaN	NaN	NaN	NaN	NaN	0	NaN	0.1	3.16186	NaN	NaN	NaN	NaN	80.4	199.768	0.7	2.29636	0.5	1.82437	1.2	7.46137	NaN	NaN	0.5
0	P07477	PRSS1	Homo sapiens	Trypsin-1	TRY1_HUMAN	contaminants2021	845.8,845.8;845.8,845.8	3240.73	539.6,539.6;539.6,539.6	2487.28	695.8,695.8;695.8,695.8	2046.58	965,965;965,965	5084.38	4371.8,4371.8;4371.8,4371.8	11655.6	2457.9,2457.9;2457.9,2457.9	7728.18	2747.7,2747.7;2747.7,2747.7	6434.09	543.8,543.8;543.8,543.8	1737.95	1373.5,1373.5;1373.5,1373.5	5518.91	1669.8,1669.8;1669.8,1669.8	8093.95	2308.1,2308.1;2308.1,2308.1	9634.58	1558.9,1558.9;1558.9,1558.9	5260.23	1990.5,1990.5;1990.5,1990.5	5787.75	1130.7,1130.7;1130.7,1130.7	4001.9	1125.9,1125.9;1125.9,1125.9	3743.73	2044.9,2044.9;2044.9,2044.9	6602.34	192.5,192.5;192.5,192.5	647.018	409.6,409.6;409.6,409.6	733.675	1032.6,1032.6;1032.6,1032.6	1812.71	1218.2,1218.2;1218.2,1218.2	4551.73	1956.2,1956.2;1956.2,1956.2	3405.23	1060.8,1060.8;1060.8,1060.8
0	P07585	DCN	Homo sapiens	Decorin	PGS2_HUMAN	homo_sapiens_UP000005640_9606_2022	NaN	NaN	8.5	145.487	NaN	NaN	NaN	NaN	16.8	287.165	NaN	NaN	NaN	NaN	NaN	NaN	NaN	NaN	NaN	NaN	NaN	NaN	NaN	NaN	10.6	180.824	NaN	NaN	NaN	NaN	NaN	NaN	NaN	NaN	NaN	NaN	NaN	NaN	NaN	NaN	NaN	NaN	7.8
0	P07602	PSAP	Homo sapiens	Prosaposin	SAP_HUMAN	homo_sapiens_UP000005640_9606_2022	0.7	9.7394	0.4	7.23334	1.9	17.0685	3.9	46.658	NaN	NaN	NaN	NaN	0	NaN	1.3	10.315	NaN	NaN	NaN	NaN	NaN	NaN	NaN	NaN	0.4	4.23008	NaN	NaN	0.4	3.68449	NaN	NaN	1.5	11.9571	11	78.1269	NaN	NaN	0.6	6.20548	NaN	NaN	0.9
0	P07686	HEXB	Homo sapiens	Beta-hexosaminidase subunit beta	HEXB_HUMAN	homo_sapiens_UP000005640_9606_2022	5.5	27.4664	34.9	148.596	23.1	82.4954	5.2	11.6685	1.5	13.6129	NaN	NaN	0.3	5.79995	4.2	20.7029	2.9	14.8737	0.7	32.7264	NaN	NaN	NaN	NaN	3.6	15.0596	1.4	12.2772	20.4	74.9438	NaN	NaN	2	7.34316	9.5	34.5702	0	NaN	3.7	20.3422	NaN	NaN	11.2
0	P07711	CTSL	Homo sapiens	Procathepsin L	CATL1_HUMAN	homo_sapiens_UP000005640_9606_2022	3.8	35.6797	36	129.706	17.3	61.8127	9.2	10.209	5.4	26.7192	NaN	NaN	6.7	36.535	7.8	36.9847	3	16.9284	0.2	7.03576	NaN	NaN	11.5	60.2837	11	43.0183	19.1	73.0862	18.2	70.3253	4.6	21.1831	3.4	12.3423	23.6	86.8977	0.3	11.2	19.3	62.3736	NaN	NaN	19.7
0	P07737	PFN1	Homo sapiens	Profilin-1	PROF1_HUMAN	homo_sapiens_UP000005640_9606_2022	21.4	45.9711	11.3	23.5151	28.8	50.127	5.6	28.8439	9.2	24.2851	9.1	34.0424	21.6	45.3158	35.6	60.3697	9.9	23.0378	6.8	18.1102	15.9	50.7273	24.6	54.1618	302.2	478.709	24.3	48.1217	13.4	29.0465	18.1	54.5061	131.9	169.627	13.9	30.5276	34	81.2309	9.1	27.1488	16.2	42.5143	19.8
0.00108932	P07738	BPGM	Homo sapiens	Bisphosphoglycerate mutase	PMGE_HUMAN	homo_sapiens_UP000005640_9606_2022	0.1	NaN	NaN	NaN	0.1	NaN	NaN	NaN	NaN	NaN	NaN	NaN	NaN	NaN	NaN	NaN	0.1	0.891897	NaN	NaN	NaN	NaN	NaN	NaN	0.1	0.781321	NaN	NaN	NaN	NaN	NaN	NaN	0.5	0.988934	NaN	NaN	NaN	NaN	NaN	NaN	NaN	NaN	NaN
0	P07741	APRT	Homo sapiens	Adenine phosphoribosyltransferase	APT_HUMAN	homo_sapiens_UP000005640_9606_2022	4.9	29.5134	0.5	8.80006	1.9	11.0729	NaN	NaN	4.4	30.1344	NaN	NaN	NaN	NaN	1.5	24.6284	NaN	NaN	NaN	NaN	NaN	NaN	NaN	NaN	39.2	190.241	NaN	NaN	NaN	NaN	NaN	NaN	9.9	46.092	NaN	NaN	NaN	NaN	NaN	NaN	NaN	NaN	1.5
0.0074239	P07814	EPRS1	Homo sapiens	Bifunctional glutamate/proline--tRNA ligase	SYEP_HUMAN	homo_sapiens_UP000005640_9606_2022	0.1	6.80878	NaN	NaN	NaN	NaN	NaN	NaN	NaN	NaN	NaN	NaN	NaN	NaN	NaN	NaN	NaN	NaN	NaN	NaN	NaN	NaN	NaN	NaN	NaN	NaN	NaN	NaN	NaN	NaN	NaN	NaN	NaN	NaN	NaN	NaN	NaN	NaN	NaN	NaN	NaN	NaN	NaN
0	P07858	CTSB	Homo sapiens	Cathepsin B	CATB_HUMAN	homo_sapiens_UP000005640_9606_2022	5.3	62.5601	36.1	307.231	30.8	211.361	11.6	20.643	2.9	29.7025	NaN	NaN	5.5	48.1775	16.5	124.633	11.5	84.4738	5.6	57.4467	NaN	NaN	9	74.6976	10.9	71.233	15	117.957	42.9	292.215	9.5	71.1509	12.7	95.3774	25.9	191.266	0.3	66.2133	16.1	114.804	NaN	NaN	12.8
0	P07900	HSP90AA1	Homo sapiens	Heat shock protein HSP 90-alpha	HS90A_HUMAN	homo_sapiens_UP000005640_9606_2022	0.8	2.75976	0.1	1.15564	0.4	4.20544	0.3	2.85859	1.1	8.31944	0.2	7.02059	0.4	5.52203	0.6	3.6492	0.3	13.4753	NaN	NaN	1.6	7.59493	0.6	5.16872	3.1	6.88384	1.7	10.339	0.7	4.89652	2.2	12.2993	2.2	6.89438	0.4	2.68539	2.6	15.5706	0.6	6.11994	0.2	4.63322	0.6
0.00258621	P07902	GALT	Homo sapiens	Galactose-1-phosphate uridylyltransferase	GALT_HUMAN	homo_sapiens_UP000005640_9606_2022	3.1	56.5741	NaN	NaN	2.9	51.8348	5.4	97.8214	NaN	NaN	NaN	NaN	NaN	NaN	4.1	74.3741	1	17.3405	11.2	202.007	8.3	148.697	9.5	170.203	4.9	88.5459	7.3	131.646	4.1	73.9408	10	180.484	1.3	23.4282	4.6	83.089	7.4	133.351	NaN	NaN	9.9	178.668	0.6
0	P07910	HNRNPC	Homo sapiens	Heterogeneous nuclear ribonucleoproteins C1/C2	HNRPC_HUMAN	homo_sapiens_UP000005640_9606_2022	6.6	25.3606	NaN	NaN	NaN	NaN	NaN	NaN	NaN	NaN	NaN	NaN	1.4	11.0212	1.2	17.6571	0.2	3.52279	0.6	10.0754	2.1	13.4472	NaN	NaN	NaN	NaN	0.7	10.8523	NaN	NaN	1.1	17.053	0.7	5.5611	0.7	6.84841	1.7	26.6709	NaN	NaN	NaN	NaN	0.1
0.00405186	P07954	FH	Homo sapiens	Fumarate hydratase, mitochondrial	FUMH_HUMAN	homo_sapiens_UP000005640_9606_2022	0.4	2.77427	NaN	NaN	NaN	NaN	NaN	NaN	NaN	NaN	NaN	NaN	NaN	NaN	NaN	NaN	NaN	NaN	NaN	NaN	NaN	NaN	NaN	NaN	0.3	6.92467	NaN	NaN	NaN	NaN	NaN	NaN	0.9	3.74176	NaN	NaN	NaN	NaN	NaN	NaN	NaN	NaN	NaN
0	P07988	SFTPB	Homo sapiens	Pulmonary surfactant-associated protein B	PSPB_HUMAN	homo_sapiens_UP000005640_9606_2022	0.4	2.90578	0.2	1.65534	0.1	0.544802	1.5	0.928381	2.4	19.4295	0	NaN	2.1	12.9592	0.2	1.07005	NaN	NaN	0.8	5.92348	1.4	1.99308	0.3	1.8173	0.5	3.41255	0.2	1.68929	0.2	1.17675	0.4	2.60188	0.1	NaN	0.3	2.48303	0.1	NaN	1.2	9.9866	0.2	14.09	0.8
0	P07996	THBS1	Homo sapiens	Thrombospondin-1	TSP1_HUMAN	homo_sapiens_UP000005640_9606_2022	0.4	6.97868	5.1	33.1898	5.4	29.8654	16.4	86.4802	0.4	15.5432	NaN	NaN	0.3	8.44737	2	22.0479	NaN	NaN	NaN	NaN	NaN	NaN	NaN	NaN	2.6	15.5034	0	11.236	1.4	10.5209	0.1	6.86563	4.6	18.1111	19.9	108.9	0.2	41.511	2.4	17.4317	1.5	37.7263	2.1
0.00258621	P08123	COL1A2	Homo sapiens	Collagen alpha-2(I) chain	CO1A2_HUMAN	homo_sapiens_UP000005640_9606_2022	NaN	NaN	0	1.97671	NaN	NaN	NaN	NaN	NaN	NaN	NaN	NaN	NaN	NaN	NaN	NaN	0.3	7.00115	NaN	NaN	NaN	NaN	NaN	NaN	3.5	17.0725	NaN	NaN	NaN	NaN	NaN	NaN	0	1.16932	0.1	9.08891	NaN	NaN	NaN	NaN	NaN	NaN	NaN
0	P08133	ANXA6	Homo sapiens	Annexin A6	ANXA6_HUMAN	homo_sapiens_UP000005640_9606_2022	NaN	NaN	NaN	NaN	NaN	NaN	NaN	NaN	0	NaN	NaN	NaN	NaN	NaN	NaN	NaN	NaN	NaN	NaN	NaN	NaN	NaN	NaN	NaN	0.5	2.94474	NaN	NaN	NaN	NaN	NaN	NaN	0.2	2.47821	0.3	4.02647	NaN	NaN	NaN	NaN	NaN	NaN	0
0.00258621	P08134;P61586	RHOC;RHOA	Homo sapiens	Rho-related GTP-binding protein RhoC;Transforming protein RhoA	RHOC_HUMAN;RHOA_HUMAN	homo_sapiens_UP000005640_9606_2022	1.2;1.2	3.29469	0.8;0.8	2.92641	0.3;0.3	2.92634	NaN	NaN	NaN	NaN	NaN	NaN	NaN	NaN	NaN	NaN	NaN	NaN	NaN	NaN	NaN	NaN	NaN	NaN	2.1;2.1	9.73945	NaN	NaN	NaN	NaN	NaN	NaN	1.9;1.9	5.18579	NaN	NaN	NaN	NaN	NaN	NaN	NaN	NaN	NaN
0	P08195	SLC3A2	Homo sapiens	4F2 cell-surface antigen heavy chain	4F2_HUMAN	homo_sapiens_UP000005640_9606_2022	61.8	50.1004	10.1	21.8336	5.9	11.8165	2.4	12.1091	0.4	8.50614	NaN	NaN	14.7	28.4064	12.4	16.7121	2.5	8.25603	NaN	NaN	0.4	5.27661	0.8	12.8079	3.2	9.88595	3	11.9059	4.2	13.711	0.4	7.04431	1.1	2.53218	3.9	13.4809	1.9	11.0882	3.1	12.6427	0.4	18.0252	4.9
0.0074239	P08236	GUSB	Homo sapiens	Beta-glucuronidase	BGLR_HUMAN	homo_sapiens_UP000005640_9606_2022	NaN	NaN	1.6	12.1186	1.1	10.4547	NaN	NaN	NaN	NaN	NaN	NaN	NaN	NaN	NaN	NaN	NaN	NaN	NaN	NaN	NaN	NaN	NaN	NaN	NaN	NaN	NaN	NaN	0.4	6.84358	NaN	NaN	0.3	4.00346	0.1	3.17204	NaN	NaN	NaN	NaN	NaN	NaN	0.1
0.0074239	P08237	PFKM	Homo sapiens	ATP-dependent 6-phosphofructokinase, muscle type	PFKAM_HUMAN	homo_sapiens_UP000005640_9606_2022	NaN	NaN	NaN	NaN	NaN	NaN	NaN	NaN	NaN	NaN	NaN	NaN	NaN	NaN	0	NaN	0.3	3.99733	NaN	NaN	NaN	NaN	NaN	NaN	0.7	3.12475	NaN	NaN	NaN	NaN	0.1	2.43006	0.3	2.92503	0.2	6.69668	NaN	NaN	0.2	6.51148	NaN	NaN	NaN
0	P08238	HSP90AB1	Homo sapiens	Heat shock protein HSP 90-beta	HS90B_HUMAN	homo_sapiens_UP000005640_9606_2022	5.7	41.3896	0.6	12.7319	2.8	19.4708	3.8	28.2211	5	51.2947	7	74.5097	3.3	40.4966	2.6	20.444	2.9	32.5456	5.9	61.943	12.1	113.77	7.3	56.7396	8.1	56.0043	4.7	44.6439	4.2	36.1538	8	77.8899	6	33.2962	4.1	29.1952	13.1	100.126	4.2	45.2739	7.9	77.1355	2.7
0	P08240	SRPRA	Homo sapiens	Signal recognition particle receptor subunit alpha	SRPRA_HUMAN	homo_sapiens_UP000005640_9606_2022	0.3	16.6551	0.4	4.41706	0.4	6.86143	0.5	9.94867	NaN	NaN	NaN	NaN	NaN	NaN	0.2	4.88204	NaN	NaN	NaN	NaN	NaN	NaN	NaN	NaN	NaN	NaN	NaN	NaN	NaN	NaN	NaN	NaN	0.8	3.52759	1.1	6.27053	NaN	NaN	NaN	NaN	NaN	NaN	0.1
0.00191939	P08246	ELANE	Homo sapiens	Neutrophil elastase	ELNE_HUMAN	homo_sapiens_UP000005640_9606_2022	NaN	NaN	NaN	NaN	0.2	2.37081	NaN	NaN	2.4	31.3089	NaN	NaN	NaN	NaN	NaN	NaN	NaN	NaN	NaN	NaN	NaN	NaN	NaN	NaN	1.6	21.3209	NaN	NaN	NaN	NaN	NaN	NaN	0.1	1.69502	NaN	NaN	NaN	NaN	NaN	NaN	NaN	NaN	0.7
0.00472441	P08263	GSTA1	Homo sapiens	Glutathione S-transferase A1	GSTA1_HUMAN	homo_sapiens_UP000005640_9606_2022	NaN	NaN	15	291.615	12.7	107.324	NaN	NaN	0.2	4.5991	NaN	NaN	0.7	13.2835	2.1	40.6045	2.1	12.5583	NaN	NaN	NaN	NaN	2.7	22.3866	36.2	98.3862	3	25.5606	13.7	115.375	1.9	39.6281	1.2	6.41017	2.2	15.848	NaN	NaN	2.7	22.5166	NaN	NaN	4.6
0	P08294	SOD3	Homo sapiens	Extracellular superoxide dismutase [Cu-Zn]	SODE_HUMAN	homo_sapiens_UP000005640_9606_2022	0.2	2.27803	2.2	10.0467	2.5	16.1188	1.4	6.43629	0.2	2.76923	NaN	NaN	NaN	NaN	0.3	3.38617	NaN	NaN	NaN	NaN	NaN	NaN	NaN	NaN	0.8	5.09708	NaN	NaN	NaN	NaN	NaN	NaN	0.4	2.41652	0.3	1.33406	NaN	NaN	NaN	NaN	NaN	NaN	2.4
0.00108932	P08311	CTSG	Homo sapiens	Cathepsin G	CATG_HUMAN	homo_sapiens_UP000005640_9606_2022	NaN	NaN	NaN	NaN	NaN	NaN	0.2	11.6043	NaN	NaN	NaN	NaN	1.2	4.62538	NaN	NaN	NaN	NaN	NaN	NaN	NaN	NaN	NaN	NaN	NaN	NaN	NaN	NaN	NaN	NaN	NaN	NaN	0.4	1.45502	NaN	NaN	NaN	NaN	NaN	NaN	NaN	NaN	NaN
0	P08493	MGP	Homo sapiens	Matrix Gla protein	MGP_HUMAN	homo_sapiens_UP000005640_9606_2022	NaN	NaN	142.7	364.981	49.6	108.681	31.7	94.4997	1.8	13.981	NaN	NaN	5.2	14.1052	15.1	38.8604	NaN	NaN	NaN	NaN	NaN	NaN	2.2	12.659	48.2	115.914	3.6	9.36873	14.3	34.9806	NaN	NaN	30.7	61.9668	42	94.3739	NaN	NaN	4.4	17.7791	NaN	NaN	99.5
0	P08571	CD14	Homo sapiens	Monocyte differentiation antigen CD14	CD14_HUMAN	homo_sapiens_UP000005640_9606_2022	0.8	9.91978	21.4	45.2161	15.9	57.7183	7.7	31.3514	NaN	NaN	NaN	NaN	NaN	NaN	1.7	12.1975	NaN	NaN	NaN	NaN	NaN	NaN	NaN	NaN	8	32.1286	NaN	NaN	3.7	20.2686	NaN	NaN	3	11.7095	21.2	86.0863	NaN	NaN	1.2	15.4453	NaN	NaN	10.9
0	P08582	MELTF	Homo sapiens	Melanotransferrin	TRFM_HUMAN	homo_sapiens_UP000005640_9606_2022	0.5	9.86102	23.2	109.854	16.8	82.9814	3.2	21.0245	0.9	10.123	NaN	NaN	0.3	16.09	1.6	10.9385	0.4	4.37133	NaN	NaN	NaN	NaN	0.4	17.0929	4.2	21.9998	0.7	8.95439	4.7	27.5546	0	7.12993	0.7	2.87936	5.6	25.9901	NaN	NaN	1.7	15.6745	NaN	NaN	4.8
0.00108932	P08603	CFH	Homo sapiens	Complement factor H	CFAH_HUMAN	homo_sapiens_UP000005640_9606_2022	NaN	NaN	2.6	100.51	1.6	62.3001	1.1	25.527	1.2	213.942	NaN	NaN	NaN	NaN	0.2	10.9009	NaN	NaN	NaN	NaN	1.1	196.827	NaN	NaN	0.2	10.6829	NaN	NaN	0.5	19.5329	0.1	51.1175	0.5	8.26468	1.1	45.9755	0.9	37.6219	0.5	26.9861	NaN	NaN	1.4
0	P08670	VIM	Homo sapiens	Vimentin	VIME_HUMAN	homo_sapiens_UP000005640_9606_2022	37.4	95.2395	0	NaN	1.8	14.8686	2.2	8.9813	4.8	31.4092	6.3	55.6846	14.8	43.3724	14.4	30.5007	6	29.2747	3.2	38.3731	9.9	46.6806	9.4	49.4111	4.7	19.1731	8.9	44.0429	5.1	29.4895	11.2	49.3568	5.2	20.031	3.1	19.0384	13.9	55.6623	5.4	38.9833	7.8	44.4383	2
0	P08708	RPS17	Homo sapiens	40S ribosomal protein S17	RS17_HUMAN	homo_sapiens_UP000005640_9606_2022	0.8	3.85732	NaN	NaN	NaN	NaN	NaN	NaN	NaN	NaN	NaN	NaN	NaN	NaN	0.4	2.08629	NaN	NaN	NaN	NaN	NaN	NaN	NaN	NaN	NaN	NaN	NaN	NaN	NaN	NaN	NaN	NaN	1	4.77981	NaN	NaN	2.5	12.7465	NaN	NaN	NaN	NaN	NaN
0	P08727	KRT19	Homo sapiens	Keratin, type I cytoskeletal 19	K1C19_HUMAN	contaminants2021	4.9,4.9;4.9,4.9	40.5016	NaN	NaN	0.6,0.6;0.6,0.6	15.011	6.6,6.6;6.6,6.6	45.3721	1.7,1.7;1.7,1.7	19.4846	1.8,1.8;1.8,1.8	44.9996	5.2,5.2;5.2,5.2	23.6102	3,3;3,3	26.1499	3.2,3.2;3.2,3.2	24.8155	5.7,5.7;5.7,5.7	69.2023	4.2,4.2;4.2,4.2	79.8181	1.6,1.6;1.6,1.6	42.3289	1.6,1.6;1.6,1.6	15.8287	0.7,0.7;0.7,0.7	17.5393	0.6,0.6;0.6,0.6	15.0313	1.6,1.6;1.6,1.6	40.5479	14.8,14.8;14.8,14.8	63.8686	2.1,2.1;2.1,2.1	33.6579	4.6,4.6;4.6,4.6	38.1609	1.2,1.2;1.2,1.2	13.785	16.7,16.7;16.7,16.7	92.3001	6.1,6.1;6.1,6.1
0	P08729	KRT7	Homo sapiens	Keratin, type II cytoskeletal 7	K2C7_HUMAN	contaminants2021	18.7,18.7;18.7,18.7	36.292	0.3,0.3;0.3,0.3	14.7485	0.4,0.4;0.4,0.4	4.11028	0.4,0.4;0.4,0.4	17.551	0.8,0.8;0.8,0.8	7.04303	NaN	NaN	3.8,3.8;3.8,3.8	20.8787	3.8,3.8;3.8,3.8	14.1302	1.3,1.3;1.3,1.3	11.3079	1.7,1.7;1.7,1.7	33.6676	2.4,2.4;2.4,2.4	19.9718	3.1,3.1;3.1,3.1	11.367	0.5,0.5;0.5,0.5	4.09789	2.9,2.9;2.9,2.9	15.911	1.5,1.5;1.5,1.5	10.3844	1.1,1.1;1.1,1.1	46.7239	3.8,3.8;3.8,3.8	12.5611	1.5,1.5;1.5,1.5	11.8139	6,6;6,6	27.6235	NaN	NaN	NaN	NaN	0.8,0.8;0.8,0.8
0	P08758	ANXA5	Homo sapiens	Annexin A5	ANXA5_HUMAN	homo_sapiens_UP000005640_9606_2022	2.5	14.392	1.4	10.6116	2.4	10.0541	0.6	5.38876	1.9	16.096	1.7	35.5338	2.9	15.5929	5.9	23.0746	1.5	8.00767	NaN	NaN	2.7	25.0482	2.9	35.3564	40.1	129.4	3.9	16.8127	3.5	12.8576	3.4	23.1267	13.1	40.617	6.5	24.6662	4.5	26.7994	2.1	14.3188	1.9	21.7391	4.1
0	P08779	KRT16	Homo sapiens	Keratin, type I cytoskeletal 16	K1C16_HUMAN	contaminants2021	3.4,3.4;3.4,3.4	14.2422	0.5,0.5;0.5,0.5	3.10492	NaN	NaN	3.8,3.8;3.8,3.8	10.0021	4,4;4,4	10.1787	1.6,1.6;1.6,1.6	10.4037	1.4,1.4;1.4,1.4	8.72924	0,0;0,0	NaN	7.4,7.4;7.4,7.4	14.8519	6.9,6.9;6.9,6.9	34.7304	7.3,7.3;7.3,7.3	21.6401	NaN	NaN	0.5,0.5;0.5,0.5	2.23357	0.1,0.1;0.1,0.1	3.5335	0.5,0.5;0.5,0.5	3.20956	NaN	NaN	0.3,0.3;0.3,0.3	1.09432	NaN	NaN	0.1,0.1;0.1,0.1	2.9477	0,0;0,0	2.13771	31.5,31.5;31.5,31.5	90.0271	17.6,17.6;17.6,17.6
0.00258621	P08865	RPSA	Homo sapiens	40S ribosomal protein SA	RSSA_HUMAN	homo_sapiens_UP000005640_9606_2022	6.1	5.51835	0.1	NaN	NaN	NaN	0.2	2.99731	NaN	NaN	NaN	NaN	1.2	1.55542	2.8	10.3106	0.2	3.81974	NaN	NaN	NaN	NaN	NaN	NaN	0.5	2.10777	0.4	5.82114	NaN	NaN	1	5.85619	9.9	28.9483	NaN	NaN	1.9	13.942	0.1	1.68851	NaN	NaN	NaN
0.00108932	P08962	CD63	Homo sapiens	CD63 antigen	CD63_HUMAN	homo_sapiens_UP000005640_9606_2022	1.2	2.09856	2.6	3.74283	1	8.11113	0.8	7.37024	0.1	NaN	NaN	NaN	NaN	NaN	0.3	3.20812	NaN	NaN	NaN	NaN	NaN	NaN	NaN	NaN	0.2	2.6963	NaN	NaN	NaN	NaN	NaN	NaN	0.3	3.19539	1.5	13.7413	NaN	NaN	0.3	3.02917	NaN	NaN	0.8
0	P09211	GSTP1	Homo sapiens	Glutathione S-transferase P	GSTP1_HUMAN	homo_sapiens_UP000005640_9606_2022	105.5	102.49	10.3	35.4527	35.5	65.0222	1.6	12.013	8.4	25.2732	NaN	NaN	8.3	37.0811	69.3	128.116	100.4	38.9686	NaN	NaN	31.3	35.455	1.2	15.254	280.4	396.469	9.1	15.649	1	12.9006	0.9	11.477	255.4	314.869	16.6	20.5	54	35.8993	34.6	19.6071	1	13.2602	12.2
0	P09228	CST2	Homo sapiens	Cystatin-SA	CYTT_HUMAN	homo_sapiens_UP000005640_9606_2022	1331.9	612.154	1100	1189.27	934.2	2059.91	2489	650.903	11.7	39.5756	NaN	NaN	11	28.4493	82.5	181.342	1253.3	1789.79	19.1	1019.9	4.4	62.1599	1.4	73.646	47.8	62.8593	38.6	93.8725	20	40.0872	NaN	NaN	18	43.8815	166.5	210.145	3.7	10.106	671.3	736.45	NaN	NaN	5.8
0	P09237	MMP7	Homo sapiens	Matrilysin	MMP7_HUMAN	homo_sapiens_UP000005640_9606_2022	0.4	8.40254	63.6	27.6495	56	142.055	2.3	12.3809	NaN	NaN	NaN	NaN	NaN	NaN	7.8	50.8181	NaN	NaN	NaN	NaN	NaN	NaN	NaN	NaN	5.8	16.9946	4.5	16.9252	46	158.727	NaN	NaN	2.2	7.44108	44.7	135.171	NaN	NaN	14.3	54.8906	NaN	NaN	29.6
0	P09382	LGALS1	Homo sapiens	Galectin-1	LEG1_HUMAN	homo_sapiens_UP000005640_9606_2022	3.1	5.04654	NaN	NaN	0.4	1.7119	0.4	3.37364	0.3	2.72397	NaN	NaN	1.5	4.63528	0.3	1.80588	NaN	NaN	NaN	NaN	2.1	7.33935	0.2	2.86401	0.8	2.41408	0.3	3.14189	NaN	NaN	1.1	13.1239	0.5	1.41537	0.9	1.43936	0.9	5.42318	0.4	4.49905	NaN	NaN	0.6
0.00108932	P09455	RBP1	Homo sapiens	Retinol-binding protein 1	RET1_HUMAN	homo_sapiens_UP000005640_9606_2022	NaN	NaN	11.7	163.597	13.7	108.059	NaN	NaN	1.6	22.6777	NaN	NaN	NaN	NaN	2.2	5.02453	1.4	11.27	NaN	NaN	NaN	NaN	3.6	28.0896	14.2	18.5024	3.1	24.4114	5.4	42.598	NaN	NaN	4	10.383	2.1	16.8874	NaN	NaN	2.7	21.229	NaN	NaN	7.3
0	P09467	FBP1	Homo sapiens	Fructose-1,6-bisphosphatase 1	F16P1_HUMAN	homo_sapiens_UP000005640_9606_2022	NaN	NaN	0.3	7.36748	0.2	2.82339	NaN	NaN	4	5.51341	NaN	NaN	0.3	7.44208	NaN	NaN	NaN	NaN	NaN	NaN	NaN	NaN	NaN	NaN	20.8	139.546	NaN	NaN	NaN	NaN	NaN	NaN	0.2	1.23714	0.6	4.49459	NaN	NaN	NaN	NaN	NaN	NaN	0.8
0.00258621	P09488	GSTM1	Homo sapiens	Glutathione S-transferase Mu 1	GSTM1_HUMAN	homo_sapiens_UP000005640_9606_2022	0.1	0.768238	0.1	1.35738	0.4	3.82586	NaN	NaN	NaN	NaN	NaN	NaN	NaN	NaN	0.1	1.49563	NaN	NaN	NaN	NaN	NaN	NaN	NaN	NaN	3.6	7.54166	NaN	NaN	NaN	NaN	NaN	NaN	2.2	2.29606	NaN	NaN	NaN	NaN	NaN	NaN	NaN	NaN	NaN
0.00862689	P09525	ANXA4	Homo sapiens	Annexin A4	ANXA4_HUMAN	homo_sapiens_UP000005640_9606_2022	NaN	NaN	NaN	NaN	NaN	NaN	NaN	NaN	NaN	NaN	NaN	NaN	NaN	NaN	0.2	6.09724	NaN	NaN	NaN	NaN	NaN	NaN	NaN	NaN	28.9	19.1424	NaN	NaN	NaN	NaN	NaN	NaN	2.1	6.09888	NaN	NaN	NaN	NaN	NaN	NaN	NaN	NaN	0.1
0.00108932	P09601	HMOX1	Homo sapiens	Heme oxygenase 1	HMOX1_HUMAN	homo_sapiens_UP000005640_9606_2022	0.1	1.37515	NaN	NaN	NaN	NaN	NaN	NaN	NaN	NaN	NaN	NaN	NaN	NaN	NaN	NaN	NaN	NaN	NaN	NaN	NaN	NaN	NaN	NaN	0.1	1.93574	NaN	NaN	NaN	NaN	NaN	NaN	1.1	4.96585	NaN	NaN	NaN	NaN	NaN	NaN	NaN	NaN	NaN
0	P09622	DLD	Homo sapiens	Dihydrolipoyl dehydrogenase, mitochondrial	DLDH_HUMAN	homo_sapiens_UP000005640_9606_2022	0.8	8.08081	NaN	NaN	NaN	NaN	NaN	NaN	NaN	NaN	NaN	NaN	NaN	NaN	0.4	1.52893	NaN	NaN	NaN	NaN	NaN	NaN	NaN	NaN	NaN	NaN	NaN	NaN	NaN	NaN	NaN	NaN	1	4.43788	0.7	9.15942	NaN	NaN	0.2	5.92012	NaN	NaN	NaN
0	P09651	HNRNPA1	Homo sapiens	Heterogeneous nuclear ribonucleoprotein A1	ROA1_HUMAN	homo_sapiens_UP000005640_9606_2022	26	18.5744	NaN	NaN	2.2	6.36721	0.5	10.8299	1.9	7.59315	0.3	10.5769	9.1	19.6318	8.1	18.5018	2.1	6.44491	NaN	NaN	2	13.3559	3.1	11.9059	2.6	6.88593	2.2	11.1554	1.8	8.35645	3.6	17.6887	2.6	6.13799	0.3	5.87858	3.4	18.8853	1.1	11.3651	0.1	5.14892	1.2
0	P09668	CTSH	Homo sapiens	Pro-cathepsin H	CATH_HUMAN	homo_sapiens_UP000005640_9606_2022	0.3	6.67315	16.3	18.978	6.6	19.591	3.3	15.4797	NaN	NaN	NaN	NaN	NaN	NaN	2.8	11.2439	0.2	4.01148	NaN	NaN	NaN	NaN	NaN	NaN	2.5	8.63374	2.5	9.87937	10.5	30.3853	NaN	NaN	1.2	3.61545	4.8	16.8384	NaN	NaN	1	6.94964	NaN	NaN	9.8
0	P09758	TACSTD2	Homo sapiens	Tumor-associated calcium signal transducer 2	TACD2_HUMAN	homo_sapiens_UP000005640_9606_2022	NaN	NaN	0.2	1.54761	0.2	2.3269	NaN	NaN	NaN	NaN	NaN	NaN	NaN	NaN	0.3	2.58093	NaN	NaN	NaN	NaN	NaN	NaN	NaN	NaN	NaN	NaN	NaN	NaN	NaN	NaN	NaN	NaN	4.7	5.13681	NaN	NaN	NaN	NaN	NaN	NaN	NaN	NaN	0.1
0.00108932	P09874	PARP1	Homo sapiens	Poly [ADP-ribose] polymerase 1	PARP1_HUMAN	homo_sapiens_UP000005640_9606_2022	0.2	8.24455	NaN	NaN	NaN	NaN	NaN	NaN	NaN	NaN	NaN	NaN	NaN	NaN	NaN	NaN	NaN	NaN	NaN	NaN	NaN	NaN	NaN	NaN	0	1.91094	NaN	NaN	NaN	NaN	NaN	NaN	NaN	NaN	NaN	NaN	NaN	NaN	NaN	NaN	NaN	NaN	NaN
0	P09958	FURIN	Homo sapiens	Furin	FURIN_HUMAN	homo_sapiens_UP000005640_9606_2022	3	52.2335	32.8	176.542	15.8	73.1713	16.7	98.5153	5.4	35.605	NaN	NaN	3.2	31.7202	2.9	18.2227	2.7	21.4978	NaN	NaN	NaN	NaN	0.5	52.744	5.2	30.8544	1.3	20.4412	7.3	32.1031	NaN	NaN	1.9	9.71758	16.7	60.4083	NaN	NaN	7	50.4179	NaN	NaN	2.7
0	P09960	LTA4H	Homo sapiens	Leukotriene A-4 hydrolase	LKHA4_HUMAN	homo_sapiens_UP000005640_9606_2022	2.6	5.24992	0.2	3.31033	0.7	4.68177	NaN	NaN	2.7	7.4781	NaN	NaN	NaN	NaN	1.9	10.1327	0.3	5.18409	NaN	NaN	NaN	NaN	NaN	NaN	11.8	47.731	NaN	NaN	NaN	NaN	NaN	NaN	6.1	21.8293	0	1.1142	NaN	NaN	NaN	NaN	NaN	NaN	0.1
0.00191939	P09972	ALDOC	Homo sapiens	Fructose-bisphosphate aldolase C	ALDOC_HUMAN	homo_sapiens_UP000005640_9606_2022	NaN	NaN	NaN	NaN	0	NaN	NaN	NaN	NaN	NaN	NaN	NaN	NaN	NaN	NaN	NaN	NaN	NaN	NaN	NaN	NaN	NaN	NaN	NaN	2.1	5.99794	NaN	NaN	NaN	NaN	NaN	NaN	1	3.94828	NaN	NaN	NaN	NaN	NaN	NaN	NaN	NaN	0.1
0	P0C0L4	C4A	Homo sapiens	Complement C4-A	CO4A_HUMAN	homo_sapiens_UP000005640_9606_2022	1	33.17	13.7	78.4224	5.4	23.0325	3.5	37.9315	1.5	594.584	NaN	NaN	1.3	40.5186	0.6	15.0721	1.1	44.9934	NaN	NaN	NaN	NaN	1.2	50.1098	1.2	23.9069	NaN	NaN	14.8	65.7968	1.1	45.4157	2.4	13.8697	2	23.4169	3.7	154.573	0.2	18.59	4	98.068	3.1
0	P0C0S5;Q71UI9	H2AZ1;H2AZ2	Homo sapiens	Histone H2A.Z;Histone H2A.V	H2AZ_HUMAN;H2AV_HUMAN	homo_sapiens_UP000005640_9606_2022	0.8;0.8	1.79839	NaN	NaN	NaN	NaN	NaN	NaN	NaN	NaN	NaN	NaN	0.4;0.4	1.6947	NaN	NaN	NaN	NaN	NaN	NaN	NaN	NaN	NaN	NaN	0.3;0.3	1.50941	1;1	4.6234	NaN	NaN	NaN	NaN	NaN	NaN	NaN	NaN	NaN	NaN	NaN	NaN	NaN	NaN	NaN
0	P0C0S8;P20671;Q16777;Q6FI13;Q96KK5;Q99878;Q9BTM1	H2AC17;H2AC7;H2AC20;H2AC19;H2AC12;H2AC14;H2AJ	Homo sapiens	Histone H2A type 1;Histone H2A type 1-D;Histone H2A type 2-C;Histone H2A type 2-A;Histone H2A type 1-H;Histone H2A type 1-J;Histone H2A.J	H2A1_HUMAN;H2A1D_HUMAN;H2A2C_HUMAN;H2A2A_HUMAN;H2A1H_HUMAN;H2A1J_HUMAN;H2AJ_HUMAN	homo_sapiens_UP000005640_9606_2022	307.7;307.7;307.7;307.7;307.7;307.7;307.7	516.554	0.2;0.2;0.2;0.2;0.2;0.2;0.2	NaN	19.6;19.6;19.6;19.6;19.6;19.6;19.6	43.7364	45;45;45;45;45;45;45	25.8539	95.2;95.2;95.2;95.2;95.2;95.2;95.2	133.403	89.1;89.1;89.1;89.1;89.1;89.1;89.1	124.836	156.2;156.2;156.2;156.2;156.2;156.2;156.2	196.242	186.4;186.4;186.4;186.4;186.4;186.4;186.4	193.061	52.3;52.3;52.3;52.3;52.3;52.3;52.3	76.5525	63.1;63.1;63.1;63.1;63.1;63.1;63.1	184.777	114.8;114.8;114.8;114.8;114.8;114.8;114.8	77.3459	134.2;134.2;134.2;134.2;134.2;134.2;134.2	179.504	55.1;55.1;55.1;55.1;55.1;55.1;55.1	71.474	122.9;122.9;122.9;122.9;122.9;122.9;122.9	165.389	85.5;85.5;85.5;85.5;85.5;85.5;85.5	117.097	144.7;144.7;144.7;144.7;144.7;144.7;144.7	227.843	28.9;28.9;28.9;28.9;28.9;28.9;28.9	43.4146	44.5;44.5;44.5;44.5;44.5;44.5;44.5	76.1308	182.4;182.4;182.4;182.4;182.4;182.4;182.4	252.581	72.6;72.6;72.6;72.6;72.6;72.6;72.6	90.0604	80;80;80;80;80;80;80	183.24	30.5;30.5;30.5;30.5;30.5;30.5;30.5
0	P0CG47;P0CG48;P62979;P62987	UBB;UBC;RPS27A;UBA52	Homo sapiens	Polyubiquitin-B;Polyubiquitin-C;Ubiquitin-40S ribosomal protein S27a;Ubiquitin-60S ribosomal protein L40	UBB_HUMAN;UBC_HUMAN;RS27A_HUMAN;RL40_HUMAN	homo_sapiens_UP000005640_9606_2022	23.2;7.4;54.2;54.2	149.675	107;34;249.7;249.7	481.126	51;16.2;119;119	234.115	43.9;14;102.5;102.5	185.583	48.4;15.4;112.9;112.9	185.028	30.2;9.6;70.5;70.5	137.063	31;9.9;72.3;72.3	120.415	21.6;6.9;50.4;50.4	107.631	32.5;10.3;75.8;75.8	118.219	40.2;12.8;93.8;93.8	269.562	43.8;13.9;102.1;102.1	211.721	34.9;11.1;81.5;81.5	131.736	39.5;12.6;92.2;92.2	162.46	22.7;7.2;52.9;52.9	101.716	21.5;6.9;50.3;50.3	94.9845	17.7;5.6;41.3;41.3	70.429	27.1;8.6;63.3;63.3	126.509	26.8;8.5;62.5;62.5	128.558	24.4;7.8;57;57	120.581	28.3;9;65.9;65.9	128.507	47.3;15.1;110.4;110.4	175.657	30.9;9.8;72.1;72.1
0	P0DJI8	SAA1	Homo sapiens	Serum amyloid A-1 protein	SAA1_HUMAN	homo_sapiens_UP000005640_9606_2022	7.1	33.4228	66.4	14.1569	35.9	86.92	388.3	1121.98	NaN	NaN	NaN	NaN	NaN	NaN	11.4	62.522	NaN	NaN	NaN	NaN	NaN	NaN	0.9	355.751	11	35.4667	NaN	NaN	12.9	39.9589	NaN	NaN	16	42.0127	107.7	281.463	NaN	NaN	10.4	31.5942	NaN	NaN	14.2
0.0074239	P0DJI9	SAA2	Homo sapiens	Serum amyloid A-2 protein	SAA2_HUMAN	homo_sapiens_UP000005640_9606_2022	1.9	13.426	3.6	25.3859	2.5	17.4301	28.7	200.855	NaN	NaN	NaN	NaN	NaN	NaN	NaN	NaN	NaN	NaN	NaN	NaN	NaN	NaN	NaN	NaN	NaN	NaN	NaN	NaN	NaN	NaN	NaN	NaN	NaN	NaN	NaN	NaN	NaN	NaN	NaN	NaN	NaN	NaN	1.3
0	P0DMV8;P0DMV9	HSPA1A;HSPA1B	Homo sapiens	Heat shock 70 kDa protein 1A;Heat shock 70 kDa protein 1B	HS71A_HUMAN;HS71B_HUMAN	homo_sapiens_UP000005640_9606_2022	14.7;14.7	52.8404	5.3;5.3	19.6503	9.6;9.6	37.4082	4.9;4.9	21.8811	13.5;13.5	48.6083	3.4;3.4	75.6303	6.4;6.4	31.9659	19.5;19.5	74.9656	6.1;6.1	30.6645	4.2;4.2	46.1751	10.3;10.3	51.6129	7.2;7.2	42.7036	116.2;116.2	370.086	6;6	29.6908	4.1;4.1	26.6198	9;9	62.7682	74;74	222.788	6.7;6.7	27.3981	23.5;23.5	92.1745	6.3;6.3	32.9384	6.5;6.5	58.5447	5.4;5.4
0	P0DOY2	IGLC2	Homo sapiens	Immunoglobulin lambda constant 2	IGLC2_HUMAN	homo_sapiens_UP000005640_9606_2022	1132.9	2514.78	13904.1	37178.8	12359.7	30102.7	899.2	2120.1	1263.3	2698.25	NaN	NaN	1015.3	2286.76	5673.3	11939.8	2302.1	5533.93	275.9	563.925	5.6	19.1402	4256.6	9834.09	6326.9	15266.7	8011.6	17389.5	12372.3	30890.9	823.9	1690.21	992.1	1952.02	5183.4	12048	46.1	86.4685	8678.5	18275.7	55.2	109.475	7757.8
0	P0DP01	IGHV1-8	Homo sapiens	Immunoglobulin heavy variable 1-8	HV108_HUMAN	homo_sapiens_UP000005640_9606_2022	NaN	NaN	14.2	36.189	6.4	17.4234	NaN	NaN	NaN	NaN	NaN	NaN	NaN	NaN	0.3	1.71988	1.6	10.1431	NaN	NaN	NaN	NaN	NaN	NaN	NaN	NaN	NaN	NaN	4.4	7.40819	NaN	NaN	NaN	NaN	1.8	11.4597	NaN	NaN	0.6	3.61804	NaN	NaN	4.7
0.00108932	P0DP07	IGHV4-31	Homo sapiens	Immunoglobulin heavy variable 4-31	HV431_HUMAN	homo_sapiens_UP000005640_9606_2022	NaN	NaN	10.2	50.9534	3.4	17.0936	NaN	NaN	NaN	NaN	NaN	NaN	NaN	NaN	NaN	NaN	NaN	NaN	NaN	NaN	NaN	NaN	8.1	40.5772	NaN	NaN	NaN	NaN	NaN	NaN	NaN	NaN	NaN	NaN	NaN	NaN	NaN	NaN	NaN	NaN	NaN	NaN	NaN
0.00258621	P0DP08	IGHV4-38-2	Homo sapiens	Immunoglobulin heavy variable 4-38-2	HVD82_HUMAN	homo_sapiens_UP000005640_9606_2022	NaN	NaN	8.1	30.5241	4.4	16.605	NaN	NaN	NaN	NaN	NaN	NaN	NaN	NaN	NaN	NaN	NaN	NaN	NaN	NaN	NaN	NaN	NaN	NaN	0.7	2.56947	NaN	NaN	NaN	NaN	NaN	NaN	0.2	NaN	0.8	3.12657	NaN	NaN	NaN	NaN	NaN	NaN	3.4
0	P0DP23;P0DP24;P0DP25	CALM1;CALM2;CALM3	Homo sapiens	Calmodulin-1;Calmodulin-2;Calmodulin-3	CALM1_HUMAN;CALM2_HUMAN;CALM3_HUMAN	homo_sapiens_UP000005640_9606_2022	6.6;6.6;6.6	31.2555	1.3;1.3;1.3	9.82786	2.7;2.7;2.7	19.9099	3;3;3	5.64668	3.4;3.4;3.4	25.4147	NaN	NaN	4.6;4.6;4.6	23.2353	3.9;3.9;3.9	21.5001	4.3;4.3;4.3	31.1313	6.7;6.7;6.7	56.9124	6.8;6.8;6.8	22.6266	4.1;4.1;4.1	29.9829	5;5;5	22.6199	NaN	NaN	5.2;5.2;5.2	37.9793	0.8;0.8;0.8	21.8537	12.1;12.1;12.1	20.1825	2.9;2.9;2.9	21.0407	11.3;11.3;11.3	44.8443	4.3;4.3;4.3	30.6454	NaN	NaN	0.6;0.6;0.6
0.0074239	P0DP57	SLURP2	Homo sapiens	Secreted Ly-6/uPAR domain-containing protein 2	SLUR2_HUMAN	homo_sapiens_UP000005640_9606_2022	NaN	NaN	NaN	NaN	NaN	NaN	NaN	NaN	NaN	NaN	NaN	NaN	NaN	NaN	NaN	NaN	NaN	NaN	NaN	NaN	NaN	NaN	NaN	NaN	NaN	NaN	NaN	NaN	NaN	NaN	NaN	NaN	0.4	2.22859	NaN	NaN	NaN	NaN	NaN	NaN	NaN	NaN	NaN
0.00191939	P0DTE1	IGHV3-38-3	Homo sapiens	Probable non-functional immunoglobulin heavy variable 3-38-3	HV383_HUMAN	homo_sapiens_UP000005640_9606_2022	NaN	NaN	7.2	14.207	1.2	3.64575	NaN	NaN	NaN	NaN	NaN	NaN	NaN	NaN	NaN	NaN	NaN	NaN	NaN	NaN	NaN	NaN	NaN	NaN	0.7	5.26967	NaN	NaN	NaN	NaN	NaN	NaN	NaN	NaN	NaN	NaN	NaN	NaN	NaN	NaN	NaN	NaN	0.8
0	P0DTE7;P0DTE8;P0DUB6	AMY1B;AMY1C;AMY1A	Homo sapiens	Alpha-amylase 1B;Alpha-amylase 1C;Alpha-amylase 1A	AMY1B_HUMAN;AMY1C_HUMAN;AMY1A_HUMAN	homo_sapiens_UP000005640_9606_2022	838.6;838.6;838.6	2456.01	5313.1;5313.1;5313.1	17284.6	2604.2;2604.2;2604.2	9492.15	3900.9;3900.9;3900.9	15226.1	3670.2;3670.2;3670.2	11647.5	18.2;18.2;18.2	59.5092	6744.2;6744.2;6744.2	23037.9	5711;5711;5711	13302.3	2414.4;2414.4;2414.4	7887	773.6;773.6;773.6	1142.09	15.3;15.3;15.3	64.2823	3494.4;3494.4;3494.4	8603.26	4660.5;4660.5;4660.5	16785.2	10283.7;10283.7;10283.7	30789.2	6131.1;6131.1;6131.1	23150.2	5356.9;5356.9;5356.9	12728.5	1100.5;1100.5;1100.5	4453.68	3391.5;3391.5;3391.5	23227.7	310.2;310.2;310.2	667.265	8386.7;8386.7;8386.7	27576.7	67.5;67.5;67.5	94.4984	5550.3;5550.3;5550.3
0	P10163	PRB4	Homo sapiens	Basic salivary proline-rich protein 4	PRB4_HUMAN	homo_sapiens_UP000005640_9606_2022	NaN	NaN	611.3	5560.81	39.6	155.727	0.9	29.558	61.4	289.601	NaN	NaN	63.5	84.1999	39.4	248.582	NaN	NaN	NaN	NaN	NaN	NaN	155.7	961.502	23	141.488	44.4	129.6	34.4	273.778	75	632.309	6.6	47.9698	178.6	1052.56	NaN	NaN	113.4	645.263	NaN	NaN	34.5
0	P10253	GAA	Homo sapiens	Lysosomal alpha-glucosidase	LYAG_HUMAN	homo_sapiens_UP000005640_9606_2022	0.1	6.8014	12.4	20.4399	6.8	19.9986	0	NaN	0.3	2.04596	NaN	NaN	NaN	NaN	0.3	3.96909	0.2	6.77677	NaN	NaN	NaN	NaN	NaN	NaN	0.9	5.26369	0.3	7.03974	3.1	14.3473	NaN	NaN	0.6	1.87479	0.3	3.86523	NaN	NaN	0.2	3.58865	NaN	NaN	3.6
0.00191939	P10321	HLA-C	Homo sapiens	HLA class I histocompatibility antigen, C alpha chain	HLAC_HUMAN	homo_sapiens_UP000005640_9606_2022	1.9	11.9229	8.6	6.11246	6.6	26.9296	4	23.4362	NaN	NaN	NaN	NaN	NaN	NaN	1.4	7.58613	NaN	NaN	NaN	NaN	NaN	NaN	0.9	29.8086	NaN	NaN	0.6	20.6499	2.9	27.7227	NaN	NaN	1.5	12.6761	4.8	39.9972	NaN	NaN	NaN	NaN	NaN	NaN	1.7
0	P10412;P16402;P16403	H1-4;H1-3;H1-2	Homo sapiens	Histone H1.4;Histone H1.3;Histone H1.2	H14_HUMAN;H13_HUMAN;H12_HUMAN	homo_sapiens_UP000005640_9606_2022	11.3;10.3;11.3	35.6108	1.1;1;1.1	3.77207	3.5;3.2;3.5	8.48907	3.6;3.3;3.6	17.091	10.8;9.8;10.8	34.8481	14.7;13.4;14.7	52.3998	9;8.2;9	26.9192	4.6;4.2;4.6	14.0529	5.8;5.3;5.8	19.1585	10.6;9.7;10.6	34.5272	21.7;19.8;21.7	75.6516	10.1;9.2;10.1	30.2986	5.1;4.6;5.1	10.9274	7.5;6.8;7.5	19.808	7.1;6.5;7.1	21.4331	11.6;10.5;11.6	33.6013	5.4;4.9;5.4	13.1553	2.9;2.6;2.9	8.72434	32;29.1;32	80.6852	5;4.5;5	16.8429	11.7;10.6;11.7	33.5339	4.2;3.9;4.2
0	P10586	PTPRF	Homo sapiens	Receptor-type tyrosine-protein phosphatase F	PTPRF_HUMAN	homo_sapiens_UP000005640_9606_2022	NaN	NaN	0.6	10.2007	0.4	8.04805	NaN	NaN	NaN	NaN	NaN	NaN	NaN	NaN	0.1	7.73802	NaN	NaN	NaN	NaN	NaN	NaN	NaN	NaN	0	5.37596	NaN	NaN	0.2	6.09506	NaN	NaN	0.3	2.95074	1.1	9.52429	NaN	NaN	NaN	NaN	NaN	NaN	0.1
0	P10599	TXN	Homo sapiens	Thioredoxin	THIO_HUMAN	homo_sapiens_UP000005640_9606_2022	528.2	826.84	81.1	138.179	305.8	415.012	29.3	56.1411	105.9	201.745	10.8	37.1156	95.6	183.453	635.6	926.883	494.1	697.809	64.2	119.209	30.1	64.4411	37.1	60.9777	701.2	1021.62	84	113.773	41.7	66.7881	43.1	70.4406	1695.1	2200.93	46.6	59.622	70.3	122.699	43	66.1334	38.3	62.6062	112.6
0.00472441	P10600	TGFB3	Homo sapiens	Transforming growth factor beta-3 proprotein	TGFB3_HUMAN	homo_sapiens_UP000005640_9606_2022	NaN	NaN	NaN	NaN	NaN	NaN	NaN	NaN	NaN	NaN	NaN	NaN	NaN	NaN	NaN	NaN	NaN	NaN	NaN	NaN	NaN	NaN	NaN	NaN	NaN	NaN	NaN	NaN	NaN	NaN	NaN	NaN	0	NaN	NaN	NaN	NaN	NaN	NaN	NaN	NaN	NaN	NaN
0.00108932	P10606	COX5B	Homo sapiens	Cytochrome c oxidase subunit 5B, mitochondrial	COX5B_HUMAN	homo_sapiens_UP000005640_9606_2022	2.7	8.2638	NaN	NaN	NaN	NaN	0.2	2.701	NaN	NaN	NaN	NaN	0.4	3.66739	5.4	15.4759	2.9	12.8227	NaN	NaN	NaN	NaN	NaN	NaN	NaN	NaN	NaN	NaN	NaN	NaN	NaN	NaN	20.4	80.1417	NaN	NaN	6.3	15.0199	NaN	NaN	NaN	NaN	NaN
0	P10619	CTSA	Homo sapiens	Lysosomal protective protein	PPGB_HUMAN	homo_sapiens_UP000005640_9606_2022	NaN	NaN	7.2	21.8419	8.2	40.2705	0.8	14.2891	NaN	NaN	NaN	NaN	NaN	NaN	2.4	7.39339	0.8	5.00363	NaN	NaN	NaN	NaN	NaN	NaN	2.2	19.6624	2.6	29.4587	2	43.7802	NaN	NaN	1.2	8.36311	4	32.3452	NaN	NaN	3.8	43.8931	0.5	40.0879	7.2
0	P10720	PF4V1	Homo sapiens	Platelet factor 4 variant	PF4V_HUMAN	homo_sapiens_UP000005640_9606_2022	4.1	20.1476	1.8	8.68388	2	35.8117	NaN	NaN	10.6	51.7881	NaN	NaN	10.2	49.8129	7	33.9671	11.2	44.2903	NaN	NaN	NaN	NaN	NaN	NaN	3.5	13.7579	NaN	NaN	NaN	NaN	NaN	NaN	NaN	NaN	NaN	NaN	NaN	NaN	NaN	NaN	NaN	NaN	3.5
0.0074239	P10721	KIT	Homo sapiens	Mast/stem cell growth factor receptor Kit	KIT_HUMAN	homo_sapiens_UP000005640_9606_2022	NaN	NaN	0.5	25.3969	0.2	12.0033	NaN	NaN	NaN	NaN	NaN	NaN	NaN	NaN	NaN	NaN	NaN	NaN	NaN	NaN	NaN	NaN	NaN	NaN	NaN	NaN	NaN	NaN	NaN	NaN	NaN	NaN	NaN	NaN	0.1	3.38406	NaN	NaN	NaN	NaN	NaN	NaN	0.1
0	P10768	ESD	Homo sapiens	S-formylglutathione hydrolase	ESTD_HUMAN	homo_sapiens_UP000005640_9606_2022	0.1	1.66166	0.4	5.16029	NaN	NaN	NaN	NaN	NaN	NaN	NaN	NaN	NaN	NaN	0.8	10.1314	NaN	NaN	NaN	NaN	NaN	NaN	NaN	NaN	3	13.2496	NaN	NaN	NaN	NaN	NaN	NaN	1.5	8.14802	NaN	NaN	NaN	NaN	NaN	NaN	NaN	NaN	0.3
0	P10809	HSPD1	Homo sapiens	60 kDa heat shock protein, mitochondrial	CH60_HUMAN	homo_sapiens_UP000005640_9606_2022	43.6	39.4644	0.1	1.36631	3.2	7.25952	3.5	10.9337	4.2	12.739	5.7	34.0051	15.5	17.1402	15	13.2605	3.4	9.85814	4.2	21.8877	16.1	32.7445	14.6	30.0398	4	5.79796	12.7	23.4459	7.1	14.0439	14.4	31.6432	4.1	6.45476	6.1	9.99284	21.5	33.7715	8.2	17.564	13.6	27.5684	2.7
0	P10909	CLU	Homo sapiens	Clusterin	CLUS_HUMAN	homo_sapiens_UP000005640_9606_2022	34.4	93.7685	431.6	2128.65	343.6	1205.54	46.1	337.879	28.2	60.2026	5.3	756.585	8.3	122.55	79.8	237.562	1.2	38.3435	54.2	262.275	2.9	417.526	51.5	123.685	152	751.209	8.7	123.529	87	286.775	5	192.213	29.6	135.742	355.2	4800.4	101	96.1004	65.6	525.944	10	364.555	116.9
0	P11021	HSPA5	Homo sapiens	Endoplasmic reticulum chaperone BiP	BIP_HUMAN	homo_sapiens_UP000005640_9606_2022	26.9	46.1643	7.8	16.8147	13.1	22.9281	8	14.4531	7.3	20.1839	3.8	30.0817	10.3	25.8365	14.3	25.8609	9.2	21.5275	5.8	30.1119	9	35.546	9.4	23.1592	7	13.2977	6.9	21.7731	6.4	16.0547	8.9	31.376	39.2	58.549	16.8	28.3545	13.1	37.8601	8.8	23.0358	8.7	24.5103	9
0.00108932	P11047	LAMC1	Homo sapiens	Laminin subunit gamma-1	LAMC1_HUMAN	homo_sapiens_UP000005640_9606_2022	NaN	NaN	0.1	3.09555	0.2	4.21686	NaN	NaN	NaN	NaN	NaN	NaN	NaN	NaN	NaN	NaN	NaN	NaN	NaN	NaN	NaN	NaN	NaN	NaN	0.1	5.92689	NaN	NaN	NaN	NaN	NaN	NaN	0.1	1.5619	0.1	8.10884	NaN	NaN	NaN	NaN	NaN	NaN	0.1
0.00258621	P11117	ACP2	Homo sapiens	Lysosomal acid phosphatase	PPAL_HUMAN	homo_sapiens_UP000005640_9606_2022	NaN	NaN	1.6	9.53666	1.1	11.6447	NaN	NaN	NaN	NaN	NaN	NaN	NaN	NaN	0.2	5.81241	NaN	NaN	NaN	NaN	NaN	NaN	NaN	NaN	0.1	4.31064	NaN	NaN	0.8	9.31257	0	1.40538	0	NaN	0	NaN	0.1	1.94698	NaN	NaN	NaN	NaN	0.6
0	P11142	HSPA8	Homo sapiens	Heat shock cognate 71 kDa protein	HSP7C_HUMAN	homo_sapiens_UP000005640_9606_2022	15.7	59.2891	2.6	22.3337	6.9	34.3684	6.2	34.5535	7.9	31.7214	6.6	67.72	2.6	27.9615	13.9	60.6841	3.5	27.0593	4.1	56.9629	10.5	102.38	8.1	55.8025	38	153.283	7.4	47.8778	4.1	28.6896	9.6	66.5774	48.3	160.821	6.1	32.9817	24.1	118.089	6.5	37.4347	7.9	75.5432	4.8
0.00690184	P11166	SLC2A1	Homo sapiens	Solute carrier family 2, facilitated glucose transporter member 1	GTR1_HUMAN	homo_sapiens_UP000005640_9606_2022	NaN	NaN	NaN	NaN	NaN	NaN	0.1	1.19748	0.3	3.97958	NaN	NaN	NaN	NaN	NaN	NaN	NaN	NaN	NaN	NaN	NaN	NaN	NaN	NaN	0.2	3.80418	NaN	NaN	NaN	NaN	NaN	NaN	0.1	NaN	NaN	NaN	NaN	NaN	NaN	NaN	NaN	NaN	0.2
0.00258621	P11177	PDHB	Homo sapiens	Pyruvate dehydrogenase E1 component subunit beta, mitochondrial	ODPB_HUMAN	homo_sapiens_UP000005640_9606_2022	0.3	4.28561	NaN	NaN	NaN	NaN	NaN	NaN	NaN	NaN	NaN	NaN	NaN	NaN	NaN	NaN	NaN	NaN	NaN	NaN	NaN	NaN	NaN	NaN	NaN	NaN	NaN	NaN	NaN	NaN	NaN	NaN	0	NaN	NaN	NaN	NaN	NaN	NaN	NaN	NaN	NaN	NaN
0	P11216	PYGB	Homo sapiens	Glycogen phosphorylase, brain form	PYGB_HUMAN	homo_sapiens_UP000005640_9606_2022	0.2	3.498	NaN	NaN	0.1	4.72961	NaN	NaN	0.5	7.28899	NaN	NaN	NaN	NaN	0.1	7.20632	0.1	8.24559	NaN	NaN	NaN	NaN	NaN	NaN	15.3	12.9633	NaN	NaN	NaN	NaN	NaN	NaN	3.6	2.3866	0.8	11.6921	NaN	NaN	NaN	NaN	NaN	NaN	0
0	P11234	RALB	Homo sapiens	Ras-related protein Ral-B	RALB_HUMAN	homo_sapiens_UP000005640_9606_2022	1.4	2.76653	NaN	NaN	0.6	4.92052	NaN	NaN	NaN	NaN	NaN	NaN	NaN	NaN	0.3	2.51214	NaN	NaN	NaN	NaN	NaN	NaN	NaN	NaN	NaN	NaN	NaN	NaN	NaN	NaN	NaN	NaN	4.2	8.18131	1.5	12.9081	NaN	NaN	NaN	NaN	NaN	NaN	NaN
0.00472441	P11279	LAMP1	Homo sapiens	Lysosome-associated membrane glycoprotein 1	LAMP1_HUMAN	homo_sapiens_UP000005640_9606_2022	0	1.26578	1.7	3.51392	0.5	8.46437	NaN	NaN	0.2	4.70196	NaN	NaN	0.5	12.9234	0.4	4.03928	0.3	10.1288	NaN	NaN	NaN	NaN	0.5	12.9333	0.3	15.9109	NaN	NaN	1.3	9.62614	NaN	NaN	3.4	13.1961	NaN	NaN	NaN	NaN	NaN	NaN	NaN	NaN	0.4
0	P11388	TOP2A	Homo sapiens	DNA topoisomerase 2-alpha	TOP2A_HUMAN	homo_sapiens_UP000005640_9606_2022	0.1	9.09947	NaN	NaN	NaN	NaN	0.1	7.16288	0	2.972	NaN	NaN	NaN	NaN	NaN	NaN	NaN	NaN	NaN	NaN	NaN	NaN	NaN	NaN	NaN	NaN	NaN	NaN	NaN	NaN	NaN	NaN	NaN	NaN	NaN	NaN	NaN	NaN	NaN	NaN	NaN	NaN	NaN
0	P11413	G6PD	Homo sapiens	Glucose-6-phosphate 1-dehydrogenase	G6PD_HUMAN	homo_sapiens_UP000005640_9606_2022	1.1	9.04745	0.1	5.93578	1.6	11.3664	NaN	NaN	1.4	11.6574	NaN	NaN	NaN	NaN	0.7	11.4198	NaN	NaN	NaN	NaN	NaN	NaN	2	43.0557	35	74.1789	NaN	NaN	0.1	7.19741	NaN	NaN	5.5	14.5242	0.7	5.59807	2.5	55.8468	1.5	34.0736	NaN	NaN	1
0	P11498	PC	Homo sapiens	Pyruvate carboxylase, mitochondrial	PYC_HUMAN	homo_sapiens_UP000005640_9606_2022	1	11.2616	4.8	5.60727	NaN	NaN	NaN	NaN	NaN	NaN	NaN	NaN	NaN	NaN	1.3	78.7096	NaN	NaN	NaN	NaN	NaN	NaN	2.3	36.4739	0	0.395829	0.7	12.6433	NaN	NaN	0.2	11.2495	0	2.47936	0.1	4.62806	1.7	103.823	1	56.8528	2.2	62.8426	NaN
0.00258621	P11586	MTHFD1	Homo sapiens	C-1-tetrahydrofolate synthase, cytoplasmic	C1TC_HUMAN	homo_sapiens_UP000005640_9606_2022	0.3	5.17999	NaN	NaN	NaN	NaN	NaN	NaN	NaN	NaN	NaN	NaN	NaN	NaN	NaN	NaN	NaN	NaN	NaN	NaN	NaN	NaN	NaN	NaN	NaN	NaN	NaN	NaN	NaN	NaN	NaN	NaN	0	NaN	NaN	NaN	NaN	NaN	NaN	NaN	NaN	NaN	NaN
0.00340426	P11717	IGF2R	Homo sapiens	Cation-independent mannose-6-phosphate receptor	MPRI_HUMAN	homo_sapiens_UP000005640_9606_2022	0	2.93904	0.4	4.99172	0.5	4.16851	NaN	NaN	NaN	NaN	NaN	NaN	NaN	NaN	NaN	NaN	0.1	20.0237	NaN	NaN	NaN	NaN	0	3.65677	NaN	NaN	NaN	NaN	0	3.77708	NaN	NaN	0.1	1.89251	0.2	5.31375	NaN	NaN	NaN	NaN	NaN	NaN	0.1
0.00191939	P11940	PABPC1	Homo sapiens	Polyadenylate-binding protein 1	PABP1_HUMAN	homo_sapiens_UP000005640_9606_2022	0.9	3.73177	0	NaN	0	NaN	NaN	NaN	NaN	NaN	NaN	NaN	NaN	NaN	0.1	2.218	0	1.24681	NaN	NaN	NaN	NaN	NaN	NaN	NaN	NaN	NaN	NaN	NaN	NaN	0.2	6.93493	1	4.78197	0	1.43234	NaN	NaN	0.1	3.31866	NaN	NaN	NaN
0.00191939	P12081	HARS1	Homo sapiens	Histidine--tRNA ligase, cytoplasmic	HARS1_HUMAN	homo_sapiens_UP000005640_9606_2022	0.2	6.2596	NaN	NaN	NaN	NaN	NaN	NaN	NaN	NaN	NaN	NaN	NaN	NaN	0.2	9.98528	0.4	5.03175	2.4	19.9666	NaN	NaN	NaN	NaN	0.1	3.02012	NaN	NaN	NaN	NaN	0.1	5.06085	1.4	6.45377	NaN	NaN	NaN	NaN	0.2	5.91238	NaN	NaN	0
0	P12109	COL6A1	Homo sapiens	Collagen alpha-1(VI) chain	CO6A1_HUMAN	homo_sapiens_UP000005640_9606_2022	0.3	10.2669	15.8	30.0294	12.5	91.77	2.3	25.2733	0.2	10.0491	NaN	NaN	0.4	9.38378	1.9	20.2765	0.2	3.68689	NaN	NaN	NaN	NaN	NaN	NaN	4.8	36.1767	0.6	14.8176	4.6	42.7082	NaN	NaN	1.9	13.6859	19	149.205	NaN	NaN	3	28.5525	NaN	NaN	5.7
0	P12110	COL6A2	Homo sapiens	Collagen alpha-2(VI) chain	CO6A2_HUMAN	homo_sapiens_UP000005640_9606_2022	NaN	NaN	0.6	5.06329	0.4	5.99222	1.7	16.0542	NaN	NaN	NaN	NaN	0.2	10.6738	0.8	9.18946	NaN	NaN	NaN	NaN	NaN	NaN	NaN	NaN	0.9	4.42275	0	NaN	0	9.92951	NaN	NaN	1.9	7.8567	9.9	48.1952	NaN	NaN	1	12.1197	NaN	NaN	0.7
0.00472441	P12111	COL6A3	Homo sapiens	Collagen alpha-3(VI) chain	CO6A3_HUMAN	homo_sapiens_UP000005640_9606_2022	NaN	NaN	NaN	NaN	NaN	NaN	NaN	NaN	NaN	NaN	NaN	NaN	NaN	NaN	NaN	NaN	NaN	NaN	NaN	NaN	NaN	NaN	NaN	NaN	NaN	NaN	NaN	NaN	NaN	NaN	NaN	NaN	0	3.47572	NaN	NaN	NaN	NaN	NaN	NaN	NaN	NaN	NaN
0	P12236	SLC25A6	Homo sapiens	ADP/ATP translocase 3	ADT3_HUMAN	homo_sapiens_UP000005640_9606_2022	22.3	32.2706	NaN	NaN	0.2	6.78603	0.2	6.02685	1.7	14.5869	NaN	NaN	4.1	20.8969	5.7	31.7981	1.2	9.02494	0.6	8.58068	0.7	8.19612	1	19.8843	0.4	5.6495	1.1	11.396	0.3	10.4879	1.9	19.3113	2.2	10.1452	0.4	4.22745	2.5	22.0933	0.4	15.8677	2.6	20.2034	0.7
0	P12273	PIP	Homo sapiens	Prolactin-inducible protein	PIP_HUMAN	homo_sapiens_UP000005640_9606_2022	5932.3	9945.15	5060.7	9006.5	3405.6	4649.01	23453.5	52719.6	39.9	79.2888	8.8	38.2738	680.3	1337.89	1248.7	1702.57	5696.9	9242.02	1654.2	3082.92	128	286.437	973.1	1272.92	1438.8	2417.46	1658.5	2117.47	3931.8	5242.22	312.3	481.603	599.7	965.718	5116.7	8497.52	157.5	268.831	3598.4	4699.42	28.5	41.8846	2317.1
0	P12277	CKB	Homo sapiens	Creatine kinase B-type	KCRB_HUMAN	homo_sapiens_UP000005640_9606_2022	1.4	8.00812	NaN	NaN	0.8	6.51776	0.6	13.0969	6.9	26.7588	0.8	15.8371	1	7.89076	0.5	9.26962	0.3	6.45449	1.2	23.7328	4.3	41.8736	3.8	22.4628	19	36.5981	2.3	7.08699	2.1	10.4761	4.4	23.7763	1.4	6.47641	2.3	13.5954	5	34.0648	0.9	15.9755	1.7	33.1134	0.7
0	P12429	ANXA3	Homo sapiens	Annexin A3	ANXA3_HUMAN	homo_sapiens_UP000005640_9606_2022	1.4	14.9674	2.7	8.38928	2.1	6.30624	0.1	23.3623	NaN	NaN	NaN	NaN	2.4	16.0781	7.3	24.2038	1.1	11.2881	NaN	NaN	NaN	NaN	NaN	NaN	93.1	163.516	0.5	5.48648	0.5	13.2259	NaN	NaN	29.9	55.227	3.2	8.80902	0.6	7.56209	NaN	NaN	NaN	NaN	4
0.00108932	P12532	CKMT1B	Homo sapiens	Creatine kinase U-type, mitochondrial	KCRU_HUMAN	homo_sapiens_UP000005640_9606_2022	0.1	2.95616	0.1	3.13931	NaN	NaN	NaN	NaN	2.8	68.2342	NaN	NaN	0.5	12.5646	NaN	NaN	NaN	NaN	0.2	3.003	NaN	NaN	NaN	NaN	NaN	NaN	NaN	NaN	NaN	NaN	NaN	NaN	4	16.6348	NaN	NaN	5.7	205.197	NaN	NaN	NaN	NaN	0.1
0.00472441	P12645	BMP3	Homo sapiens	Bone morphogenetic protein 3	BMP3_HUMAN	homo_sapiens_UP000005640_9606_2022	NaN	NaN	0.7	10.1141	1.7	18.8938	NaN	NaN	NaN	NaN	NaN	NaN	NaN	NaN	NaN	NaN	NaN	NaN	NaN	NaN	NaN	NaN	NaN	NaN	NaN	NaN	NaN	NaN	NaN	NaN	NaN	NaN	0.1	2.89062	0.3	12.2137	NaN	NaN	NaN	NaN	NaN	NaN	0.1
0.00258621	P12724	RNASE3	Homo sapiens	Eosinophil cationic protein	ECP_HUMAN	homo_sapiens_UP000005640_9606_2022	NaN	NaN	0.4	3.34793	NaN	NaN	NaN	NaN	NaN	NaN	NaN	NaN	NaN	NaN	1.4	11.2536	NaN	NaN	NaN	NaN	NaN	NaN	NaN	NaN	NaN	NaN	NaN	NaN	NaN	NaN	NaN	NaN	2.4	19.3663	NaN	NaN	NaN	NaN	NaN	NaN	NaN	NaN	NaN
0	P12763	AHSG	Bos taurus	Alpha-2-HS-glycoprotein	FETUA_BOVIN	contaminants2021	4.2	16.4185	8.7	10.4268	1.1	4.18493	3.2	11.1444	3.8	22.8941	1.9	17.1172	9.1	39.4498	2.2	9.50626	1.2	11.1176	1.4	39.192	6.7	24.9475	2.6	10.0175	2	10.5407	2.3	15.6321	0.7	5.69649	1.8	15.6402	0.5	1.5709	1.4	5.8303	4.3	24.1228	2.3	15.7903	2.7	17.8564	1.4
0.00258621	P12814	ACTN1	Homo sapiens	Alpha-actinin-1	ACTN1_HUMAN	homo_sapiens_UP000005640_9606_2022	0.2	13.0547	NaN	NaN	NaN	NaN	NaN	NaN	NaN	NaN	NaN	NaN	NaN	NaN	NaN	NaN	NaN	NaN	NaN	NaN	NaN	NaN	NaN	NaN	0	1.7872	NaN	NaN	NaN	NaN	NaN	NaN	0	1.61061	NaN	NaN	NaN	NaN	NaN	NaN	NaN	NaN	NaN
0	P12830	CDH1	Homo sapiens	Cadherin-1	CADH1_HUMAN	homo_sapiens_UP000005640_9606_2022	2	16.7509	4.5	20.9896	2.2	11.9116	0.8	4.80767	1.3	13.4771	NaN	NaN	0.2	10.5103	2.5	15.8286	1	19.5059	NaN	NaN	NaN	NaN	NaN	NaN	1	6.21991	0.4	13.6911	3	16.7285	NaN	NaN	4.7	26.8563	4.2	13.3881	NaN	NaN	0.9	10.6316	NaN	NaN	1.8
0	P12955	PEPD	Homo sapiens	Xaa-Pro dipeptidase	PEPD_HUMAN	homo_sapiens_UP000005640_9606_2022	0.8	10.2108	0.1	2.09734	0.2	3.75473	NaN	NaN	1.5	14.6726	NaN	NaN	NaN	NaN	NaN	NaN	NaN	NaN	NaN	NaN	NaN	NaN	NaN	NaN	2.5	16.2057	NaN	NaN	NaN	NaN	NaN	NaN	1.3	5.28293	NaN	NaN	NaN	NaN	NaN	NaN	NaN	NaN	0.2
0	P12956	XRCC6	Homo sapiens	X-ray repair cross-complementing protein 6	XRCC6_HUMAN	homo_sapiens_UP000005640_9606_2022	1.4	5.57273	0	1.50835	0.2	4.64606	NaN	NaN	NaN	NaN	0.4	12.7466	0.5	6.24569	0.2	8.43738	NaN	NaN	NaN	NaN	0.7	10.7105	0.6	12.1784	NaN	NaN	NaN	NaN	NaN	NaN	0.1	7.14292	0.3	3.32345	0.2	3.74819	1.2	11.6551	NaN	NaN	0.3	9.72178	NaN
0.00191939	P13010	XRCC5	Homo sapiens	X-ray repair cross-complementing protein 5	XRCC5_HUMAN	homo_sapiens_UP000005640_9606_2022	0.4	4.31075	0.1	1.975	0.1	2.055	NaN	NaN	NaN	NaN	0.3	11.8242	0	1.13141	0.2	6.20908	NaN	NaN	NaN	NaN	NaN	NaN	NaN	NaN	0.1	3.85439	NaN	NaN	NaN	NaN	NaN	NaN	NaN	NaN	NaN	NaN	0.9	33.354	NaN	NaN	NaN	NaN	0
0.00258621	P13073	COX4I1	Homo sapiens	Cytochrome c oxidase subunit 4 isoform 1, mitochondrial	COX41_HUMAN	homo_sapiens_UP000005640_9606_2022	1.1	3.16444	NaN	NaN	NaN	NaN	0.4	4.22978	NaN	NaN	NaN	NaN	NaN	NaN	1.5	2.18535	0.9	3.7847	NaN	NaN	NaN	NaN	NaN	NaN	NaN	NaN	NaN	NaN	NaN	NaN	0.1	NaN	8.2	7.64927	NaN	NaN	NaN	NaN	NaN	NaN	NaN	NaN	NaN
0	P13473	LAMP2	Homo sapiens	Lysosome-associated membrane glycoprotein 2	LAMP2_HUMAN	homo_sapiens_UP000005640_9606_2022	2.8	27.8767	22.8	177.191	15.3	120.135	1.7	7.46236	NaN	NaN	NaN	NaN	1.9	16.919	3	24.3514	1.6	12.4486	1.6	18.0766	1.5	42.2706	12.1	86.5468	3.9	28.0449	4.2	32.2989	13.7	111.973	2.4	32.4076	5.8	45.1346	3.7	30.4808	1.9	25.6118	3.3	28.73	NaN	NaN	4.1
0	P13489	RNH1	Homo sapiens	Ribonuclease inhibitor	RINI_HUMAN	homo_sapiens_UP000005640_9606_2022	1.3	7.12245	NaN	NaN	0.1	1.53245	NaN	NaN	1.4	7.73222	NaN	NaN	0.4	15.9701	0.2	6.57553	NaN	NaN	NaN	NaN	NaN	NaN	NaN	NaN	4.9	54.5418	NaN	NaN	NaN	NaN	NaN	NaN	1.6	14.0581	0.2	4.96904	0.9	19.5861	NaN	NaN	NaN	NaN	0.2
0.00472441	P13637	ATP1A3	Homo sapiens	Sodium/potassium-transporting ATPase subunit alpha-3	AT1A3_HUMAN	homo_sapiens_UP000005640_9606_2022	0.3	5.28799	0	1.20475	0	2.31004	0	1.23543	0.2	7.65118	NaN	NaN	NaN	NaN	0.1	1.56237	NaN	NaN	NaN	NaN	NaN	NaN	NaN	NaN	NaN	NaN	NaN	NaN	NaN	NaN	NaN	NaN	0.1	1.74189	NaN	NaN	0	2.92221	NaN	NaN	NaN	NaN	NaN
0	P13639	EEF2	Homo sapiens	Elongation factor 2	EF2_HUMAN	homo_sapiens_UP000005640_9606_2022	2.6	15.2504	0.3	26.4761	1.6	20.3073	0.8	26.4666	1.4	17.0795	0.1	14.4993	4.5	31.0638	4.9	23.8369	1.2	10.4813	NaN	NaN	1.5	22.9373	6.5	37.0113	2.9	15.112	3.8	39.5716	2.7	31.5727	1.6	17.8956	5	25.7767	1.9	15.0276	3.9	32.278	1.1	14.443	0.9	29.4212	1
0	P13645	KRT10	Homo sapiens	Keratin, type I cytoskeletal 10	K1C10_HUMAN	contaminants2021	388,388;388,388	1368.26	47.4,47.4;47.4,47.4	229.578	16.8,16.8;16.8,16.8	57.3283	825,825;825,825	3339.56	506.7,506.7;506.7,506.7	2911.26	310.4,310.4;310.4,310.4	897.365	306.2,306.2;306.2,306.2	1491.66	98.1,98.1;98.1,98.1	301.106	912.7,912.7;912.7,912.7	3795.07	1696.6,1696.6;1696.6,1696.6	5920.37	951.1,951.1;951.1,951.1	2780.14	1136.3,1136.3;1136.3,1136.3	2711.52	101.1,101.1;101.1,101.1	487.882	81.3,81.3;81.3,81.3	273.956	85.5,85.5;85.5,85.5	278.778	280,280;280,280	802.092	10.8,10.8;10.8,10.8	38.6753	53.5,53.5;53.5,53.5	192.863	229.9,229.9;229.9,229.9	415.164	151.9,151.9;151.9,151.9	472.679	683.3,683.3;683.3,683.3	1997.43	413.7,413.7;413.7,413.7
0	P13646	KRT13	Homo sapiens	Keratin, type I cytoskeletal 13	K1C13_HUMAN	contaminants2021	52.5,52.5;52.5,52.5	808.62	8.2,8.2;8.2,8.2	185.956	3.2,3.2;3.2,3.2	43.3894	100.5,100.5;100.5,100.5	530.203	137.6,137.6;137.6,137.6	1570.43	36.9,36.9;36.9,36.9	351.281	61.4,61.4;61.4,61.4	993.001	15.8,15.8;15.8,15.8	271.209	72.5,72.5;72.5,72.5	934.365	206.6,206.6;206.6,206.6	2139.76	100,100;100,100	670.479	139.1,139.1;139.1,139.1	647.763	54.2,54.2;54.2,54.2	543.757	17.9,17.9;17.9,17.9	166.731	14.6,14.6;14.6,14.6	201.671	45.7,45.7;45.7,45.7	342.044	33.7,33.7;33.7,33.7	426.61	11,11;11,11	185.586	29.7,29.7;29.7,29.7	519.979	20.3,20.3;20.3,20.3	292.69	80.6,80.6;80.6,80.6	720.286	80.5,80.5;80.5,80.5
0	P13647	KRT5	Homo sapiens	Keratin, type II cytoskeletal 5	K2C5_HUMAN	contaminants2021	33.7,33.7;33.7,33.7	153.039	5.1,5.1;5.1,5.1	21.651	1.5,1.5;1.5,1.5	9.88638	90.4,90.4;90.4,90.4	368.137	137.2,137.2;137.2,137.2	370.578	26,26;26,26	153.221	22.3,22.3;22.3,22.3	99.3368	5.6,5.6;5.6,5.6	29.2577	79.1,79.1;79.1,79.1	337.212	227.2,227.2;227.2,227.2	923.362	67,67;67,67	313.247	46.6,46.6;46.6,46.6	195.943	37.5,37.5;37.5,37.5	57.7142	9.5,9.5;9.5,9.5	53.558	9.3,9.3;9.3,9.3	45.4349	27.3,27.3;27.3,27.3	126.001	3.6,3.6;3.6,3.6	16.2581	5.8,5.8;5.8,5.8	27.3642	29.1,29.1;29.1,29.1	57.7517	9.1,9.1;9.1,9.1	48.4738	77.2,77.2;77.2,77.2	329.993	162.2,162.2;162.2,162.2
0.00108932	P13667	PDIA4	Homo sapiens	Protein disulfide-isomerase A4	PDIA4_HUMAN	homo_sapiens_UP000005640_9606_2022	1.8	13.7204	0	1.86463	0.2	3.71211	0.2	7.53956	0.1	4.63398	NaN	NaN	NaN	NaN	0.3	5.218	0.2	4.72534	NaN	NaN	NaN	NaN	NaN	NaN	0.1	3.48993	NaN	NaN	0	NaN	NaN	NaN	2.2	10.4954	0.6	7.32246	0.3	11.7865	0.1	5.51109	NaN	NaN	0
0	P13688	CEACAM1	Homo sapiens	Carcinoembryonic antigen-related cell adhesion molecule 1	CEAM1_HUMAN	homo_sapiens_UP000005640_9606_2022	0.6	5.5552	2.3	16.8365	2.2	22.5311	NaN	NaN	1	22.8293	NaN	NaN	NaN	NaN	0.3	6.01696	NaN	NaN	NaN	NaN	NaN	NaN	NaN	NaN	0.8	7.54989	NaN	NaN	0.6	15.7779	NaN	NaN	0.5	5.1866	0.8	6.79518	NaN	NaN	NaN	NaN	NaN	NaN	2.5
0	P13693	TPT1	Homo sapiens	Translationally-controlled tumor protein	TCTP_HUMAN	homo_sapiens_UP000005640_9606_2022	0.2	2.37668	0.5	1.78837	2	4.49341	NaN	NaN	NaN	NaN	NaN	NaN	2.5	26.2042	3.1	11.0546	NaN	NaN	NaN	NaN	NaN	NaN	NaN	NaN	4.1	4.96951	NaN	NaN	NaN	NaN	0.8	9.01944	10.3	11.9806	0.2	2.54664	NaN	NaN	NaN	NaN	NaN	NaN	NaN
0.00258621	P13716	ALAD	Homo sapiens	Delta-aminolevulinic acid dehydratase	HEM2_HUMAN	homo_sapiens_UP000005640_9606_2022	0.4	7.84891	NaN	NaN	NaN	NaN	NaN	NaN	0.3	7.57164	NaN	NaN	NaN	NaN	0.1	2.83169	NaN	NaN	NaN	NaN	NaN	NaN	NaN	NaN	0.8	5.00366	NaN	NaN	NaN	NaN	NaN	NaN	1.3	12.302	NaN	NaN	NaN	NaN	NaN	NaN	NaN	NaN	0.1
0.00108932	P13796	LCP1	Homo sapiens	Plastin-2	PLSL_HUMAN	homo_sapiens_UP000005640_9606_2022	NaN	NaN	NaN	NaN	NaN	NaN	NaN	NaN	NaN	NaN	NaN	NaN	NaN	NaN	NaN	NaN	NaN	NaN	NaN	NaN	NaN	NaN	NaN	NaN	NaN	NaN	NaN	NaN	NaN	NaN	NaN	NaN	0.5	2.02535	NaN	NaN	0.1	4.09768	NaN	NaN	NaN	NaN	NaN
0	P13797	PLS3	Homo sapiens	Plastin-3	PLST_HUMAN	homo_sapiens_UP000005640_9606_2022	2.5	13.159	NaN	NaN	0.5	8.17784	NaN	NaN	0.7	62.2038	0.3	11.3455	0.2	16.7978	3	16.1289	0.4	20.5527	NaN	NaN	NaN	NaN	NaN	NaN	2	12.815	NaN	NaN	NaN	NaN	NaN	NaN	18.2	68.6192	0.5	6.87582	0.2	6.59491	0.6	31.0524	NaN	NaN	0.1
0	P13804	ETFA	Homo sapiens	Electron transfer flavoprotein subunit alpha, mitochondrial	ETFA_HUMAN	homo_sapiens_UP000005640_9606_2022	2.9	11.6566	NaN	NaN	NaN	NaN	0	NaN	NaN	NaN	NaN	NaN	0.6	11.3416	0.3	1.1402	NaN	NaN	58.2	489.106	NaN	NaN	0.8	15.781	0.3	2.53412	NaN	NaN	0.8	6.34361	NaN	NaN	0.9	3.00145	1.7	9.04787	NaN	NaN	NaN	NaN	NaN	NaN	1.1
0.00258621	P13928	ANXA8	Homo sapiens	Annexin A8	ANXA8_HUMAN	homo_sapiens_UP000005640_9606_2022	NaN	NaN	NaN	NaN	NaN	NaN	NaN	NaN	NaN	NaN	NaN	NaN	NaN	NaN	0.3	6.17152	NaN	NaN	NaN	NaN	NaN	NaN	NaN	NaN	NaN	NaN	NaN	NaN	NaN	NaN	NaN	NaN	0.9	16.3428	NaN	NaN	NaN	NaN	NaN	NaN	NaN	NaN	NaN
0	P13987	CD59	Homo sapiens	CD59 glycoprotein	CD59_HUMAN	homo_sapiens_UP000005640_9606_2022	6.6	53.0214	59.6	476.908	30.9	246.958	6.1	48.8409	4.5	36.3848	NaN	NaN	2	15.8594	7.5	59.7012	4.2	33.6582	6.4	51.121	4.6	36.6369	6.4	51.5087	7.4	59.1721	8.2	65.7792	19.2	153.821	5.7	45.5308	10.8	86.4137	10.5	83.9599	NaN	NaN	5.4	43.2201	NaN	NaN	12
0	P14174	MIF	Homo sapiens	Macrophage migration inhibitory factor	MIF_HUMAN	homo_sapiens_UP000005640_9606_2022	1.1	9.38915	1.4	7.67498	4.2	11.3454	3.8	8.51438	1.7	6.45727	5	31.895	3.5	10.8501	2.4	11.0372	2.3	10.0697	4.4	27.9669	9.1	24.0609	8	17.5284	12	56.0968	6	21.1649	2.5	6.07614	5.9	27.4157	3.1	8.23879	4.2	11.1362	21.5	51.2691	7	23.9577	7	21.6865	3.1
0	P14314	PRKCSH	Homo sapiens	Glucosidase 2 subunit beta	GLU2B_HUMAN	homo_sapiens_UP000005640_9606_2022	2.7	8.54713	1.1	5.341	1.9	5.225	1.2	2.48476	0.5	13.1423	NaN	NaN	NaN	NaN	1.9	8.24595	0.2	4.90827	NaN	NaN	NaN	NaN	NaN	NaN	1.1	5.43722	NaN	NaN	0.4	6.512	NaN	NaN	7.9	13.4996	2.6	13.3503	0.5	16.5245	0.1	2.58496	NaN	NaN	1
0.00191939	P14324	FDPS	Homo sapiens	Farnesyl pyrophosphate synthase	FPPS_HUMAN	homo_sapiens_UP000005640_9606_2022	0.3	1.93586	NaN	NaN	0.7	3.31127	0.3	6.34373	NaN	NaN	NaN	NaN	0.5	14.4986	0.7	4.50692	0.6	13.4895	NaN	NaN	0.4	10.41	1.3	28.7093	4.1	8.95018	NaN	NaN	NaN	NaN	NaN	NaN	2.1	5.35426	0.2	1.56825	1.9	4.59212	0.4	8.00907	0.6	13.0097	0.2
0.00191939	P14406	COX7A2	Homo sapiens	Cytochrome c oxidase subunit 7A2, mitochondrial	CX7A2_HUMAN	homo_sapiens_UP000005640_9606_2022	3	3.70199	NaN	NaN	NaN	NaN	NaN	NaN	NaN	NaN	NaN	NaN	0.4	1.72727	3.4	6.67312	0.8	6.03307	NaN	NaN	NaN	NaN	NaN	NaN	NaN	NaN	NaN	NaN	NaN	NaN	NaN	NaN	7.5	7.47764	NaN	NaN	NaN	NaN	NaN	NaN	NaN	NaN	NaN
0	P14550	AKR1A1	Homo sapiens	Aldo-keto reductase family 1 member A1	AK1A1_HUMAN	homo_sapiens_UP000005640_9606_2022	8.8	35.3935	NaN	NaN	1.1	9.08039	NaN	NaN	6.6	52.2886	NaN	NaN	0.2	6.1035	1.5	5.18002	NaN	NaN	NaN	NaN	NaN	NaN	NaN	NaN	18	85.9259	NaN	NaN	NaN	NaN	NaN	NaN	7.5	29.2002	1	7.19414	NaN	NaN	NaN	NaN	NaN	NaN	0.1
0	P14618	PKM	Homo sapiens	Pyruvate kinase PKM	KPYM_HUMAN	homo_sapiens_UP000005640_9606_2022	11.3	29.7516	6.9	12.5892	16.4	28.0909	3	14.9212	16.2	47.8121	4.7	46.507	7.5	25.7322	7.6	24.9977	3.8	16.7007	2.8	39.163	16.1	49.8811	7.3	31.5196	200.6	457.211	11.8	30.0861	7.9	21.2564	6.2	32.5838	36.7	82.6689	13.1	22.0911	12.2	53.5627	3.8	23.4762	5.4	33.7162	12.9
0	P14625	HSP90B1	Homo sapiens	Endoplasmin	ENPL_HUMAN	homo_sapiens_UP000005640_9606_2022	4.5	7.52069	1.4	6.37328	1.7	5.30043	0.1	2.34041	0.5	13.8196	0.2	9.17168	1.6	16.737	1.4	13.9041	NaN	NaN	NaN	NaN	0.1	6.52447	0.2	2.16438	0.5	4.25198	0.8	10.1828	0.4	6.03494	1	14.3705	1.7	3.9176	2.7	7.41591	1.1	26.8049	0.3	6.79993	NaN	NaN	0.4
0.00191939	P14735	IDE	Homo sapiens	Insulin-degrading enzyme	IDE_HUMAN	homo_sapiens_UP000005640_9606_2022	0.2	12.6987	NaN	NaN	NaN	NaN	NaN	NaN	2.5	4.93208	NaN	NaN	NaN	NaN	NaN	NaN	NaN	NaN	0.1	5.33247	NaN	NaN	NaN	NaN	0	1.16124	NaN	NaN	NaN	NaN	NaN	NaN	0.7	3.0443	NaN	NaN	NaN	NaN	NaN	NaN	NaN	NaN	0.2
0.00690184	P14778	IL1R1	Homo sapiens	Interleukin-1 receptor type 1	IL1R1_HUMAN	homo_sapiens_UP000005640_9606_2022	NaN	NaN	0	0.938583	NaN	NaN	NaN	NaN	NaN	NaN	NaN	NaN	NaN	NaN	NaN	NaN	NaN	NaN	NaN	NaN	NaN	NaN	NaN	NaN	NaN	NaN	NaN	NaN	NaN	NaN	NaN	NaN	NaN	NaN	NaN	NaN	NaN	NaN	NaN	NaN	NaN	NaN	NaN
0.00258621	P14780	MMP9	Homo sapiens	Matrix metalloproteinase-9	MMP9_HUMAN	homo_sapiens_UP000005640_9606_2022	NaN	NaN	6.1	11.5661	2.4	4.78069	NaN	NaN	NaN	NaN	NaN	NaN	0.2	12.6415	0.1	2.53175	NaN	NaN	NaN	NaN	NaN	NaN	NaN	NaN	NaN	NaN	NaN	NaN	NaN	NaN	NaN	NaN	0.3	3.23209	NaN	NaN	0	2.15743	NaN	NaN	NaN	NaN	1.8
0	P14923	JUP	Homo sapiens	Junction plakoglobin	PLAK_HUMAN	homo_sapiens_UP000005640_9606_2022	2.1	22.6633	NaN	NaN	NaN	NaN	6	25.8993	7	59.2736	1.1	40.035	0.5	14.4413	1.1	15.6594	7.7	56.0396	7.6	96.7418	3.2	32.115	1.3	24.1541	0.6	6.7985	0.1	3.52138	0.4	16.0283	1.6	18.5929	4.4	10.8607	0.4	9.88013	0.9	27.2864	1.4	21.4005	3.6	51.5203	10.3
0	P15104	GLUL	Homo sapiens	Glutamine synthetase	GLNA_HUMAN	homo_sapiens_UP000005640_9606_2022	1.2	36.1397	NaN	NaN	NaN	NaN	NaN	NaN	1.3	10.0462	NaN	NaN	0.9	5.01165	NaN	NaN	NaN	NaN	NaN	NaN	NaN	NaN	NaN	NaN	1.8	17.5157	NaN	NaN	NaN	NaN	NaN	NaN	2.1	16.1359	NaN	NaN	1.1	18.0879	NaN	NaN	NaN	NaN	0.3
0	P15144	ANPEP	Homo sapiens	Aminopeptidase N	AMPN_HUMAN	homo_sapiens_UP000005640_9606_2022	NaN	NaN	4.5	16.0621	0.8	6.03484	0.4	8.15955	0.2	17.579	NaN	NaN	0	NaN	0.3	5.96903	NaN	NaN	NaN	NaN	NaN	NaN	0.2	9.37411	1.2	5.522	0.3	5.18169	1.7	11.8488	NaN	NaN	0.4	2.30437	1	6.71981	NaN	NaN	0.2	12.41	NaN	NaN	4.2
0	P15170	GSPT1	Homo sapiens	Eukaryotic peptide chain release factor GTP-binding subunit ERF3A	ERF3A_HUMAN	homo_sapiens_UP000005640_9606_2022	0.1	1.44353	NaN	NaN	0	NaN	NaN	NaN	NaN	NaN	NaN	NaN	NaN	NaN	0.1	3.68089	NaN	NaN	NaN	NaN	NaN	NaN	NaN	NaN	0.1	3.51569	0	1.00252	NaN	NaN	NaN	NaN	0	NaN	0.1	1.29517	NaN	NaN	NaN	NaN	NaN	NaN	NaN
0	P15289	ARSA	Homo sapiens	Arylsulfatase A	ARSA_HUMAN	homo_sapiens_UP000005640_9606_2022	0.4	9.35179	5.3	22.7805	2.6	15.1469	0.9	12.2597	NaN	NaN	NaN	NaN	NaN	NaN	NaN	NaN	1.7	9.83011	NaN	NaN	NaN	NaN	NaN	NaN	6.5	14.4133	0.6	12.9944	3.2	21.2497	NaN	NaN	2.1	7.98024	3.3	26.7906	NaN	NaN	0.7	16.3685	NaN	NaN	2.6
0	P15291	B4GALT1	Homo sapiens	Beta-1,4-galactosyltransferase 1	B4GT1_HUMAN	homo_sapiens_UP000005640_9606_2022	1.5	11.9371	8	16.1536	9.4	67.882	1.7	23.6058	NaN	NaN	NaN	NaN	1.2	29.6424	3.3	39.569	NaN	NaN	NaN	NaN	NaN	NaN	NaN	NaN	2.1	16.0933	1.6	13.3828	2	16.9888	NaN	NaN	3	19.7273	10.7	89.7483	NaN	NaN	3.6	31.5663	NaN	NaN	3.1
0	P15309	ACP3	Homo sapiens	Prostatic acid phosphatase	PPAP_HUMAN	homo_sapiens_UP000005640_9606_2022	1	8.27171	3.7	11.5851	2.9	11.28	0.5	8.03253	4.5	123.658	NaN	NaN	NaN	NaN	1.4	14.9647	0.3	4.15544	NaN	NaN	NaN	NaN	NaN	NaN	0.5	2.56126	NaN	NaN	2.1	10.564	NaN	NaN	6.1	13.9532	2.7	9.37403	NaN	NaN	0.3	3.26007	NaN	NaN	3.2
0	P15311	EZR	Homo sapiens	Ezrin	EZRI_HUMAN	homo_sapiens_UP000005640_9606_2022	1.8	8.87092	9	21.1987	5.3	14.6517	1	5.88776	0.8	8.18904	NaN	NaN	0.8	5.76355	5.7	17.9531	1.2	11.0373	NaN	NaN	0.1	3.31911	0.1	3.68427	5.2	12.661	NaN	NaN	2.4	9.57471	NaN	NaN	33.9	84.3825	1.7	9.1578	0.3	9.89243	0.2	4.70295	0.7	17.3039	3.4
0.00108932	P15313	ATP6V1B1	Homo sapiens	V-type proton ATPase subunit B, kidney isoform	VATB1_HUMAN	homo_sapiens_UP000005640_9606_2022	0.1	1.65404	0.6	2.42013	NaN	NaN	0.4	1.6383	NaN	NaN	NaN	NaN	0.2	4.08	NaN	NaN	0.1	2.12634	0.2	7.17935	NaN	NaN	NaN	NaN	2.4	7.122	NaN	NaN	NaN	NaN	NaN	NaN	0.2	0.830376	0.1	0.90846	NaN	NaN	NaN	NaN	0	0.796061	NaN
0.00405186	P15328	FOLR1	Homo sapiens	Folate receptor alpha	FOLR1_HUMAN	homo_sapiens_UP000005640_9606_2022	NaN	NaN	1.8	10.3731	22.3	125.106	NaN	NaN	NaN	NaN	NaN	NaN	NaN	NaN	4.1	70.5641	NaN	NaN	NaN	NaN	NaN	NaN	NaN	NaN	3.6	89.6699	1.5	37.467	17.5	84.9163	1.1	27.5734	1.2	13.783	23	77.429	NaN	NaN	6.4	75.8764	NaN	NaN	6.5
0	P15497	APOA1	Bos taurus	Apolipoprotein A-I	APOA1_BOVIN	contaminants2021	3.5	11.3674	3.9	10.6914	1.6	7.34567	3.2	9.41982	7.2	23.5266	3.8	25.1737	5.3	16.2505	7.1	17.1701	3.4	8.72929	NaN	NaN	6.5	22.3407	7.4	16.4744	1.5	5.38449	4	18.0989	3.3	12.8343	10.2	25.4506	0.5	1.73449	2.2	7.27057	20.9	57.3008	3.2	14.9848	3.4	20.1403	1.7
0	P15515	HTN1	Homo sapiens	Histatin-1	HIS1_HUMAN	homo_sapiens_UP000005640_9606_2022	88.9	177.743	628.5	1257	186.1	372.146	1826.2	3652.44	3.2	6.46397	NaN	NaN	76.4	152.826	14.8	29.5049	99.7	199.463	77.6	155.155	NaN	NaN	80.3	160.547	428.2	856.345	348.1	696.291	386.6	773.142	13.3	26.6005	535	1069.98	2083.9	4167.71	26	52.0726	497.8	995.64	NaN	NaN	759
0.00108932	P15531	NME1	Homo sapiens	Nucleoside diphosphate kinase A	NDKA_HUMAN	homo_sapiens_UP000005640_9606_2022	0.7	5.72031	NaN	NaN	NaN	NaN	NaN	NaN	NaN	NaN	NaN	NaN	1	3.61324	1.5	1.21747	NaN	NaN	NaN	NaN	NaN	NaN	NaN	NaN	1.2	3.40114	NaN	NaN	NaN	NaN	NaN	NaN	9.3	8.44147	NaN	NaN	0.8	6.91291	0.2	4.08195	NaN	NaN	NaN
0	P15559	NQO1	Homo sapiens	NAD(P)H dehydrogenase [quinone] 1	NQO1_HUMAN	homo_sapiens_UP000005640_9606_2022	NaN	NaN	NaN	NaN	NaN	NaN	NaN	NaN	NaN	NaN	NaN	NaN	NaN	NaN	0.2	3.33564	NaN	NaN	NaN	NaN	NaN	NaN	NaN	NaN	NaN	NaN	NaN	NaN	NaN	NaN	NaN	NaN	1.5	3.89572	1.4	5.37501	NaN	NaN	0.3	11.1682	NaN	NaN	2.6
0	P15586	GNS	Homo sapiens	N-acetylglucosamine-6-sulfatase	GNS_HUMAN	homo_sapiens_UP000005640_9606_2022	0.3	3.06441	6.3	27.3438	3.2	15.5564	NaN	NaN	NaN	NaN	NaN	NaN	0.3	9.92275	1	6.6119	NaN	NaN	NaN	NaN	NaN	NaN	2.2	13.204	1.3	5.94371	0.9	8.38139	7.7	42.7613	0.9	24.0944	0.1	1.52325	1.3	8.90961	NaN	NaN	0.5	6.80822	NaN	NaN	3
0	P15636	proteaseI	Achromobacter lyticus	Protease 1	API_ACHLY	contaminants2021	302.9	1126.72	607	1649.43	141.2	487.967	1344.9	8197.11	1784.5	5395.2	1137.8	2787.51	1453.1	6263.54	192.3	410.889	928.9	2798.88	1184.5	4631.91	1992	6941.4	777.2	2425.79	612.4	2558.27	590.8	1666.89	430	1351.2	1048.6	3013.64	50.4	142.169	272.2	738.958	214.6	926.538	487	1107.52	864.2	2328.55	422.3
0	P15814	IGLL1	Homo sapiens	Immunoglobulin lambda-like polypeptide 1	IGLL1_HUMAN	homo_sapiens_UP000005640_9606_2022	NaN	NaN	617.3	6185.26	283.4	2027.45	6.5	100.568	6.2	50.2864	NaN	NaN	NaN	NaN	27.3	192.814	20.2	101.324	NaN	NaN	NaN	NaN	14.4	141.952	80.9	552.607	35.2	269.668	160.5	1189.9	NaN	NaN	6.4	51.4853	67.7	310.983	NaN	NaN	70.7	411.678	NaN	NaN	310.8
0	P15880	RPS2	Homo sapiens	40S ribosomal protein S2	RS2_HUMAN	homo_sapiens_UP000005640_9606_2022	1.2	8.28268	NaN	NaN	NaN	NaN	NaN	NaN	NaN	NaN	NaN	NaN	0.1	1.97047	0.2	2.77294	NaN	NaN	NaN	NaN	0.7	10.9677	0.2	3.01866	NaN	NaN	NaN	NaN	NaN	NaN	NaN	NaN	0.2	1.6036	0.1	3.15755	NaN	NaN	0.1	5.52323	0.3	4.4826	NaN
0	P15924	DSP	Homo sapiens	Desmoplakin	DESP_HUMAN	homo_sapiens_UP000005640_9606_2022	3.5	29.045	0.2	9.30978	0.1	15.6078	7.7	56.874	10.5	68.1938	0.8	32.4799	1.7	21.4573	0.5	8.91876	10.5	74.8894	11.2	131.564	5.3	52.4244	1.3	22.5225	1.1	9.99298	0.4	12.4985	0.3	9.37326	1.8	28.3515	1	9.03641	0.6	10.5394	0.7	23.7259	1.1	20.3753	4.3	53.9846	13.4
0	P15941	MUC1	Homo sapiens	Mucin-1	MUC1_HUMAN	homo_sapiens_UP000005640_9606_2022	0	2.22952	8.5	47.0049	2.7	34.2687	0.1	8.1021	0.2	3.35182	NaN	NaN	NaN	NaN	0	2.95213	NaN	NaN	NaN	NaN	NaN	NaN	NaN	NaN	1.2	13.3328	0.4	9.6761	2.8	37.3078	NaN	NaN	0.4	4.16231	1	12.8428	NaN	NaN	0.2	6.84874	NaN	NaN	1.8
0	P16070	CD44	Homo sapiens	CD44 antigen	CD44_HUMAN	homo_sapiens_UP000005640_9606_2022	1.6	22.5715	7.4	32.7604	6.7	65.9522	NaN	NaN	0.9	10.0712	NaN	NaN	0.6	6.52402	2.1	23.3587	0.7	12.3194	NaN	NaN	0.3	10.5145	5.2	52.5685	0.9	9.61875	3.4	36.6128	9	79.2068	2.6	28.3127	1	11.2272	4.2	44.7994	1.3	30.0676	4.7	53.9634	0.5	5.36287	3.4
0.00405186	P16083	NQO2	Homo sapiens	Ribosyldihydronicotinamide dehydrogenase [quinone]	NQO2_HUMAN	homo_sapiens_UP000005640_9606_2022	1.3	18.6643	0.8	11.088	0.7	9.89375	NaN	NaN	1.2	3.87385	NaN	NaN	NaN	NaN	0.2	2.70855	NaN	NaN	NaN	NaN	NaN	NaN	NaN	NaN	2.4	9.88583	NaN	NaN	NaN	NaN	NaN	NaN	0.4	4.67251	1.2	17.3575	NaN	NaN	NaN	NaN	NaN	NaN	NaN
0	P16152	CBR1	Homo sapiens	Carbonyl reductase [NADPH] 1	CBR1_HUMAN	homo_sapiens_UP000005640_9606_2022	2.8	30.6326	NaN	NaN	1.3	6.07005	NaN	NaN	2.1	12.011	NaN	NaN	NaN	NaN	0.8	6.35314	NaN	NaN	NaN	NaN	NaN	NaN	NaN	NaN	32.5	61.9512	0.8	11.8573	NaN	NaN	NaN	NaN	4.6	14.2781	1.4	8.58336	1.1	14.0704	NaN	NaN	1.6	24.9948	1.4
0.00191939	P16278	GLB1	Homo sapiens	Beta-galactosidase	BGAL_HUMAN	homo_sapiens_UP000005640_9606_2022	0.2	7.83554	3.7	26.1884	1.9	12.2253	NaN	NaN	NaN	NaN	NaN	NaN	1.6	14.0055	NaN	NaN	NaN	NaN	NaN	NaN	NaN	NaN	0.2	11.4924	1	7.31816	0.4	15.5157	2.9	14.2256	NaN	NaN	0.3	2.70341	2	10.362	NaN	NaN	0.6	10.9259	NaN	NaN	3
0	P16401	H1-5	Homo sapiens	Histone H1.5	H15_HUMAN	homo_sapiens_UP000005640_9606_2022	3.1	7.81815	NaN	NaN	1.2	6.96198	1.3	7.04682	1.8	13.902	NaN	NaN	0.6	7.70036	0.9	12.6708	1	5.18425	0.6	7.94867	2.6	13.6313	1.8	24.2675	1.1	6.46279	2.3	11.9597	2.2	13.4391	2.2	30.3059	2	12.5431	1.3	7.13753	8.8	52.8917	1.6	9.7094	NaN	NaN	0.5
0.00258621	P16615	ATP2A2	Homo sapiens	Sarcoplasmic/endoplasmic reticulum calcium ATPase 2	AT2A2_HUMAN	homo_sapiens_UP000005640_9606_2022	0.7	31.5471	NaN	NaN	NaN	NaN	NaN	NaN	NaN	NaN	NaN	NaN	0.2	7.36799	0.2	10.3309	NaN	NaN	NaN	NaN	NaN	NaN	NaN	NaN	0.1	5.30328	NaN	NaN	NaN	NaN	NaN	NaN	0	NaN	NaN	NaN	NaN	NaN	NaN	NaN	NaN	NaN	0.1
0	P16870	CPE	Homo sapiens	Carboxypeptidase E	CBPE_HUMAN	homo_sapiens_UP000005640_9606_2022	22.6	21.4522	0	1.62087	NaN	NaN	4.5	22.413	NaN	NaN	NaN	NaN	NaN	NaN	NaN	NaN	4.4	20.6267	NaN	NaN	NaN	NaN	NaN	NaN	NaN	NaN	NaN	NaN	NaN	NaN	NaN	NaN	0	NaN	NaN	NaN	NaN	NaN	NaN	NaN	NaN	NaN	0.2
0.00405186	P16930	FAH	Homo sapiens	Fumarylacetoacetase	FAAA_HUMAN	homo_sapiens_UP000005640_9606_2022	NaN	NaN	0.1	NaN	NaN	NaN	NaN	NaN	NaN	NaN	NaN	NaN	NaN	NaN	0.1	2.22684	NaN	NaN	NaN	NaN	NaN	NaN	NaN	NaN	1.1	5.36407	NaN	NaN	NaN	NaN	NaN	NaN	0.7	4.89193	NaN	NaN	NaN	NaN	NaN	NaN	NaN	NaN	NaN
0.00108932	P16949	STMN1	Homo sapiens	Stathmin	STMN1_HUMAN	homo_sapiens_UP000005640_9606_2022	NaN	NaN	NaN	NaN	0.3	3.20414	0.6	6.54416	NaN	NaN	NaN	NaN	NaN	NaN	NaN	NaN	NaN	NaN	NaN	NaN	2.4	24.3623	1.3	13.226	0.2	1.94719	NaN	NaN	NaN	NaN	1.2	11.9927	0.7	1.86362	NaN	NaN	2.8	28.2829	NaN	NaN	NaN	NaN	NaN
0	P16989	YBX3	Homo sapiens	Y-box-binding protein 3	YBOX3_HUMAN	homo_sapiens_UP000005640_9606_2022	1.1	7.13623	0.1	2.42778	0.7	2.78118	0.4	7.16482	0.1	NaN	NaN	NaN	0.3	5.20924	2	3.76275	0.5	2.45647	NaN	NaN	0.7	11.4756	0.3	6.0681	0.3	3.1749	0.3	5.95481	0.4	7.98041	0.7	14.0671	5	2.25568	0.5	8.93863	0.5	9.58224	0.2	4.25518	1	19.0398	0.3
0.00258621	P17050	NAGA	Homo sapiens	Alpha-N-acetylgalactosaminidase	NAGAB_HUMAN	homo_sapiens_UP000005640_9606_2022	NaN	NaN	1.5	18.716	0.7	9.49829	NaN	NaN	NaN	NaN	NaN	NaN	0.8	11.539	NaN	NaN	0.4	9.16072	NaN	NaN	NaN	NaN	1.7	34.9539	0.5	6.83927	NaN	NaN	2.2	30.2439	NaN	NaN	0.3	4.32564	1.1	16.2824	NaN	NaN	NaN	NaN	NaN	NaN	1.3
0	P17174	GOT1	Homo sapiens	Aspartate aminotransferase, cytoplasmic	AATC_HUMAN	homo_sapiens_UP000005640_9606_2022	4.5	15.4845	1.3	7.10145	2.8	8.38305	0.2	5.70965	6	16.0981	NaN	NaN	1.6	16.066	3	18.5009	2.7	17.5729	NaN	NaN	NaN	NaN	NaN	NaN	40.6	145.706	0.9	6.99282	0.1	3.88134	NaN	NaN	11.5	34.858	1.3	6.4088	NaN	NaN	NaN	NaN	NaN	NaN	3
0.00108932	P17405	SMPD1	Homo sapiens	Sphingomyelin phosphodiesterase	ASM_HUMAN	homo_sapiens_UP000005640_9606_2022	NaN	NaN	0.8	14.9551	0.5	7.12783	NaN	NaN	NaN	NaN	NaN	NaN	NaN	NaN	NaN	NaN	NaN	NaN	NaN	NaN	NaN	NaN	NaN	NaN	NaN	NaN	NaN	NaN	NaN	NaN	NaN	NaN	0.2	2.40216	0.6	12.6657	NaN	NaN	NaN	NaN	NaN	NaN	NaN
0.00340426	P17600	SYN1	Homo sapiens	Synapsin-1	SYN1_HUMAN	homo_sapiens_UP000005640_9606_2022	NaN	NaN	NaN	NaN	NaN	NaN	NaN	NaN	NaN	NaN	NaN	NaN	NaN	NaN	NaN	NaN	NaN	NaN	NaN	NaN	NaN	NaN	NaN	NaN	0	NaN	NaN	NaN	NaN	NaN	NaN	NaN	NaN	NaN	NaN	NaN	NaN	NaN	NaN	NaN	NaN	NaN	NaN
0	P17844	DDX5	Homo sapiens	Probable ATP-dependent RNA helicase DDX5	DDX5_HUMAN	homo_sapiens_UP000005640_9606_2022	13.7	44.206	NaN	NaN	NaN	NaN	NaN	NaN	NaN	NaN	NaN	NaN	NaN	NaN	NaN	NaN	NaN	NaN	NaN	NaN	NaN	NaN	NaN	NaN	NaN	NaN	NaN	NaN	NaN	NaN	NaN	NaN	NaN	NaN	NaN	NaN	NaN	NaN	NaN	NaN	NaN	NaN	NaN
0.00191939	P17900	GM2A	Homo sapiens	Ganglioside GM2 activator	SAP3_HUMAN	homo_sapiens_UP000005640_9606_2022	0.4	3.99827	NaN	NaN	0.1	1.70455	0.7	7.40359	NaN	NaN	NaN	NaN	NaN	NaN	0.4	4.25911	1.9	8.41025	NaN	NaN	NaN	NaN	NaN	NaN	NaN	NaN	NaN	NaN	NaN	NaN	NaN	NaN	0.9	4.21498	2.5	13.4101	NaN	NaN	NaN	NaN	NaN	NaN	NaN
0	P17931	LGALS3	Homo sapiens	Galectin-3	LEG3_HUMAN	homo_sapiens_UP000005640_9606_2022	30.8	13.136	31.5	75.7399	46	102.795	2.7	10.8378	5.2	11.8926	NaN	NaN	5.7	17.7038	41.7	89.2198	9.2	25.4143	NaN	NaN	NaN	NaN	NaN	NaN	168.4	352.266	4.6	16.9104	5.2	17.5658	NaN	NaN	98.7	209.131	10.5	27.1988	4.4	14.5254	5.7	21.6631	0.7	7.38579	16
0.00258621	P17936	IGFBP3	Homo sapiens	Insulin-like growth factor-binding protein 3	IBP3_HUMAN	homo_sapiens_UP000005640_9606_2022	NaN	NaN	0.2	1.89557	NaN	NaN	NaN	NaN	NaN	NaN	NaN	NaN	NaN	NaN	NaN	NaN	NaN	NaN	NaN	NaN	NaN	NaN	NaN	NaN	0.1	2.49382	NaN	NaN	NaN	NaN	NaN	NaN	NaN	NaN	0.3	1.95353	NaN	NaN	NaN	NaN	NaN	NaN	0.2
0	P17980	PSMC3	Homo sapiens	26S proteasome regulatory subunit 6A	PRS6A_HUMAN	homo_sapiens_UP000005640_9606_2022	0.1	3.60615	NaN	NaN	NaN	NaN	NaN	NaN	NaN	NaN	NaN	NaN	0.2	8.89942	NaN	NaN	NaN	NaN	NaN	NaN	0.3	12.7272	NaN	NaN	0.4	3.53368	NaN	NaN	NaN	NaN	NaN	NaN	0.6	5.26973	NaN	NaN	NaN	NaN	NaN	NaN	NaN	NaN	NaN
0.00108932	P18124	RPL7	Homo sapiens	60S ribosomal protein L7	RL7_HUMAN	homo_sapiens_UP000005640_9606_2022	1.7	5.95641	NaN	NaN	0.3	5.19994	0.7	9.28193	NaN	NaN	NaN	NaN	2.4	9.57526	NaN	NaN	NaN	NaN	NaN	NaN	0.7	9.62046	NaN	NaN	0.4	1.86033	NaN	NaN	NaN	NaN	NaN	NaN	1.6	3.4295	0.6	8.04498	1.3	22.0115	6.2	24.4888	NaN	NaN	0.7
0	P18206	VCL	Homo sapiens	Vinculin	VINC_HUMAN	homo_sapiens_UP000005640_9606_2022	0.1	2.09322	0.1	7.71991	0	NaN	0	0.87967	NaN	NaN	NaN	NaN	NaN	NaN	0	1.73493	0	1.6195	NaN	NaN	NaN	NaN	0.1	6.00795	0.2	3.08671	0	2.2029	NaN	NaN	NaN	NaN	0.6	2.0533	NaN	NaN	NaN	NaN	NaN	NaN	NaN	NaN	0.2
0	P18510	IL1RN	Homo sapiens	Interleukin-1 receptor antagonist protein	IL1RA_HUMAN	homo_sapiens_UP000005640_9606_2022	309	344.825	123.8	132.881	184	159.487	2.1	17.5429	187.5	199.972	NaN	NaN	40.5	47.8973	264.2	244.427	86	244.444	4.1	7.17556	4.6	39.124	9.3	15.7595	9.1	11.6844	54.5	51.6997	28.9	32.7024	10.4	13.3131	796.3	723.283	23.8	32.4817	24	28.4647	17.6	21.3892	2.2	3.8783	39.2
0	P18621	RPL17	Homo sapiens	60S ribosomal protein L17	RL17_HUMAN	homo_sapiens_UP000005640_9606_2022	1.3	4.99919	NaN	NaN	0.1	1.07871	NaN	NaN	0.2	1.26396	NaN	NaN	1.2	4.43417	0.9	7.67965	NaN	NaN	NaN	NaN	NaN	NaN	0.4	4.04707	0.3	1.79937	NaN	NaN	NaN	NaN	NaN	NaN	0.4	1.26909	0.1	NaN	NaN	NaN	NaN	NaN	NaN	NaN	NaN
0	P18669	PGAM1	Homo sapiens	Phosphoglycerate mutase 1	PGAM1_HUMAN	homo_sapiens_UP000005640_9606_2022	20.4	19.4169	2.5	7.95386	8.3	19.1274	0.3	7.90718	33.3	61.0426	0.5	32.9606	3.4	10.0248	9.2	20.2085	4.2	11.1724	NaN	NaN	0.4	11.6268	NaN	NaN	138	234.995	0.3	13.8219	NaN	NaN	0.2	9.95186	75.3	68.3708	2.3	8.6884	1.6	42.8013	NaN	NaN	1	50.0934	5
0.00258621	P18754	RCC1	Homo sapiens	Regulator of chromosome condensation	RCC1_HUMAN	homo_sapiens_UP000005640_9606_2022	2.1	20.1068	NaN	NaN	NaN	NaN	NaN	NaN	NaN	NaN	NaN	NaN	NaN	NaN	NaN	NaN	NaN	NaN	NaN	NaN	NaN	NaN	NaN	NaN	NaN	NaN	NaN	NaN	NaN	NaN	NaN	NaN	NaN	NaN	NaN	NaN	NaN	NaN	NaN	NaN	NaN	NaN	NaN
0.00108932	P18827	SDC1	Homo sapiens	Syndecan-1	SDC1_HUMAN	homo_sapiens_UP000005640_9606_2022	1.5	14.7975	NaN	NaN	NaN	NaN	NaN	NaN	1.1	11.4658	NaN	NaN	NaN	NaN	0.5	5.19713	NaN	NaN	NaN	NaN	NaN	NaN	NaN	NaN	1.5	14.7901	NaN	NaN	NaN	NaN	NaN	NaN	0.8	7.53269	NaN	NaN	NaN	NaN	NaN	NaN	NaN	NaN	1
0	P19012	KRT15	Homo sapiens	Keratin, type I cytoskeletal 15	K1C15_HUMAN	contaminants2021	1.3,1.3;1.3,1.3	37.5069	0.7,0.7;0.7,0.7	20.4535	NaN	NaN	1.8,1.8;1.8,1.8	66.8391	3.8,3.8;3.8,3.8	112.334	NaN	NaN	0.9,0.9;0.9,0.9	27.4061	1.2,1.2;1.2,1.2	34.7978	NaN	NaN	NaN	NaN	4.1,4.1;4.1,4.1	148.808	2.3,2.3;2.3,2.3	67.835	1.7,1.7;1.7,1.7	50.0783	3.6,3.6;3.6,3.6	108.399	NaN	NaN	5,5;5,5	151.116	0.4,0.4;0.4,0.4	12.1627	NaN	NaN	21.5,21.5;21.5,21.5	645.166	2.4,2.4;2.4,2.4	71.6341	4.9,4.9;4.9,4.9	147.433	1.1,1.1;1.1,1.1
0	P19013	KRT4	Homo sapiens	Keratin, type II cytoskeletal 4	K2C4_HUMAN	contaminants2021	3,3;3,3	12.397	0.4,0.4;0.4,0.4	37.0325	0.5,0.5;0.5,0.5	3.29373	0.8,0.8;0.8,0.8	15.1593	30.8,30.8;30.8,30.8	67.5114	NaN	NaN	2.7,2.7;2.7,2.7	20.1258	10.1,10.1;10.1,10.1	14.9946	4.4,4.4;4.4,4.4	10.3436	1,1;1,1	135.505	NaN	NaN	0.2,0.2;0.2,0.2	6.87369	17.6,17.6;17.6,17.6	44.0764	0.4,0.4;0.4,0.4	19.557	0.3,0.3;0.3,0.3	7.3291	0.9,0.9;0.9,0.9	14.8101	30.9,30.9;30.9,30.9	42.7847	2.4,2.4;2.4,2.4	6.56352	4.3,4.3;4.3,4.3	19.2358	1.5,1.5;1.5,1.5	11.5627	6.7,6.7;6.7,6.7	56.6676	14.2,14.2;14.2,14.2
0	P19021	PAM	Homo sapiens	Peptidyl-glycine alpha-amidating monooxygenase	AMD_HUMAN	homo_sapiens_UP000005640_9606_2022	2.2	16.6779	9.7	25.0977	6.9	35.8015	16.9	33.2556	NaN	NaN	NaN	NaN	0.2	8.10607	1.2	9.07532	1.2	7.64754	0.2	19.6914	NaN	NaN	0.2	6.89432	2	10.4457	0.5	6.40641	6.8	39.3741	NaN	NaN	1.7	8.68068	9.7	52.9174	NaN	NaN	3.7	26.6666	NaN	NaN	5.4
0	P19338	NCL	Homo sapiens	Nucleolin	NUCL_HUMAN	homo_sapiens_UP000005640_9606_2022	0.9	7.62084	NaN	NaN	0.4	7.22536	1	7.56097	0.7	9.81359	2.6	25.3903	0.5	10.3088	0.4	6.7126	0.1	3.49602	1.9	25.6977	5.7	20.2897	2.9	20.7271	0.6	6.15776	1.7	12.1678	1.2	12.2808	2.5	25.0688	0.6	2.93399	0.9	7.85856	5.5	30.5682	1.3	11.3291	2.1	19.5288	0.3
0	P19652	ORM2	Homo sapiens	Alpha-1-acid glycoprotein 2	A1AG2_HUMAN	homo_sapiens_UP000005640_9606_2022	9.7	16.9303	94.9	314.92	52.8	174.671	6.4	27.2517	34	106.299	NaN	NaN	6.4	27.842	17.8	61.3729	11	52.9402	0.4	19.2009	NaN	NaN	22.6	78.17	16.3	65.8089	29.7	101.028	87.8	293.923	13.8	62.5577	3.3	10.2325	20.7	74.7709	NaN	NaN	24	64.3567	10.7	57.805	37.6
0.0074239	P19835	CEL	Homo sapiens	Bile salt-activated lipase	CEL_HUMAN	homo_sapiens_UP000005640_9606_2022	NaN	NaN	0.9	32.0005	0.6	3.55183	NaN	NaN	NaN	NaN	NaN	NaN	NaN	NaN	NaN	NaN	NaN	NaN	NaN	NaN	NaN	NaN	NaN	NaN	0.3	9.84452	NaN	NaN	0.6	6.30768	NaN	NaN	0	NaN	0.3	10.8142	NaN	NaN	NaN	NaN	NaN	NaN	0.2
0.00405186	P19957	PI3	Homo sapiens	Elafin	ELAF_HUMAN	homo_sapiens_UP000005640_9606_2022	NaN	NaN	NaN	NaN	NaN	NaN	NaN	NaN	NaN	NaN	NaN	NaN	NaN	NaN	1.6	9.55446	NaN	NaN	NaN	NaN	NaN	NaN	NaN	NaN	NaN	NaN	NaN	NaN	NaN	NaN	NaN	NaN	0.7	4.36396	NaN	NaN	NaN	NaN	NaN	NaN	NaN	NaN	NaN
0	P19961	AMY2B	Homo sapiens	Alpha-amylase 2B	AMY2B_HUMAN	homo_sapiens_UP000005640_9606_2022	4709.1	5664.46	23780.3	51513.1	16770.9	36706.2	14037.1	27616.2	11220.4	20928.8	52.9	188.499	26432	57080.1	24044.3	38869.5	9597.8	16980.5	3806.3	4283.84	35.8	87.9234	14088.9	18264.3	23769.3	53395.8	43262.3	75230	30175.5	58692.1	25620.8	32271.8	7878.3	16974.8	30981.3	75473.7	2071.7	2658.81	40227.4	63521.9	299.9	503.292	22620.3
0	P19971	TYMP	Homo sapiens	Thymidine phosphorylase	TYPH_HUMAN	homo_sapiens_UP000005640_9606_2022	1.2	6.65648	0.2	4.92994	1.1	5.39312	NaN	NaN	2.6	9.61535	NaN	NaN	1	14.5411	0.8	8.40646	0.2	10.0067	NaN	NaN	NaN	NaN	NaN	NaN	5.3	19.1706	NaN	NaN	NaN	NaN	NaN	NaN	6	18.2556	NaN	NaN	NaN	NaN	NaN	NaN	0.4	17.9459	0.6
0	P20061	TCN1	Homo sapiens	Transcobalamin-1	TCO1_HUMAN	homo_sapiens_UP000005640_9606_2022	79.4	258.513	464.6	1487.97	358.8	1114.68	46.5	91.3166	5.9	24.8446	NaN	NaN	14.7	60.4313	59.7	194.115	44.7	147.739	2	21.3331	NaN	NaN	NaN	NaN	117.6	388.207	24.6	88.4547	202.5	643.8	2.3	27.1719	14.8	45.5301	101.8	330.959	1.9	22.5813	80.4	270.28	NaN	NaN	165.3
0.00340426	P20062	TCN2	Homo sapiens	Transcobalamin-2	TCO2_HUMAN	homo_sapiens_UP000005640_9606_2022	NaN	NaN	NaN	NaN	0.1	4.03152	0.1	3.19922	NaN	NaN	NaN	NaN	NaN	NaN	NaN	NaN	NaN	NaN	NaN	NaN	NaN	NaN	NaN	NaN	NaN	NaN	NaN	NaN	NaN	NaN	NaN	NaN	0.1	2.14675	0.6	26.6439	NaN	NaN	NaN	NaN	NaN	NaN	NaN
0	P20073	ANXA7	Homo sapiens	Annexin A7	ANXA7_HUMAN	homo_sapiens_UP000005640_9606_2022	NaN	NaN	0.2	4.48088	NaN	NaN	0.4	10.3374	NaN	NaN	NaN	NaN	NaN	NaN	0.3	5.17764	0.3	7.90878	NaN	NaN	NaN	NaN	0.3	7.78555	2	9.16031	NaN	NaN	NaN	NaN	NaN	NaN	2.1	8.63536	0.3	2.20497	NaN	NaN	NaN	NaN	NaN	NaN	0.5
0	P20339;P51148;P61020	RAB5A;RAB5C;RAB5B	Homo sapiens	Ras-related protein Rab-5A;Ras-related protein Rab-5C;Ras-related protein Rab-5B	RAB5A_HUMAN;RAB5C_HUMAN;RAB5B_HUMAN	homo_sapiens_UP000005640_9606_2022	0.8;0.8;0.8	8.8066	0.3;0.3;0.3	1.5911	0.6;0.6;0.6	5.54341	NaN	NaN	0.4;0.4;0.4	5.25688	NaN	NaN	NaN	NaN	1.5;1.5;1.5	3.76488	0.9;0.9;0.9	8.79592	NaN	NaN	NaN	NaN	NaN	NaN	1;1;1	9.37953	NaN	NaN	NaN	NaN	NaN	NaN	4.3;4.3;4.3	30.6435	NaN	NaN	NaN	NaN	0.4;0.4;0.4	4.24338	NaN	NaN	0.4;0.4;0.4
0.00405186	P20340	RAB6A	Homo sapiens	Ras-related protein Rab-6A	RAB6A_HUMAN	homo_sapiens_UP000005640_9606_2022	NaN	NaN	0.6	8.85582	1	11.8499	NaN	NaN	NaN	NaN	NaN	NaN	NaN	NaN	0.7	10.3714	0.5	5.77776	NaN	NaN	NaN	NaN	NaN	NaN	0.8	4.02941	NaN	NaN	NaN	NaN	NaN	NaN	3	9.58049	NaN	NaN	NaN	NaN	NaN	NaN	NaN	NaN	0.3
0.00258621	P20618	PSMB1	Homo sapiens	Proteasome subunit beta type-1	PSB1_HUMAN	homo_sapiens_UP000005640_9606_2022	0.5	4.02999	NaN	NaN	NaN	NaN	0.7	3.66343	1.1	9.00332	NaN	NaN	NaN	NaN	0.1	NaN	1.2	3.92145	0.7	13.4442	NaN	NaN	0.8	4.6921	6.5	15.4505	NaN	NaN	NaN	NaN	NaN	NaN	4	11.9389	0.4	7.40426	NaN	NaN	NaN	NaN	NaN	NaN	0.6
0.00191939	P20674	COX5A	Homo sapiens	Cytochrome c oxidase subunit 5A, mitochondrial	COX5A_HUMAN	homo_sapiens_UP000005640_9606_2022	0.4	6.36323	NaN	NaN	NaN	NaN	NaN	NaN	NaN	NaN	NaN	NaN	0.6	9.80269	1.6	1.3879	0.2	6.2934	NaN	NaN	NaN	NaN	NaN	NaN	NaN	NaN	NaN	NaN	NaN	NaN	0.7	10.1668	7.1	19.9098	NaN	NaN	NaN	NaN	NaN	NaN	NaN	NaN	NaN
0	P20810	CAST	Homo sapiens	Calpastatin	ICAL_HUMAN	homo_sapiens_UP000005640_9606_2022	2.9	11.7825	0.3	5.48248	0.4	5.50241	NaN	NaN	0.1	3.60731	NaN	NaN	NaN	NaN	2.3	22.9493	0.5	12.0407	NaN	NaN	0	NaN	NaN	NaN	0.7	7.9915	NaN	NaN	0.7	26.5653	NaN	NaN	10	40.0739	NaN	NaN	NaN	NaN	NaN	NaN	NaN	NaN	0
0.00258621	P20827	EFNA1	Homo sapiens	Ephrin-A1	EFNA1_HUMAN	homo_sapiens_UP000005640_9606_2022	1.3	17.7741	8.6	34.1535	10	49.5761	NaN	NaN	NaN	NaN	NaN	NaN	NaN	NaN	NaN	NaN	NaN	NaN	NaN	NaN	NaN	NaN	NaN	NaN	1.4	11.85	1.8	16.0692	3.3	20.6188	NaN	NaN	0.3	3.03526	3.4	20.5131	NaN	NaN	1	9.19205	NaN	NaN	5.8
0	P20930	FLG	Homo sapiens	Filaggrin	FILA_HUMAN	contaminants2021	0.2,0.2;0.2,0.2	115.247	0,0;0,0	3.33772	NaN	NaN	0.6,0.6;0.6,0.6	34.5648	0.4,0.4;0.4,0.4	77.6147	0.2,0.2;0.2,0.2	41.9056	0.8,0.8;0.8,0.8	113.587	0.1,0.1;0.1,0.1	15.2523	1.9,1.9;1.9,1.9	352.168	1.1,1.1;1.1,1.1	203.139	0.5,0.5;0.5,0.5	288.993	0.2,0.2;0.2,0.2	38.1831	0.1,0.1;0.1,0.1	19.8347	NaN	NaN	NaN	NaN	0,0;0,0	253.811	0.1,0.1;0.1,0.1	26.1217	0,0;0,0	6.9449	NaN	NaN	0,0;0,0	16.545	0.6,0.6;0.6,0.6	119.238	0.4,0.4;0.4,0.4
0	P20933	AGA	Homo sapiens	N(4)-(beta-N-acetylglucosaminyl)-L-asparaginase	ASPG_HUMAN	homo_sapiens_UP000005640_9606_2022	0.8	13.8927	10.1	60.1342	5.3	29.7379	1.3	23.4048	0.9	16.1406	NaN	NaN	1.9	22.1032	1.4	15.711	NaN	NaN	NaN	NaN	NaN	NaN	5.6	36.7964	2.5	15.8479	6.5	41.3674	5.6	23.1048	4.6	29.2711	1.7	7.95484	5.2	29.4199	NaN	NaN	1.8	13.0157	NaN	NaN	5
0.00472441	P20962	PTMS	Homo sapiens	Parathymosin	PTMS_HUMAN	homo_sapiens_UP000005640_9606_2022	4.2	16.8133	NaN	NaN	NaN	NaN	NaN	NaN	3.1	12.2841	NaN	NaN	7.3	29.2235	NaN	NaN	NaN	NaN	NaN	NaN	10.5	41.9384	NaN	NaN	NaN	NaN	NaN	NaN	NaN	NaN	15.4	61.6078	1.4	5.56426	4.5	18.0555	NaN	NaN	NaN	NaN	NaN	NaN	NaN
0	P21128	ENDOU	Homo sapiens	Uridylate-specific endoribonuclease	ENDOU_HUMAN	homo_sapiens_UP000005640_9606_2022	5.2	20.6208	1.1	6.49779	2.3	6.37847	NaN	NaN	1.7	9.58132	NaN	NaN	0.2	5.24127	2.4	5.96427	2.8	15.2994	NaN	NaN	NaN	NaN	NaN	NaN	NaN	NaN	NaN	NaN	NaN	NaN	NaN	NaN	16.2	48.4888	0.4	5.89856	NaN	NaN	0.1	2.40412	NaN	NaN	0
0.00862689	P21266	GSTM3	Homo sapiens	Glutathione S-transferase Mu 3	GSTM3_HUMAN	homo_sapiens_UP000005640_9606_2022	0.1	NaN	NaN	NaN	NaN	NaN	NaN	NaN	NaN	NaN	NaN	NaN	NaN	NaN	NaN	NaN	NaN	NaN	NaN	NaN	NaN	NaN	NaN	NaN	0.1	NaN	NaN	NaN	NaN	NaN	NaN	NaN	0.2	0.748537	NaN	NaN	NaN	NaN	NaN	NaN	NaN	NaN	NaN
0.0074239	P21281	ATP6V1B2	Homo sapiens	V-type proton ATPase subunit B, brain isoform	VATB2_HUMAN	homo_sapiens_UP000005640_9606_2022	NaN	NaN	NaN	NaN	NaN	NaN	NaN	NaN	NaN	NaN	NaN	NaN	NaN	NaN	NaN	NaN	NaN	NaN	NaN	NaN	NaN	NaN	NaN	NaN	NaN	NaN	NaN	NaN	NaN	NaN	NaN	NaN	0.7	4.12993	NaN	NaN	NaN	NaN	NaN	NaN	NaN	NaN	NaN
0.00108932	P21291	CSRP1	Homo sapiens	Cysteine and glycine-rich protein 1	CSRP1_HUMAN	homo_sapiens_UP000005640_9606_2022	NaN	NaN	NaN	NaN	NaN	NaN	NaN	NaN	NaN	NaN	NaN	NaN	NaN	NaN	NaN	NaN	NaN	NaN	NaN	NaN	0.7	7.91682	NaN	NaN	0.2	2.41339	NaN	NaN	NaN	NaN	0.5	6.06223	0.1	1.41496	NaN	NaN	0.8	9.49095	NaN	NaN	NaN	NaN	NaN
0	P21333	FLNA	Homo sapiens	Filamin-A	FLNA_HUMAN	homo_sapiens_UP000005640_9606_2022	4.7	93.8056	1.9	26.9139	2.9	48.2489	26.1	23.5833	14.2	150.754	0.1	90.9605	15	141.724	3.9	52.47	21.8	160.122	0.3	391.246	0.6	172.876	21.9	204.012	10.8	91.4914	0.1	96.046	0.1	106.339	0.3	685.994	1.3	25.9033	3.5	52.4646	12	235.446	0.1	42.6217	0.1	354.036	4.2
0.00108932	P21796	VDAC1	Homo sapiens	Voltage-dependent anion-selective channel protein 1	VDAC1_HUMAN	homo_sapiens_UP000005640_9606_2022	7.8	6.73603	NaN	NaN	NaN	NaN	NaN	NaN	NaN	NaN	NaN	NaN	1.6	38.9603	1.4	6.27103	0.5	6.2081	NaN	NaN	NaN	NaN	NaN	NaN	NaN	NaN	NaN	NaN	0.2	8.21779	NaN	NaN	0.9	9.35032	NaN	NaN	NaN	NaN	NaN	NaN	NaN	NaN	NaN
0	P21926	CD9	Homo sapiens	CD9 antigen	CD9_HUMAN	homo_sapiens_UP000005640_9606_2022	2.9	21.1539	35.6	22.5282	33.6	76.8928	NaN	NaN	1.9	13.9894	NaN	NaN	NaN	NaN	12.6	17.8327	2.6	6.58436	NaN	NaN	NaN	NaN	NaN	NaN	1.4	13.7458	2.5	10.5773	5.8	14.2965	NaN	NaN	11.4	22.1406	16.7	39.0245	NaN	NaN	13.4	31.353	NaN	NaN	3.2
0.0074239	P21964	COMT	Homo sapiens	Catechol O-methyltransferase	COMT_HUMAN	homo_sapiens_UP000005640_9606_2022	NaN	NaN	NaN	NaN	NaN	NaN	NaN	NaN	NaN	NaN	NaN	NaN	NaN	NaN	NaN	NaN	NaN	NaN	NaN	NaN	NaN	NaN	NaN	NaN	0.8	5.48013	NaN	NaN	NaN	NaN	NaN	NaN	0.4	3.45181	NaN	NaN	NaN	NaN	NaN	NaN	NaN	NaN	NaN
0	P22061	PCMT1	Homo sapiens	Protein-L-isoaspartate(D-aspartate) O-methyltransferase	PIMT_HUMAN	homo_sapiens_UP000005640_9606_2022	1.2	5.39427	0.9	14.0558	0.7	7.77484	NaN	NaN	NaN	NaN	NaN	NaN	2.7	10.5652	1.8	32.2292	0.8	9.34494	NaN	NaN	NaN	NaN	NaN	NaN	4.3	17.5674	NaN	NaN	NaN	NaN	NaN	NaN	6.9	24.6934	4.4	18.9702	NaN	NaN	NaN	NaN	NaN	NaN	NaN
0	P22079	LPO	Homo sapiens	Lactoperoxidase	PERL_HUMAN	homo_sapiens_UP000005640_9606_2022	1.5	10.1705	364.3	1465.66	150.8	608.291	230.6	241.317	NaN	NaN	NaN	NaN	19	90.4628	94.1	345.052	4.2	33.0714	NaN	NaN	NaN	NaN	6.4	42.4688	96.8	411.573	96.6	388.908	316.6	1280.99	2.1	35.4357	77.9	309.722	480.7	1964.65	3.8	55.9663	130.9	551.9	0.2	32.353	253.2
0.00405186	P22307	SCP2	Homo sapiens	Sterol carrier protein 2	SCP2_HUMAN	homo_sapiens_UP000005640_9606_2022	NaN	NaN	NaN	NaN	NaN	NaN	NaN	NaN	NaN	NaN	NaN	NaN	0	NaN	0.5	2.1677	0.1	2.01069	NaN	NaN	NaN	NaN	NaN	NaN	NaN	NaN	NaN	NaN	NaN	NaN	NaN	NaN	1.7	3.45891	NaN	NaN	NaN	NaN	NaN	NaN	NaN	NaN	NaN
0.00191939	P22314	UBA1	Homo sapiens	Ubiquitin-like modifier-activating enzyme 1	UBA1_HUMAN	homo_sapiens_UP000005640_9606_2022	0.8	6.33188	NaN	NaN	0.1	4.49066	NaN	NaN	0.3	8.56938	NaN	NaN	0.5	6.63339	NaN	NaN	NaN	NaN	NaN	NaN	NaN	NaN	NaN	NaN	2.6	13.8611	0.2	8.56397	0.1	5.24498	NaN	NaN	2	13.0798	0.1	3.32786	0.2	4.72358	NaN	NaN	NaN	NaN	0
0	P22352	GPX3	Homo sapiens	Glutathione peroxidase 3	GPX3_HUMAN	homo_sapiens_UP000005640_9606_2022	0.4	5.04665	19.8	23.0354	16.2	33.5695	NaN	NaN	0.9	10.4035	NaN	NaN	NaN	NaN	1.9	6.25116	0.6	5.2209	NaN	NaN	NaN	NaN	NaN	NaN	1.4	3.77006	NaN	NaN	1.2	5.20244	NaN	NaN	5.5	11.5095	7.6	16.8381	NaN	NaN	0.7	6.58982	NaN	NaN	3.3
0	P22392	NME2	Homo sapiens	Nucleoside diphosphate kinase B	NDKB_HUMAN	homo_sapiens_UP000005640_9606_2022	2.6	8.66466	NaN	NaN	1.4	4.5995	1.2	18.9782	3.5	9.13315	1.9	14.5866	2.2	6.43933	6.1	13.3793	0.9	14.0995	4.8	18.4191	6.7	28.8123	5.6	13.2451	7.2	14.2275	3.8	16.248	3.1	9.85917	6.3	25.3028	15	24.2559	2.6	6.67908	11.1	21.2022	4.1	5.84139	6.9	29.908	1.8
0.00108932	P22528;P35321	SPRR1B;SPRR1A	Homo sapiens	Cornifin-B;Cornifin-A	SPR1B_HUMAN;SPR1A_HUMAN	homo_sapiens_UP000005640_9606_2022	NaN	NaN	NaN	NaN	5.7;5.7	19.4629	NaN	NaN	7.9;7.9	29.224	NaN	NaN	NaN	NaN	1.3;1.3	12.9159	1.4;1.4	10.5854	NaN	NaN	NaN	NaN	NaN	NaN	8.1;8.1	60.4726	NaN	NaN	NaN	NaN	3.9;3.9	29.1227	5.2;5.2	25.2808	NaN	NaN	NaN	NaN	NaN	NaN	NaN	NaN	14.6;14.6
0	P22626	HNRNPA2B1	Homo sapiens	Heterogeneous nuclear ribonucleoproteins A2/B1	ROA2_HUMAN	homo_sapiens_UP000005640_9606_2022	24.7	49.0825	NaN	NaN	1.1	9.81532	6.1	60.4067	2.8	20.2484	NaN	NaN	8.2	56.7606	6.2	39.16	6.4	38.432	13	138.484	14.3	95.6508	5.7	56.5261	2	19.5089	5.6	52.5298	3	24.4305	9.5	66.4504	3.1	15.6697	2.3	18.6815	11.6	70.9515	3.9	37.9652	NaN	NaN	0.6
0	P22629		Streptomyces avidinii	Streptavidin	SAV_STRAV	contaminants2021	0.4	4.47633	5.3	14.5107	NaN	NaN	NaN	NaN	3.1	6.25659	NaN	NaN	NaN	NaN	NaN	NaN	NaN	NaN	NaN	NaN	163.6	41.2227	NaN	NaN	0.8	38.3898	NaN	NaN	NaN	NaN	NaN	NaN	NaN	NaN	NaN	NaN	NaN	NaN	NaN	NaN	NaN	NaN	NaN
0.00472441	P22676	CALB2	Homo sapiens	Calretinin	CALB2_HUMAN	homo_sapiens_UP000005640_9606_2022	NaN	NaN	NaN	NaN	NaN	NaN	NaN	NaN	NaN	NaN	NaN	NaN	NaN	NaN	NaN	NaN	NaN	NaN	NaN	NaN	NaN	NaN	NaN	NaN	NaN	NaN	NaN	NaN	NaN	NaN	NaN	NaN	0.2	2.33356	NaN	NaN	NaN	NaN	NaN	NaN	NaN	NaN	NaN
0	P22735	TGM1	Homo sapiens	Protein-glutamine gamma-glutamyltransferase K	TGM1_HUMAN	homo_sapiens_UP000005640_9606_2022	0.3	9.01941	0	NaN	NaN	NaN	1.8	9.40669	0.5	3.66891	NaN	NaN	0.3	4.12453	1.1	9.20509	1.7	11.4243	1.3	13.584	0.2	11.8549	NaN	NaN	NaN	NaN	NaN	NaN	NaN	NaN	0.4	6.20199	7.6	27.7519	0.2	6.50598	0.2	12.0721	NaN	NaN	NaN	NaN	1.9
0	P23083	IGHV1-2	Homo sapiens	Immunoglobulin heavy variable 1-2	HV102_HUMAN	homo_sapiens_UP000005640_9606_2022	NaN	NaN	35.2	6.85931	11.8	27.051	NaN	NaN	0.3	2.00652	NaN	NaN	NaN	NaN	4.3	6.09636	3.3	7.0734	NaN	NaN	NaN	NaN	4.8	13.4822	1.4	3.51983	6.1	13.5998	5.9	9.70366	NaN	NaN	0.8	3.45918	3.3	8.31066	NaN	NaN	1.6	6.62782	NaN	NaN	18.3
0.00108932	P23141	CES1	Homo sapiens	Liver carboxylesterase 1	EST1_HUMAN	homo_sapiens_UP000005640_9606_2022	0.3	2.16925	NaN	NaN	0.1	2.72127	NaN	NaN	NaN	NaN	NaN	NaN	0.2	1.28966	2.9	5.77842	0	3.4738	NaN	NaN	NaN	NaN	NaN	NaN	0	20.3478	NaN	NaN	0.2	6.16434	NaN	NaN	21.6	52.392	0.3	3.73352	NaN	NaN	NaN	NaN	NaN	NaN	NaN
0.00258621	P23246	SFPQ	Homo sapiens	Splicing factor, proline- and glutamine-rich	SFPQ_HUMAN	homo_sapiens_UP000005640_9606_2022	1.1	12.9046	NaN	NaN	NaN	NaN	NaN	NaN	NaN	NaN	NaN	NaN	0.6	6.5689	0.3	4.35415	NaN	NaN	NaN	NaN	NaN	NaN	NaN	NaN	NaN	NaN	0.6	25.8201	NaN	NaN	NaN	NaN	0.3	3.49699	NaN	NaN	NaN	NaN	NaN	NaN	NaN	NaN	NaN
0	P23280	CA6	Homo sapiens	Carbonic anhydrase 6	CAH6_HUMAN	homo_sapiens_UP000005640_9606_2022	43.6	47.3806	986.2	862.489	552.4	532.918	4147.5	4370.95	31.2	34.0532	NaN	NaN	943.3	960.683	1447.2	951.249	37.7	33.2142	9.7	36.9374	3.1	9.29305	417.1	350.086	1679.7	1529.03	400.4	364.433	739.1	710.269	166.7	158.752	1324.4	990.535	11272.1	7952.81	267.9	137.503	2168.3	1645.43	19	18.1186	1776.3
0	P23284	PPIB	Homo sapiens	Peptidyl-prolyl cis-trans isomerase B	PPIB_HUMAN	homo_sapiens_UP000005640_9606_2022	28.5	30.3916	110	161.602	106.2	147.277	66.9	35.6097	3.7	17.2191	NaN	NaN	45	90.3606	68	120.021	1.9	9.41648	NaN	NaN	NaN	NaN	0.4	4.62942	57.2	103.546	15.3	34.842	4.6	16.7534	3.3	18.6872	97	151.996	402.2	691.323	6.9	19.1972	86.7	157.757	1.4	11.9845	72.4
0.00108932	P23396	RPS3	Homo sapiens	40S ribosomal protein S3	RS3_HUMAN	homo_sapiens_UP000005640_9606_2022	3.9	4.65229	NaN	NaN	0.2	3.18827	NaN	NaN	0.3	5.78983	NaN	NaN	NaN	NaN	0.2	4.6091	NaN	NaN	NaN	NaN	0.3	6.41299	NaN	NaN	0.1	2.84976	NaN	NaN	NaN	NaN	NaN	NaN	1.5	3.85127	NaN	NaN	NaN	NaN	NaN	NaN	1.5	9.62819	0.3
0.00405186	P23470	PTPRG	Homo sapiens	Receptor-type tyrosine-protein phosphatase gamma	PTPRG_HUMAN	homo_sapiens_UP000005640_9606_2022	NaN	NaN	1.1	41.7148	0.7	44.4925	NaN	NaN	NaN	NaN	NaN	NaN	NaN	NaN	0	NaN	NaN	NaN	NaN	NaN	NaN	NaN	NaN	NaN	1.3	15.8404	NaN	NaN	0.5	69.3641	NaN	NaN	0.1	10.0306	1.2	16.6676	NaN	NaN	0.1	20.1262	NaN	NaN	0.2
0.00108932	P23526	AHCY	Homo sapiens	Adenosylhomocysteinase	SAHH_HUMAN	homo_sapiens_UP000005640_9606_2022	1.8	5.85017	NaN	NaN	0.8	7.31256	NaN	NaN	1	12.0101	NaN	NaN	NaN	NaN	0.7	3.25764	NaN	NaN	NaN	NaN	NaN	NaN	NaN	NaN	0.9	2.8664	NaN	NaN	NaN	NaN	0.7	9.27443	3.4	6.61923	NaN	NaN	1.8	13.8734	NaN	NaN	NaN	NaN	0.3
0	P23528	CFL1	Homo sapiens	Cofilin-1	COF1_HUMAN	homo_sapiens_UP000005640_9606_2022	7	18.3411	0.5	2.43564	6.9	13.9056	2.8	13.8375	10.1	46.2223	7.4	44.6856	9	35.6019	10.1	26.9729	2.3	13.4166	2.8	16.7832	8.1	53.6519	5.7	28.5228	50.7	85.6034	4	23.7133	3.3	19.4833	7.9	40.1086	50.4	67.5204	5.8	22.494	16.1	54.1972	6.8	20.6171	6.2	30.4768	5.7
0	P24158	PRTN3	Homo sapiens	Myeloblastin	PRTN3_HUMAN	homo_sapiens_UP000005640_9606_2022	NaN	NaN	3.4	13.1802	1.2	4.64057	0.2	4.89337	3.3	13.7739	NaN	NaN	2.7	15.1133	1.4	18.8989	1.7	17.0786	NaN	NaN	NaN	NaN	NaN	NaN	1.7	12.1548	NaN	NaN	NaN	NaN	NaN	NaN	5.9	13.9251	NaN	NaN	2.6	15.7105	NaN	NaN	NaN	NaN	2.4
0	P24534	EEF1B2	Homo sapiens	Elongation factor 1-beta	EF1B_HUMAN	homo_sapiens_UP000005640_9606_2022	1.7	8.31837	NaN	NaN	1.1	6.82353	0.9	7.97779	1.1	6.59055	2.7	24.2996	0.5	12.3647	5.1	22.1033	0.3	6.47201	NaN	NaN	0.5	9.32575	2.6	17.187	1.3	6.21511	2.5	16.1559	1.1	24.7147	3	12.123	13.7	55.0034	1.7	10.3494	5	26.6541	0.4	9.22009	4.8	25.5432	0.5
0.00690184	P24539	ATP5PB	Homo sapiens	ATP synthase F(0) complex subunit B1, mitochondrial	AT5F1_HUMAN	homo_sapiens_UP000005640_9606_2022	0.5	7.21118	NaN	NaN	NaN	NaN	NaN	NaN	0.1	1.15357	NaN	NaN	NaN	NaN	0.2	2.64469	NaN	NaN	NaN	NaN	NaN	NaN	NaN	NaN	NaN	NaN	NaN	NaN	NaN	NaN	NaN	NaN	1.8	6.41671	NaN	NaN	NaN	NaN	NaN	NaN	NaN	NaN	NaN
0.00108932	P24592	IGFBP6	Homo sapiens	Insulin-like growth factor-binding protein 6	IBP6_HUMAN	homo_sapiens_UP000005640_9606_2022	NaN	NaN	0.9	10.3458	0.9	9.57044	0.3	2.85489	NaN	NaN	NaN	NaN	NaN	NaN	0.1	1.50833	NaN	NaN	NaN	NaN	NaN	NaN	NaN	NaN	0.1	1.64397	NaN	NaN	NaN	NaN	NaN	NaN	0.1	1.57941	1.3	13.9494	NaN	NaN	NaN	NaN	NaN	NaN	0.4
0.00108932	P24593	IGFBP5	Homo sapiens	Insulin-like growth factor-binding protein 5	IBP5_HUMAN	homo_sapiens_UP000005640_9606_2022	NaN	NaN	2.3	4.73274	1.6	3.68724	NaN	NaN	NaN	NaN	NaN	NaN	NaN	NaN	NaN	NaN	NaN	NaN	NaN	NaN	NaN	NaN	NaN	NaN	0.1	NaN	NaN	NaN	1.2	3.4718	NaN	NaN	NaN	NaN	0.2	1.11034	NaN	NaN	NaN	NaN	NaN	NaN	0.6
0.00690184	P24752	ACAT1	Homo sapiens	Acetyl-CoA acetyltransferase, mitochondrial	THIL_HUMAN	homo_sapiens_UP000005640_9606_2022	0.4	10.1369	NaN	NaN	NaN	NaN	NaN	NaN	NaN	NaN	NaN	NaN	NaN	NaN	NaN	NaN	NaN	NaN	NaN	NaN	NaN	NaN	NaN	NaN	NaN	NaN	NaN	NaN	NaN	NaN	NaN	NaN	0.1	1.51382	NaN	NaN	0.7	16.2728	NaN	NaN	NaN	NaN	NaN
0.00191939	P24844	MYL9	Homo sapiens	Myosin regulatory light polypeptide 9	MYL9_HUMAN	homo_sapiens_UP000005640_9606_2022	0.9	11.9003	NaN	NaN	NaN	NaN	NaN	NaN	NaN	NaN	NaN	NaN	0.2	2.3179	2.8	2.53299	1.5	12.9614	NaN	NaN	NaN	NaN	NaN	NaN	2.4	4.79709	NaN	NaN	NaN	NaN	1.2	27.3819	11.5	13.4561	5.9	49.9417	4	15.1425	NaN	NaN	NaN	NaN	0.5
0	P24855	DNASE1	Homo sapiens	Deoxyribonuclease-1	DNAS1_HUMAN	homo_sapiens_UP000005640_9606_2022	NaN	NaN	1.2	7.9192	0.7	4.77386	NaN	NaN	NaN	NaN	NaN	NaN	NaN	NaN	NaN	NaN	NaN	NaN	NaN	NaN	NaN	NaN	NaN	NaN	NaN	NaN	NaN	NaN	0.4	6.22552	NaN	NaN	NaN	NaN	NaN	NaN	NaN	NaN	NaN	NaN	NaN	NaN	1.2
0	P25311	AZGP1	Homo sapiens	Zinc-alpha-2-glycoprotein	ZA2G_HUMAN	homo_sapiens_UP000005640_9606_2022	779.1	2263.56	7484.3	29455.9	4140	14484.7	1791.9	6843.17	76.1	269.377	2.4	18.4785	388.7	1520.78	866.1	2894.95	109.1	371.012	37.6	192.003	7.6	32.0611	3.8	22.1394	2750.4	8775.15	542	1814.63	1976.7	6327.32	19.2	90.0993	450.2	1325.54	2742	8889.81	19.6	116.786	1545.2	4864.67	14	53.3228	2380.1
0.00405186	P25325	MPST	Homo sapiens	3-mercaptopyruvate sulfurtransferase	THTM_HUMAN	homo_sapiens_UP000005640_9606_2022	0.5	4.06122	NaN	NaN	0.1	3.49274	NaN	NaN	0.4	9.85689	NaN	NaN	NaN	NaN	NaN	NaN	NaN	NaN	NaN	NaN	NaN	NaN	NaN	NaN	4.7	10.3028	NaN	NaN	NaN	NaN	NaN	NaN	1.3	2.64692	NaN	NaN	NaN	NaN	NaN	NaN	NaN	NaN	NaN
0	P25398	RPS12	Homo sapiens	40S ribosomal protein S12	RS12_HUMAN	homo_sapiens_UP000005640_9606_2022	1.6	4.87813	0.1	NaN	0.7	3.33955	0.8	7.0453	NaN	NaN	NaN	NaN	0.2	1.83202	1	2.93292	1.3	7.34217	NaN	NaN	2.8	24.3825	NaN	NaN	0.7	4.20712	NaN	NaN	NaN	NaN	1.6	9.50926	5.5	25.0121	1.7	5.93327	NaN	NaN	0.6	27.9219	4.2	24.6708	0.8
0.00191939	P25685	DNAJB1	Homo sapiens	DnaJ homolog subfamily B member 1	DNJB1_HUMAN	homo_sapiens_UP000005640_9606_2022	NaN	NaN	NaN	NaN	NaN	NaN	NaN	NaN	NaN	NaN	NaN	NaN	NaN	NaN	0.2	2.94879	0.4	6.64558	NaN	NaN	NaN	NaN	NaN	NaN	NaN	NaN	NaN	NaN	NaN	NaN	NaN	NaN	1	5.32605	NaN	NaN	NaN	NaN	NaN	NaN	NaN	NaN	NaN
0	P25705	ATP5F1A	Homo sapiens	ATP synthase subunit alpha, mitochondrial	ATPA_HUMAN	homo_sapiens_UP000005640_9606_2022	18.8	41.9298	0.2	9.35714	0.9	5.17321	1.7	9.51369	3	16.9808	3.9	34.2255	5.6	27.9617	3.4	15.1795	1.7	10.0231	1.9	30.7888	5.2	36.5998	3.3	19.1946	1.6	9.45044	1.9	19.0144	1.9	14.5443	3.9	23.1655	5.2	15.8085	1.8	9.74738	7.3	39.6548	1.4	16.0317	4.5	24.3983	1.5
0.00258621	P25774	CTSS	Homo sapiens	Cathepsin S	CATS_HUMAN	homo_sapiens_UP000005640_9606_2022	NaN	NaN	1.4	10.8896	1.4	5.69792	1.9	9.30019	NaN	NaN	NaN	NaN	NaN	NaN	NaN	NaN	NaN	NaN	NaN	NaN	NaN	NaN	NaN	NaN	0.2	6.45493	NaN	NaN	NaN	NaN	NaN	NaN	0.3	1.90555	3.9	24.54	NaN	NaN	NaN	NaN	NaN	NaN	0.8
0	P25787	PSMA2	Homo sapiens	Proteasome subunit alpha type-2	PSA2_HUMAN	homo_sapiens_UP000005640_9606_2022	1.6	9.42615	NaN	NaN	NaN	NaN	NaN	NaN	NaN	NaN	NaN	NaN	NaN	NaN	NaN	NaN	0.8	6.92082	NaN	NaN	NaN	NaN	NaN	NaN	2.6	8.37052	NaN	NaN	NaN	NaN	NaN	NaN	2.7	3.33518	NaN	NaN	NaN	NaN	NaN	NaN	NaN	NaN	NaN
0.00191939	P25788	PSMA3	Homo sapiens	Proteasome subunit alpha type-3	PSA3_HUMAN	homo_sapiens_UP000005640_9606_2022	NaN	NaN	NaN	NaN	NaN	NaN	NaN	NaN	1.1	8.55581	NaN	NaN	NaN	NaN	0.5	10.3703	1.1	4.82715	NaN	NaN	NaN	NaN	NaN	NaN	1.8	4.19477	NaN	NaN	NaN	NaN	NaN	NaN	2.3	6.60217	NaN	NaN	NaN	NaN	NaN	NaN	NaN	NaN	0.2
0.00862689	P25789	PSMA4	Homo sapiens	Proteasome subunit alpha type-4	PSA4_HUMAN	homo_sapiens_UP000005640_9606_2022	1.2	6.9283	NaN	NaN	NaN	NaN	NaN	NaN	1.3	8.70335	NaN	NaN	NaN	NaN	0.4	6.30938	0.8	9.30959	NaN	NaN	NaN	NaN	NaN	NaN	2.5	10.8556	NaN	NaN	NaN	NaN	NaN	NaN	3.2	19.3703	NaN	NaN	1.5	17.5993	NaN	NaN	NaN	NaN	NaN
0.00191939	P25815	S100P	Homo sapiens	Protein S100-P	S100P_HUMAN	homo_sapiens_UP000005640_9606_2022	2.3	21.4251	NaN	NaN	NaN	NaN	0.2	NaN	1.6	1.99058	NaN	NaN	7	66.2041	1.6	15.2992	1.9	9.16532	NaN	NaN	NaN	NaN	NaN	NaN	2.5	2.14734	NaN	NaN	NaN	NaN	NaN	NaN	1.7	2.59471	3.2	2.06246	NaN	NaN	NaN	NaN	NaN	NaN	0.2
0.00191939	P26038	MSN	Homo sapiens	Moesin	MOES_HUMAN	homo_sapiens_UP000005640_9606_2022	0.2	9.62675	2.1	6.81339	0.9	3.80426	0.2	12.1985	NaN	NaN	NaN	NaN	NaN	NaN	0.2	1.45294	NaN	NaN	NaN	NaN	0.2	8.1408	NaN	NaN	0	NaN	NaN	NaN	0.5	18.6593	NaN	NaN	1.6	4.24263	1	4.35159	NaN	NaN	NaN	NaN	NaN	NaN	0.9
0.00191939	P26368	U2AF2	Homo sapiens	Splicing factor U2AF 65 kDa subunit	U2AF2_HUMAN	homo_sapiens_UP000005640_9606_2022	1.4	16.9534	NaN	NaN	NaN	NaN	NaN	NaN	NaN	NaN	NaN	NaN	0.2	5.0283	0.4	9.37402	NaN	NaN	NaN	NaN	NaN	NaN	NaN	NaN	NaN	NaN	NaN	NaN	NaN	NaN	NaN	NaN	0.3	1.5545	NaN	NaN	0.8	21.4378	NaN	NaN	NaN	NaN	NaN
0.00108932	P26373	RPL13	Homo sapiens	60S ribosomal protein L13	RL13_HUMAN	homo_sapiens_UP000005640_9606_2022	0.1	NaN	NaN	NaN	NaN	NaN	NaN	NaN	NaN	NaN	NaN	NaN	NaN	NaN	NaN	NaN	NaN	NaN	NaN	NaN	NaN	NaN	NaN	NaN	NaN	NaN	NaN	NaN	NaN	NaN	NaN	NaN	0.5	1.25365	NaN	NaN	NaN	NaN	0.8	7.38114	NaN	NaN	NaN
0	P26447	S100A4	Homo sapiens	Protein S100-A4	S10A4_HUMAN	homo_sapiens_UP000005640_9606_2022	4.7	19.063	2.1	5.19466	3.7	8.83539	8.6	28.2043	8.2	25.2585	28.4	82.7632	4.7	15.5411	5.7	12.5833	6.3	13.3229	16.7	82.2645	22.2	59.4075	13.7	25.3502	54.6	124.645	16.7	38.2322	7	15.5728	16.6	33.8707	17.7	28.5041	7	17.4392	44.4	108.525	15.5	38.0054	18.1	47.7852	2.9
0	P26572	MGAT1	Homo sapiens	Alpha-1,3-mannosyl-glycoprotein 2-beta-N-acetylglucosaminyltransferase	MGAT1_HUMAN	homo_sapiens_UP000005640_9606_2022	NaN	NaN	1	7.0847	0.7	9.03361	NaN	NaN	NaN	NaN	NaN	NaN	NaN	NaN	0.2	6.19771	NaN	NaN	NaN	NaN	NaN	NaN	NaN	NaN	0.1	2.58618	NaN	NaN	NaN	NaN	NaN	NaN	0.4	3.86253	0.6	1.68542	NaN	NaN	NaN	NaN	NaN	NaN	0.7
0.00862689	P26599	PTBP1	Homo sapiens	Polypyrimidine tract-binding protein 1	PTBP1_HUMAN	homo_sapiens_UP000005640_9606_2022	1	3.4477	NaN	NaN	NaN	NaN	NaN	NaN	0.5	9.54009	NaN	NaN	0.3	4.79126	0.2	4.5231	0.2	2.0209	NaN	NaN	NaN	NaN	NaN	NaN	0.2	5.15168	NaN	NaN	NaN	NaN	NaN	NaN	0.3	2.81703	NaN	NaN	NaN	NaN	0	NaN	NaN	NaN	0.2
0	P26639	TARS1	Homo sapiens	Threonine--tRNA ligase 1, cytoplasmic	SYTC_HUMAN	homo_sapiens_UP000005640_9606_2022	0.1	5.23483	NaN	NaN	0.1	3.95445	NaN	NaN	NaN	NaN	NaN	NaN	NaN	NaN	NaN	NaN	NaN	NaN	NaN	NaN	NaN	NaN	0.1	3.47084	0.5	5.19427	NaN	NaN	NaN	NaN	NaN	NaN	0.7	4.85674	NaN	NaN	0.6	24.0864	0.1	3.445	NaN	NaN	0.2
0.00191939	P26641	EEF1G	Homo sapiens	Elongation factor 1-gamma	EF1G_HUMAN	homo_sapiens_UP000005640_9606_2022	1.8	6.61484	NaN	NaN	NaN	NaN	NaN	NaN	NaN	NaN	NaN	NaN	0.5	16.8342	0.4	2.85245	NaN	NaN	NaN	NaN	NaN	NaN	0.2	4.40056	0.2	3.01406	NaN	NaN	NaN	NaN	0.2	2.8489	3	15.7482	NaN	NaN	NaN	NaN	NaN	NaN	NaN	NaN	NaN
0	P26885	FKBP2	Homo sapiens	Peptidyl-prolyl cis-trans isomerase FKBP2	FKBP2_HUMAN	homo_sapiens_UP000005640_9606_2022	2.9	20.9259	NaN	NaN	0.8	3.46248	NaN	NaN	NaN	NaN	NaN	NaN	NaN	NaN	NaN	NaN	NaN	NaN	NaN	NaN	NaN	NaN	NaN	NaN	NaN	NaN	NaN	NaN	NaN	NaN	NaN	NaN	2.6	1.5144	NaN	NaN	NaN	NaN	NaN	NaN	NaN	NaN	NaN
0.00108932	P27105	STOM	Homo sapiens	Stomatin	STOM_HUMAN	homo_sapiens_UP000005640_9606_2022	NaN	NaN	0.3	4.24193	NaN	NaN	NaN	NaN	NaN	NaN	NaN	NaN	NaN	NaN	NaN	NaN	NaN	NaN	NaN	NaN	NaN	NaN	NaN	NaN	0.1	1.20592	NaN	NaN	NaN	NaN	NaN	NaN	NaN	NaN	NaN	NaN	NaN	NaN	NaN	NaN	NaN	NaN	NaN
0.00258621	P27348	YWHAQ	Homo sapiens	14-3-3 protein theta	1433T_HUMAN	homo_sapiens_UP000005640_9606_2022	0.5	2.36191	NaN	NaN	0.1	NaN	NaN	NaN	0.7	2.55968	NaN	NaN	0.5	6.52731	0.5	1.62905	NaN	NaN	NaN	NaN	NaN	NaN	0.1	1.90812	1.6	1.94587	NaN	NaN	0.3	4.39599	NaN	NaN	1.8	6.16282	0.2	2.25728	NaN	NaN	NaN	NaN	NaN	NaN	0.1
0	P27482	CALML3	Homo sapiens	Calmodulin-like protein 3	CALL3_HUMAN	homo_sapiens_UP000005640_9606_2022	18.1	28.041	2	6.60077	2.5	6.75493	1.7	9.96957	3.5	32.01	NaN	NaN	16	30.3953	59.7	115.283	31.1	55.6331	NaN	NaN	3	38.1501	0.8	6.78326	17.4	37.9268	NaN	NaN	NaN	NaN	NaN	NaN	220.4	355.71	4.7	12.1915	13.6	46.0131	1.1	9.48888	2.1	18.2065	2.6
0	P27487	DPP4	Homo sapiens	Dipeptidyl peptidase 4	DPP4_HUMAN	homo_sapiens_UP000005640_9606_2022	1.8	14.8545	194.9	726.472	93.9	365.005	1.2	10.2539	9.8	41.8194	NaN	NaN	0.3	5.90387	7.9	37.3645	0.7	11.364	NaN	NaN	NaN	NaN	0.6	10.5675	5	23.5791	4.1	33.3981	11.5	54.1133	NaN	NaN	1.7	7.6597	25.8	113.795	NaN	NaN	20.2	89.4806	NaN	NaN	16.6
0	P27701	CD82	Homo sapiens	CD82 antigen	CD82_HUMAN	homo_sapiens_UP000005640_9606_2022	NaN	NaN	1.6	3.8421	0.8	8.28395	0.1	NaN	NaN	NaN	NaN	NaN	NaN	NaN	NaN	NaN	NaN	NaN	NaN	NaN	NaN	NaN	NaN	NaN	NaN	NaN	NaN	NaN	NaN	NaN	NaN	NaN	NaN	NaN	0.7	7.48419	NaN	NaN	NaN	NaN	NaN	NaN	0.3
0	P27797	CALR	Homo sapiens	Calreticulin	CALR_HUMAN	homo_sapiens_UP000005640_9606_2022	25.8	116.997	2.6	12.7804	3.3	14.7155	2.5	13.7284	7.9	36.0967	NaN	NaN	3.7	25.6309	7.2	32.8179	2.8	18.293	NaN	NaN	1.8	17.4657	2.7	17.63	2	9.86099	1.5	15.0446	2.1	10.881	3.6	21.5287	19.4	78.3252	8.4	34.9268	6.6	31.0946	3.3	17.0125	0.9	22.4597	1.5
0	P27824	CANX	Homo sapiens	Calnexin	CALX_HUMAN	homo_sapiens_UP000005640_9606_2022	5.3	6.58809	0	1.7305	NaN	NaN	NaN	NaN	NaN	NaN	NaN	NaN	0.8	3.07361	1.6	8.54077	NaN	NaN	NaN	NaN	0	NaN	NaN	NaN	0.1	2.71868	0.2	11.2609	0.2	2.13175	NaN	NaN	0.9	6.15991	0.3	4.33092	0.1	5.07266	0.2	3.80522	NaN	NaN	NaN
0.00258621	P28066	PSMA5	Homo sapiens	Proteasome subunit alpha type-5	PSA5_HUMAN	homo_sapiens_UP000005640_9606_2022	1.5	19.0323	0.2	2.88425	0.5	4.19096	NaN	NaN	4	50.5142	NaN	NaN	0.7	8.63821	1.3	12.0252	2.7	18.9522	2.1	18.8486	NaN	NaN	1.5	13.601	4.3	29.752	NaN	NaN	0.4	3.37673	1.7	15.2923	4.1	25.9765	NaN	NaN	1.8	16.719	NaN	NaN	NaN	NaN	0.8
0.00108932	P28070	PSMB4	Homo sapiens	Proteasome subunit beta type-4	PSB4_HUMAN	homo_sapiens_UP000005640_9606_2022	0.1	1.97739	NaN	NaN	0.4	6.41098	0.7	3.1558	2.7	3.16387	NaN	NaN	NaN	NaN	0.7	10.1977	NaN	NaN	1.1	28.1052	NaN	NaN	NaN	NaN	3	7.67057	NaN	NaN	NaN	NaN	NaN	NaN	2.2	5.34211	NaN	NaN	NaN	NaN	NaN	NaN	NaN	NaN	0.4
0.00690184	P28072	PSMB6	Homo sapiens	Proteasome subunit beta type-6	PSB6_HUMAN	homo_sapiens_UP000005640_9606_2022	0.9	3.28727	NaN	NaN	0.3	3.19981	1.2	5.25851	2.2	11.7061	NaN	NaN	NaN	NaN	1.8	9.58597	4.1	19.9199	2.4	29.5839	NaN	NaN	NaN	NaN	3.2	13.8497	NaN	NaN	NaN	NaN	NaN	NaN	5	19.1223	0.1	3.01396	NaN	NaN	NaN	NaN	NaN	NaN	1.2
0.00108932	P28074	PSMB5	Homo sapiens	Proteasome subunit beta type-5	PSB5_HUMAN	homo_sapiens_UP000005640_9606_2022	0.4	2.02267	NaN	NaN	0.1	0.872449	0.1	1.52596	0.6	2.41417	NaN	NaN	0.2	2.20868	0.3	2.90873	0.8	3.27952	NaN	NaN	NaN	NaN	0.3	4.34841	0.9	3.00324	NaN	NaN	0.1	NaN	0.1	1.9339	0.7	2.42068	NaN	NaN	NaN	NaN	0.1	NaN	NaN	NaN	0.2
0	P28325	CST5	Homo sapiens	Cystatin-D	CYTD_HUMAN	homo_sapiens_UP000005640_9606_2022	100.3	222.185	1477.1	3796.71	977.5	1015.95	8320.9	434.857	1.1	8382.04	NaN	NaN	40.8	99.5285	476	1060.32	14.2	28.4945	91	230.584	NaN	NaN	8.9	16.4701	418	716.182	837.6	1088.32	399	494.067	5.8	9.11917	424.3	656.839	6506.8	7924.66	18	46.4329	1679.8	2134.29	0.7	170.714	79.1
0.00191939	P28676	GCA	Homo sapiens	Grancalcin	GRAN_HUMAN	homo_sapiens_UP000005640_9606_2022	NaN	NaN	NaN	NaN	NaN	NaN	NaN	NaN	NaN	NaN	NaN	NaN	NaN	NaN	NaN	NaN	NaN	NaN	NaN	NaN	NaN	NaN	NaN	NaN	0.6	7.81908	NaN	NaN	NaN	NaN	NaN	NaN	0.7	2.55163	NaN	NaN	NaN	NaN	NaN	NaN	NaN	NaN	NaN
0.00191939	P28799	GRN	Homo sapiens	Progranulin	GRN_HUMAN	homo_sapiens_UP000005640_9606_2022	NaN	NaN	0.7	2.13601	0.4	3.62699	0.2	3.58143	NaN	NaN	NaN	NaN	NaN	NaN	NaN	NaN	0.1	3.96432	NaN	NaN	NaN	NaN	NaN	NaN	NaN	NaN	NaN	NaN	0.2	4.97856	NaN	NaN	0.1	3.45641	0.3	3.88037	NaN	NaN	NaN	NaN	NaN	NaN	NaN
0	P29034	S100A2	Homo sapiens	Protein S100-A2	S10A2_HUMAN	homo_sapiens_UP000005640_9606_2022	4.7	4.65913	NaN	NaN	2.6	13.7531	NaN	NaN	3.2	24.5806	NaN	NaN	5.1	39.0221	12.9	5.73224	7.1	37	NaN	NaN	NaN	NaN	NaN	NaN	10.7	47.6701	NaN	NaN	NaN	NaN	NaN	NaN	36.9	161.001	1.7	9.06387	7.1	37.1138	NaN	NaN	NaN	NaN	1.5
0.00258621	P29218	IMPA1	Homo sapiens	Inositol monophosphatase 1	IMPA1_HUMAN	homo_sapiens_UP000005640_9606_2022	0.2	3.00455	NaN	NaN	NaN	NaN	NaN	NaN	0.1	2.70226	NaN	NaN	NaN	NaN	0.3	2.20557	NaN	NaN	NaN	NaN	NaN	NaN	NaN	NaN	3.6	11.3992	NaN	NaN	NaN	NaN	NaN	NaN	1	3.8417	NaN	NaN	NaN	NaN	NaN	NaN	NaN	NaN	0.4
0.00258621	P29373	CRABP2	Homo sapiens	Cellular retinoic acid-binding protein 2	RABP2_HUMAN	homo_sapiens_UP000005640_9606_2022	1.6	4.47409	NaN	NaN	1.1	5.88206	0.6	6.16237	1.1	10.186	NaN	NaN	0.7	6.48731	3.2	5.95124	2	6.03139	NaN	NaN	NaN	NaN	NaN	NaN	7.5	12.1885	NaN	NaN	NaN	NaN	NaN	NaN	19.1	37.1416	NaN	NaN	NaN	NaN	NaN	NaN	NaN	NaN	1
0	P29401	TKT	Homo sapiens	Transketolase	TKT_HUMAN	homo_sapiens_UP000005640_9606_2022	6.1	9.89752	NaN	NaN	2.3	4.88271	1.1	3.6745	4.9	12.645	0.1	2.74169	2.2	5.40497	3.9	10.7055	1.7	6.95998	0.9	12.1354	2.2	12.4286	4.7	15.1006	17.8	19.3038	4.6	16.7905	3.6	8.68901	3.7	17.0123	17.1	12.0601	2.5	5.97187	5.5	21.9286	2.8	7.45272	0.5	5.84956	1.4
0	P29508	SERPINB3	Homo sapiens	Serpin B3	SPB3_HUMAN	homo_sapiens_UP000005640_9606_2022	7.5	29.9204	10	43.873	25.2	112.472	19.1	27.0754	3	19.1808	NaN	NaN	18.2	97.3491	72	245.588	15.9	60.5562	34	54.879	1.5	29.4244	NaN	NaN	3.4	15.089	2.8	30.479	4.4	22.7991	0.9	13.447	236.9	1024.59	5.8	17.9925	4.1	23.6243	2.7	14.2727	3.2	29.0451	7.2
0	P29692	EEF1D	Homo sapiens	Elongation factor 1-delta	EF1D_HUMAN	homo_sapiens_UP000005640_9606_2022	4.5	5.97663	NaN	NaN	0.3	4.13377	0.7	13.1292	1	4.5532	1.3	20.0877	1.1	8.10716	2.7	8.09052	0.3	4.32929	0.5	10.0308	2	15.862	1.8	13.4184	1.9	6.36869	0.6	9.16855	1.2	9.19198	3.3	22.165	5.2	18.431	0.8	3.65807	5.1	17.0547	0.3	3.57522	1.3	18.912	0.8
0	P29966	MARCKS	Homo sapiens	Myristoylated alanine-rich C-kinase substrate	MARCS_HUMAN	homo_sapiens_UP000005640_9606_2022	NaN	NaN	NaN	NaN	0.2	2.14005	NaN	NaN	0.1	1.43995	NaN	NaN	0.2	2.20232	0.1	NaN	NaN	NaN	NaN	NaN	NaN	NaN	NaN	NaN	0.1	NaN	NaN	NaN	NaN	NaN	NaN	NaN	1	1.8894	NaN	NaN	NaN	NaN	NaN	NaN	NaN	NaN	0.1
0	P30040	ERP29	Homo sapiens	Endoplasmic reticulum resident protein 29	ERP29_HUMAN	homo_sapiens_UP000005640_9606_2022	3.3	25.9358	NaN	NaN	0.1	4.68215	0.4	8.84443	NaN	NaN	1.2	26.9276	NaN	NaN	4.7	15.7954	NaN	NaN	NaN	NaN	NaN	NaN	NaN	NaN	0.6	6.96296	0.9	20.1207	NaN	NaN	1.3	15.4667	16.2	47.1579	NaN	NaN	8	41.2387	NaN	NaN	NaN	NaN	NaN
0	P30041	PRDX6	Homo sapiens	Peroxiredoxin-6	PRDX6_HUMAN	homo_sapiens_UP000005640_9606_2022	25.1	63.6185	11.2	36.7343	9	25.0247	1.9	25.5169	24.4	72.4158	3.1	17.1961	10	31.7999	26.9	68.3051	4.5	22.7026	NaN	NaN	2	25.8589	5.8	29.0745	98.9	250.906	6.7	25.0407	4.3	17.9761	NaN	NaN	110	217.86	5.6	17.9859	4.9	28.7483	2.5	10.5491	1.8	15.0928	10.8
0	P30043	BLVRB	Homo sapiens	Flavin reductase (NADPH)	BLVRB_HUMAN	homo_sapiens_UP000005640_9606_2022	2.6	14.616	NaN	NaN	0.7	3.15216	0.1	NaN	1.7	11.4053	NaN	NaN	0.6	9.37503	1.7	6.5923	NaN	NaN	NaN	NaN	NaN	NaN	NaN	NaN	41.9	118.801	NaN	NaN	NaN	NaN	NaN	NaN	10.8	28.3907	1.5	6.63037	NaN	NaN	NaN	NaN	NaN	NaN	0.5
0	P30044	PRDX5	Homo sapiens	Peroxiredoxin-5, mitochondrial	PRDX5_HUMAN	homo_sapiens_UP000005640_9606_2022	15.5	20.1322	1	7.05593	5.3	18.6797	1	17.5747	1.6	6.63452	NaN	NaN	4.1	18.6474	25.4	65.6717	2.1	14.9434	NaN	NaN	0.6	9.75251	1.5	19.2782	97.2	204.158	0.6	13.6169	2.1	8.79961	0.1	2.42286	101.9	267.384	9.1	25.5462	8.9	25.4392	2.2	10.3529	0.4	16.3513	6.1
0.00191939	P30046	DDT	Homo sapiens	D-dopachrome decarboxylase	DOPD_HUMAN	homo_sapiens_UP000005640_9606_2022	8.4	83.7628	2.3	7.86196	1.8	7.15951	NaN	NaN	17.2	7.35638	NaN	NaN	1.8	17.5891	5.2	12.3891	0.6	4.10803	NaN	NaN	NaN	NaN	NaN	NaN	50.2	93.8348	1.6	11.5355	NaN	NaN	4.1	29.3264	18.9	34.9506	1.1	4.8858	NaN	NaN	NaN	NaN	NaN	NaN	2.7
0	P30048	PRDX3	Homo sapiens	Thioredoxin-dependent peroxide reductase, mitochondrial	PRDX3_HUMAN	homo_sapiens_UP000005640_9606_2022	4.8	18.162	NaN	NaN	NaN	NaN	NaN	NaN	NaN	NaN	NaN	NaN	0.9	6.86425	3.1	6.10721	1.7	11.858	NaN	NaN	NaN	NaN	NaN	NaN	0.3	9.13031	NaN	NaN	NaN	NaN	0.4	13.284	6.8	20.1512	NaN	NaN	NaN	NaN	NaN	NaN	NaN	NaN	0.2
0	P30049	ATP5F1D	Homo sapiens	ATP synthase subunit delta, mitochondrial	ATPD_HUMAN	homo_sapiens_UP000005640_9606_2022	1.3	11.0717	NaN	NaN	NaN	NaN	NaN	NaN	NaN	NaN	NaN	NaN	NaN	NaN	3.7	12.6858	1	6.39119	NaN	NaN	NaN	NaN	NaN	NaN	NaN	NaN	NaN	NaN	NaN	NaN	NaN	NaN	7.3	18.3363	NaN	NaN	NaN	NaN	NaN	NaN	NaN	NaN	NaN
0.00108932	P30050	RPL12	Homo sapiens	60S ribosomal protein L12	RL12_HUMAN	homo_sapiens_UP000005640_9606_2022	7	10.7208	NaN	NaN	NaN	NaN	0.5	4.71099	1	1.83503	NaN	NaN	0.7	6.69464	1.2	12.3634	NaN	NaN	NaN	NaN	1.3	13.4573	NaN	NaN	0.6	2.87532	NaN	NaN	NaN	NaN	NaN	NaN	3.2	8.73336	0.5	3.06423	NaN	NaN	1	5.67619	NaN	NaN	0.5
0	P30085	CMPK1	Homo sapiens	UMP-CMP kinase	KCY_HUMAN	homo_sapiens_UP000005640_9606_2022	4	11.6583	0.8	12.3818	4	10.4512	NaN	NaN	1.3	3.7065	NaN	NaN	0.4	5.82406	6	13.9328	0.2	1.80004	NaN	NaN	NaN	NaN	NaN	NaN	34.6	80.3212	0.4	3.16423	NaN	NaN	NaN	NaN	31.5	72.2296	2.1	10.2854	NaN	NaN	NaN	NaN	NaN	NaN	1.4
0	P30086	PEBP1	Homo sapiens	Phosphatidylethanolamine-binding protein 1	PEBP1_HUMAN	homo_sapiens_UP000005640_9606_2022	4.9	19.3142	16	50.4194	15	40.1907	0.8	17.9631	10.6	33.181	NaN	NaN	8.2	29.4029	15	46.6504	5.6	18.4982	1.6	10.2687	1.7	37.5733	4.8	16.4341	154.3	448.928	13.1	36.1705	7.8	23.9745	8	24.8931	45.1	115.25	6.5	17.3102	4.7	12.4977	4.3	10.9239	NaN	NaN	11.7
0	P30101	PDIA3	Homo sapiens	Protein disulfide-isomerase A3	PDIA3_HUMAN	homo_sapiens_UP000005640_9606_2022	26.1	70.5227	25.2	14.0264	38.6	11.5402	2.9	15.1901	2.7	12.1563	0	NaN	6.2	22.6434	8.9	18.3852	2.2	10.3483	NaN	NaN	3.2	25.2971	2.2	11.8819	2	7.74419	2.6	15.6856	2.8	11.7168	3	15.8472	17.3	27.0841	8.9	22.3405	7.5	35.3913	1.1	10.1444	4.1	18.2864	2.1
0	P30153	PPP2R1A	Homo sapiens	Serine/threonine-protein phosphatase 2A 65 kDa regulatory subunit A alpha isoform	2AAA_HUMAN	homo_sapiens_UP000005640_9606_2022	0.3	3.86421	NaN	NaN	1	15.2648	NaN	NaN	NaN	NaN	NaN	NaN	NaN	NaN	NaN	NaN	NaN	NaN	NaN	NaN	NaN	NaN	0.1	3.55038	1.1	2.25984	NaN	NaN	NaN	NaN	NaN	NaN	1	2.50831	NaN	NaN	NaN	NaN	NaN	NaN	NaN	NaN	NaN
0	P30740	SERPINB1	Homo sapiens	Leukocyte elastase inhibitor	ILEU_HUMAN	homo_sapiens_UP000005640_9606_2022	26.9	21.3898	10.3	22.6	25	52.4505	0.3	2.03594	11.2	16.2084	NaN	NaN	3.3	10.0519	48.9	117.228	17.1	52.3232	NaN	NaN	NaN	NaN	NaN	NaN	25.4	58.0127	NaN	NaN	0.6	9.21179	NaN	NaN	254.7	547.123	12	20.2896	1.3	32.056	0.5	7.24031	NaN	NaN	8
0	P30838	ALDH3A1	Homo sapiens	Aldehyde dehydrogenase, dimeric NADP-preferring	AL3A1_HUMAN	homo_sapiens_UP000005640_9606_2022	1.8	18.3187	0.1	2.73858	2	10.8026	NaN	NaN	NaN	NaN	NaN	NaN	0.3	13.7789	2.8	13.0202	0.3	10.0968	NaN	NaN	NaN	NaN	NaN	NaN	0.3	4.84582	NaN	NaN	NaN	NaN	NaN	NaN	13.1	66.3981	NaN	NaN	1.3	14.6871	NaN	NaN	NaN	NaN	0.2
0	P31025	LCN1	Homo sapiens	Lipocalin-1	LCN1_HUMAN	homo_sapiens_UP000005640_9606_2022	1.5	14.8122	NaN	NaN	NaN	NaN	4.8	46.2356	1.6	15.2578	NaN	NaN	4.2	25.2434	5.7	16.9382	1.6	11.4005	21.7	158.712	3.2	31.2391	1.3	9.48101	1.4	6.78563	NaN	NaN	NaN	NaN	NaN	NaN	25.9	68.6718	0.5	3.51127	1.4	9.89247	NaN	NaN	2.5	18.2844	4.9
0.00258621	P31040	SDHA	Homo sapiens	Succinate dehydrogenase [ubiquinone] flavoprotein subunit, mitochondrial	SDHA_HUMAN	homo_sapiens_UP000005640_9606_2022	1	7.42034	0.1	1.48967	NaN	NaN	0	0.891046	0	NaN	NaN	NaN	0.2	4.64123	0.1	2.87426	NaN	NaN	NaN	NaN	NaN	NaN	NaN	NaN	0.1	2.82177	NaN	NaN	0.2	1.12345	0.3	7.88018	0.1	1.01831	NaN	NaN	NaN	NaN	NaN	NaN	NaN	NaN	0
0.00108932	P31146	CORO1A	Homo sapiens	Coronin-1A	COR1A_HUMAN	homo_sapiens_UP000005640_9606_2022	NaN	NaN	0.1	1.03781	NaN	NaN	NaN	NaN	NaN	NaN	NaN	NaN	0.2	2.74744	0.1	0.719369	NaN	NaN	NaN	NaN	NaN	NaN	NaN	NaN	NaN	NaN	NaN	NaN	0	NaN	NaN	NaN	0.2	1.60561	NaN	NaN	NaN	NaN	NaN	NaN	NaN	NaN	NaN
0	P31151	S100A7	Homo sapiens	Protein S100-A7	S10A7_HUMAN	homo_sapiens_UP000005640_9606_2022	7	47.0869	0.5	3.43692	NaN	NaN	7.9	26.1693	2.9	19.3647	2.7	18.0459	80.7	357.888	6.4	19.8729	19.1	127.736	21.8	135.231	4.7	31.1835	3.2	21.5911	2.2	13.9797	NaN	NaN	1.6	11.0103	5.1	34.1241	5.9	29.4219	1.3	8.59933	11.6	77.2597	1.9	12.7764	9.7	64.6502	3.9
0.00405186	P31153	MAT2A	Homo sapiens	S-adenosylmethionine synthase isoform type-2	METK2_HUMAN	homo_sapiens_UP000005640_9606_2022	NaN	NaN	NaN	NaN	NaN	NaN	NaN	NaN	NaN	NaN	NaN	NaN	NaN	NaN	NaN	NaN	NaN	NaN	NaN	NaN	NaN	NaN	NaN	NaN	0.5	3.12113	NaN	NaN	NaN	NaN	NaN	NaN	0	NaN	NaN	NaN	NaN	NaN	NaN	NaN	NaN	NaN	NaN
0	P31327	CPS1	Homo sapiens	Carbamoyl-phosphate synthase [ammonia], mitochondrial	CPSM_HUMAN	homo_sapiens_UP000005640_9606_2022	20	256.796	7.7	204.445	5.6	186.659	9.8	36.1673	20.8	502.282	0.2	634.459	4	264.867	11.7	241.023	0.3	312.313	0.1	466.778	17.1	17289.2	28.1	525.044	13.3	236.403	18.4	346.369	14.2	290.898	24.9	484.41	3.3	92.7262	8.7	143.181	30.2	419.692	20.2	466.028	0.1	493.802	9.9
0	P31930	UQCRC1	Homo sapiens	Cytochrome b-c1 complex subunit 1, mitochondrial	QCR1_HUMAN	homo_sapiens_UP000005640_9606_2022	1	28.9243	0.1	1.77623	NaN	NaN	NaN	NaN	NaN	NaN	NaN	NaN	0.4	10.5585	0.1	1.79548	NaN	NaN	NaN	NaN	NaN	NaN	0.2	5.20674	0.2	5.11283	NaN	NaN	NaN	NaN	NaN	NaN	0.5	3.68553	0.2	1.51722	NaN	NaN	NaN	NaN	NaN	NaN	0.1
0.00258621	P31939	ATIC	Homo sapiens	Bifunctional purine biosynthesis protein ATIC	PUR9_HUMAN	homo_sapiens_UP000005640_9606_2022	0.4	15.4814	NaN	NaN	NaN	NaN	NaN	NaN	NaN	NaN	NaN	NaN	0	1.34574	NaN	NaN	NaN	NaN	NaN	NaN	NaN	NaN	NaN	NaN	0.3	1.51711	NaN	NaN	NaN	NaN	NaN	NaN	NaN	NaN	NaN	NaN	NaN	NaN	NaN	NaN	NaN	NaN	NaN
0.00340426	P31942	HNRNPH3	Homo sapiens	Heterogeneous nuclear ribonucleoprotein H3	HNRH3_HUMAN	homo_sapiens_UP000005640_9606_2022	2.5	10.9641	0.5	6.52526	NaN	NaN	NaN	NaN	1.3	22.6411	NaN	NaN	1.3	6.60839	4	19.6925	NaN	NaN	NaN	NaN	0.1	NaN	1.7	11.4239	0.2	2.44592	1.6	6.37709	0.6	8.74446	NaN	NaN	0.5	2.16831	0.1	1.0364	NaN	NaN	0.2	2.46254	NaN	NaN	0.6
0	P31943	HNRNPH1	Homo sapiens	Heterogeneous nuclear ribonucleoprotein H	HNRH1_HUMAN	homo_sapiens_UP000005640_9606_2022	11.5	37.2131	NaN	NaN	0.5	4.55263	1.7	44.8467	0.2	6.49604	1.7	20.8737	3.9	16.5502	3.1	12.8248	0.1	5.92691	2	23.6343	2.7	8.30018	2.2	14.2609	0.7	5.2021	1	10.2276	0.5	4.8006	1.8	12.1396	0.9	4.34675	1.7	8.33702	2.4	28.0496	0.6	6.61614	2.1	13.9254	0.2
0	P31944	CASP14	Homo sapiens	Caspase-14	CASPE_HUMAN	homo_sapiens_UP000005640_9606_2022	4	21.1906	0.3	4.96851	NaN	NaN	8.4	52.9993	5.9	25.5566	NaN	NaN	7.2	29.6362	1.1	8.94922	28	88.3923	28	123.972	6.7	32.4251	11.3	43.9745	2.1	7.90846	NaN	NaN	0.5	19.469	4.1	22.0045	3.2	10.1275	0.6	22.7233	2.7	27.0687	1	10.2301	7.6	40.8877	4.1
0	P31946	YWHAB	Homo sapiens	14-3-3 protein beta/alpha	1433B_HUMAN	homo_sapiens_UP000005640_9606_2022	71.4	249.133	4	16.0289	15.6	46.4282	5.2	15.8177	37.7	131.159	11.7	47.0221	31.7	119.24	88.7	190.549	19.8	59.3671	8.1	45.5989	10.6	53.3937	12	52.0871	56.6	165.657	8.4	36.3279	6.7	25.6576	11.1	42.2975	485.6	975.697	11.2	41.1255	39.9	142.029	7.6	25.8933	11.8	38.7997	6.3
0	P31947	SFN	Homo sapiens	14-3-3 protein sigma	1433S_HUMAN	homo_sapiens_UP000005640_9606_2022	34.3	12.3062	0.8	3.1224	4.5	11.6474	0.6	3.98012	11.5	14.1961	NaN	NaN	13.8	8.2089	35.2	70.5118	12.1	27.2632	NaN	NaN	NaN	NaN	NaN	NaN	4.9	15.4867	NaN	NaN	0.1	10.6466	NaN	NaN	141.2	198.734	2.3	8.13287	4.2	18.2175	0.3	17.254	1.2	225.321	0.7
0	P31948	STIP1	Homo sapiens	Stress-induced-phosphoprotein 1	STIP1_HUMAN	homo_sapiens_UP000005640_9606_2022	0.2	3.53656	0.1	26.4106	0.3	4.3643	0.3	5.38426	0.4	8.96961	0.3	14.2033	0.2	1.94578	0.4	6.77182	0.1	5.68421	NaN	NaN	1.4	23.4841	1.4	17.3795	0.8	7.58752	0.3	13.952	0.7	11.7028	0.2	9.24882	3.6	18.4742	0.6	7.56128	3.3	33.0164	NaN	NaN	0.4	19.4929	0.2
0	P31949	S100A11	Homo sapiens	Protein S100-A11	S10AB_HUMAN	homo_sapiens_UP000005640_9606_2022	30.7	42.3771	0.9	7.08614	3.9	7.11977	14.7	5.73021	10.1	12.0556	NaN	NaN	10.8	20.8622	25.1	29.6205	24.1	31.912	2.6	13.7401	1.3	9.34701	5.3	15.5934	103	129.062	3.2	6.28317	3.6	6.49895	7.1	19.5769	235.9	238.313	17.9	27.0325	30.8	43.505	5.9	15.0266	1.6	13.5037	7.8
0	P32119	PRDX2	Homo sapiens	Peroxiredoxin-2	PRDX2_HUMAN	homo_sapiens_UP000005640_9606_2022	8.6	13.6021	1.7	4.1847	4.7	7.60433	4.4	12.8531	4.9	17.8911	NaN	NaN	5.5	13.2568	10.4	20.4216	11.1	25.7255	13	32.1111	1.3	19.6872	0.5	32.0207	31.2	46.2579	0.7	11.0644	1.6	7.46246	NaN	NaN	39.4	73.1342	4.7	6.34566	0.7	20.7117	0.5	35.053	1	29.9228	6.2
0	P32926	DSG3	Homo sapiens	Desmoglein-3	DSG3_HUMAN	homo_sapiens_UP000005640_9606_2022	5.1	22.2271	0.1	4.13624	2.1	18.0785	NaN	NaN	1.5	18.8336	NaN	NaN	1.4	17.0671	8.4	55.3044	5.9	41.8362	NaN	NaN	NaN	NaN	NaN	NaN	NaN	NaN	NaN	NaN	0.1	6.58361	NaN	NaN	40.7	193.157	NaN	NaN	0.8	15.7187	NaN	NaN	NaN	NaN	NaN
0	P32969	RPL9P9	Homo sapiens	60S ribosomal protein L9	RL9_HUMAN	homo_sapiens_UP000005640_9606_2022	6.8	19.3448	NaN	NaN	1.4	12.8189	1.3	12.4161	1.6	15.0141	2.1	19.451	4.3	17.6579	7.7	13.3469	NaN	NaN	NaN	NaN	4.7	43.2421	2.1	19.4553	0.4	3.82614	2.9	26.3795	2.8	25.5239	8.4	76.7823	1.1	10.2527	1.9	17.7491	4.6	42.3434	2.2	20.2135	4.1	37.6745	0.4
0.0074239	P33121	ACSL1	Homo sapiens	Long-chain-fatty-acid--CoA ligase 1	ACSL1_HUMAN	homo_sapiens_UP000005640_9606_2022	NaN	NaN	NaN	NaN	NaN	NaN	NaN	NaN	NaN	NaN	NaN	NaN	NaN	NaN	NaN	NaN	NaN	NaN	NaN	NaN	NaN	NaN	NaN	NaN	0.1	2.69398	0.2	7.37029	NaN	NaN	NaN	NaN	0	NaN	NaN	NaN	NaN	NaN	NaN	NaN	NaN	NaN	0.2
0	P33908	MAN1A1	Homo sapiens	Mannosyl-oligosaccharide 1,2-alpha-mannosidase IA	MA1A1_HUMAN	homo_sapiens_UP000005640_9606_2022	0.3	6.38836	16	47.3687	11.8	31.4748	7.8	31.6734	0.4	21.0732	NaN	NaN	0.7	6.84615	4.8	19.0267	0.3	7.57916	NaN	NaN	NaN	NaN	1.4	11.1012	9.2	36.641	2.2	30.2229	6.2	30.5873	NaN	NaN	15.4	41.8958	50.4	166.702	0.4	20.4956	4.8	26.6946	NaN	NaN	6.6
0.00108932	P33993	MCM7	Homo sapiens	DNA replication licensing factor MCM7	MCM7_HUMAN	homo_sapiens_UP000005640_9606_2022	0.3	11.6965	NaN	NaN	NaN	NaN	NaN	NaN	NaN	NaN	NaN	NaN	NaN	NaN	NaN	NaN	NaN	NaN	NaN	NaN	NaN	NaN	NaN	NaN	NaN	NaN	NaN	NaN	NaN	NaN	NaN	NaN	NaN	NaN	NaN	NaN	NaN	NaN	NaN	NaN	NaN	NaN	NaN
0	P34096	RNASE4	Homo sapiens	Ribonuclease 4	RNAS4_HUMAN	homo_sapiens_UP000005640_9606_2022	NaN	NaN	12.7	7.86994	5.5	31.0466	0.7	5.39038	NaN	NaN	NaN	NaN	1.2	15.048	0.5	6.937	NaN	NaN	NaN	NaN	NaN	NaN	NaN	NaN	2.1	12.2708	1.5	8.61586	4.7	20.0632	NaN	NaN	1.5	7.91876	7.5	39.3631	NaN	NaN	2.8	20.8652	NaN	NaN	3.6
0.00108932	P34932	HSPA4	Homo sapiens	Heat shock 70 kDa protein 4	HSP74_HUMAN	homo_sapiens_UP000005640_9606_2022	0.3	3.48342	NaN	NaN	0.1	13.1638	NaN	NaN	0.4	5.44207	NaN	NaN	NaN	NaN	0.3	8.45266	NaN	NaN	NaN	NaN	NaN	NaN	0.1	9.19729	1.1	5.60143	NaN	NaN	NaN	NaN	NaN	NaN	1.8	9.3555	NaN	NaN	NaN	NaN	NaN	NaN	NaN	NaN	NaN
0	P34955	SERPINA1	Bos taurus	Alpha-1-antiproteinase	A1AT_BOVIN	contaminants2021	0.4	8.31913	NaN	NaN	NaN	NaN	0.8	5.43219	NaN	NaN	NaN	NaN	0.9	8.28422	NaN	NaN	0.5	10.9639	0.2	4.31222	NaN	NaN	NaN	NaN	0.7	2.84542	NaN	NaN	NaN	NaN	NaN	NaN	0.1	1.24701	0.3	6.40558	NaN	NaN	NaN	NaN	NaN	NaN	0.1
0	P35030	PRSS3	Homo sapiens	Trypsin-3	TRY3_HUMAN	homo_sapiens_UP000005640_9606_2022	182.6	842.249	52	292.652	57.6	381.736	242.1	917.159	268.9	1551.14	271.9	1269.04	377.7	1656.04	89.6	574.526	522	1199.52	228.3	1905.98	329.6	907.025	181.5	933.768	116.2	479.139	165.8	987.601	214.9	1129.64	270.6	1200.91	21	121.046	102	638.286	131.3	768.146	169.5	986.367	278.2	1332.99	132.3
0.00108932	P35052	GPC1	Homo sapiens	Glypican-1	GPC1_HUMAN	homo_sapiens_UP000005640_9606_2022	0	1.33548	1.6	4.4886	0.3	2.24497	NaN	NaN	NaN	NaN	NaN	NaN	NaN	NaN	0.1	2.6806	NaN	NaN	NaN	NaN	NaN	NaN	NaN	NaN	NaN	NaN	NaN	NaN	NaN	NaN	NaN	NaN	1.9	9.73918	0.2	7.33634	NaN	NaN	NaN	NaN	NaN	NaN	0.6
0	P35232	PHB1	Homo sapiens	Prohibitin 1	PHB1_HUMAN	homo_sapiens_UP000005640_9606_2022	10.9	17.048	0.6	2.20964	NaN	NaN	0.6	41.6828	0.7	13.168	NaN	NaN	2.4	7.29496	4.1	10.473	NaN	NaN	NaN	NaN	NaN	NaN	0.7	31.2221	0.4	4.55011	0.3	3.94554	0.4	4.99814	NaN	NaN	2.2	5.07267	NaN	NaN	3.5	20.5357	NaN	NaN	NaN	NaN	NaN
0	P35237	SERPINB6	Homo sapiens	Serpin B6	SPB6_HUMAN	homo_sapiens_UP000005640_9606_2022	1.2	6.71317	0.3	3.4079	0.7	4.64359	NaN	NaN	0.8	7.00408	NaN	NaN	NaN	NaN	1.5	13.6496	0.9	11.8953	NaN	NaN	NaN	NaN	NaN	NaN	8.7	39.5421	NaN	NaN	NaN	NaN	NaN	NaN	4.6	18.9297	NaN	NaN	NaN	NaN	NaN	NaN	NaN	NaN	0.2
0	P35241	RDX	Homo sapiens	Radixin	RADI_HUMAN	homo_sapiens_UP000005640_9606_2022	3.8	32.057	12.8	85.9234	8	36.505	0.8	15.6251	2.3	21.3071	NaN	NaN	1.3	21.7567	18.4	55.4789	NaN	NaN	NaN	NaN	0.1	5.73881	0.8	15.5611	4.8	31.2849	1.3	26.6003	3.3	28.5278	1.4	29.3292	41.5	216.39	3.1	23.6022	2.4	25.4254	1.5	15.626	0.4	229.872	4.4
0.00108932	P35244	RPA3	Homo sapiens	Replication protein A 14 kDa subunit	RFA3_HUMAN	homo_sapiens_UP000005640_9606_2022	NaN	NaN	NaN	NaN	NaN	NaN	NaN	NaN	NaN	NaN	NaN	NaN	NaN	NaN	NaN	NaN	NaN	NaN	NaN	NaN	NaN	NaN	NaN	NaN	NaN	NaN	NaN	NaN	NaN	NaN	NaN	NaN	0.4	3.79565	NaN	NaN	NaN	NaN	NaN	NaN	NaN	NaN	NaN
0.00340426	P35268	RPL22	Homo sapiens	60S ribosomal protein L22	RL22_HUMAN	homo_sapiens_UP000005640_9606_2022	2.3	4.57271	NaN	NaN	0.8	3.84025	NaN	NaN	0.5	2.44468	NaN	NaN	0.8	4.07707	1.2	6.56592	0.5	2.52426	NaN	NaN	NaN	NaN	NaN	NaN	NaN	NaN	NaN	NaN	NaN	NaN	NaN	NaN	2.7	4.00812	NaN	NaN	NaN	NaN	NaN	NaN	NaN	NaN	NaN
0	P35475	IDUA	Homo sapiens	Alpha-L-iduronidase	IDUA_HUMAN	homo_sapiens_UP000005640_9606_2022	NaN	NaN	2.4	10.6255	1	11.7915	0.6	16.1579	NaN	NaN	NaN	NaN	0.6	15.1269	0.4	24.9323	NaN	NaN	NaN	NaN	NaN	NaN	0.5	13.8002	1	9.37043	1.1	22.8022	2.5	21.45	NaN	NaN	0.4	3.66207	2.7	22.2779	NaN	NaN	0.9	12.3845	NaN	NaN	2
0	P35527	KRT9	Homo sapiens	Keratin, type I cytoskeletal 9	K1C9_HUMAN	contaminants2021	408.3,408.3;408.3,408.3	950.712	35.9,35.9;35.9,35.9	89.9847	16.9,16.9;16.9,16.9	42.1153	1177.6,1177.6;1177.6,1177.6	2860.39	1307.6,1307.6;1307.6,1307.6	3115.74	379.9,379.9;379.9,379.9	744.859	188.7,188.7;188.7,188.7	526.284	58.4,58.4;58.4,58.4	129.706	2008.2,2008.2;2008.2,2008.2	4150.36	4229.4,4229.4;4229.4,4229.4	7457.89	1305.8,1305.8;1305.8,1305.8	2678.35	252,252;252,252	484.609	54.3,54.3;54.3,54.3	147.997	260.3,260.3;260.3,260.3	512.491	120.3,120.3;120.3,120.3	255.492	361.9,361.9;361.9,361.9	654.062	7,7;7,7	21.6738	41.5,41.5;41.5,41.5	101.268	75.3,75.3;75.3,75.3	175.612	232.9,232.9;232.9,232.9	496.002	1057.6,1057.6;1057.6,1057.6	1900.6	2430.7,2430.7;2430.7,2430.7
0	P35579	MYH9	Homo sapiens	Myosin-9	MYH9_HUMAN	homo_sapiens_UP000005640_9606_2022	0.2	3.69188	NaN	NaN	0.1	2.80059	NaN	NaN	0.3	5.7075	NaN	NaN	0.2	7.58235	NaN	NaN	0.1	5.14674	NaN	NaN	0.1	6.24198	0.9	26.1395	0.4	3.24714	0.3	10.8566	0.1	5.68593	0.1	17.8718	0.7	3.24831	0.3	3.31064	0.3	9.62685	0.1	12.9307	NaN	NaN	0.1
0.00258621	P35613	BSG	Homo sapiens	Basigin	BASI_HUMAN	homo_sapiens_UP000005640_9606_2022	4.4	5.5601	11.8	56.37	6.4	20.9189	NaN	NaN	NaN	NaN	NaN	NaN	0.6	17.7492	NaN	NaN	0.4	10.0532	NaN	NaN	NaN	NaN	NaN	NaN	0.5	11.0975	NaN	NaN	0.8	28.0773	NaN	NaN	0.5	5.00757	NaN	NaN	0.3	13.0816	NaN	NaN	NaN	NaN	1
0	P35749	MYH11	Homo sapiens	Myosin-11	MYH11_HUMAN	homo_sapiens_UP000005640_9606_2022	NaN	NaN	0.1	1.43832	0	3.50354	NaN	NaN	0	1.987	NaN	NaN	NaN	NaN	0	2.3271	NaN	NaN	NaN	NaN	0	2.1611	NaN	NaN	0	2.3982	NaN	NaN	NaN	NaN	NaN	NaN	0.1	1.06355	0	5.01063	0.1	3.19936	NaN	NaN	NaN	NaN	0.1
0	P35908	KRT2	Homo sapiens	Keratin, type II cytoskeletal 2 epidermal	K22E_HUMAN	contaminants2021	280,280;280,280	1306.88	33.3,33.3;33.3,33.3	175.145	12.2,12.2;12.2,12.2	63.3015	588.4,588.4;588.4,588.4	2901.97	500.8,500.8;500.8,500.8	2082.62	272.1,272.1;272.1,272.1	1441.54	219.6,219.6;219.6,219.6	1190.55	88,88;88,88	404.467	639.5,639.5;639.5,639.5	3328.06	1620.8,1620.8;1620.8,1620.8	7533.66	515.5,515.5;515.5,515.5	2582.38	1424.6,1424.6;1424.6,1424.6	6142.89	80.4,80.4;80.4,80.4	366.071	58.6,58.6;58.6,58.6	293.181	68.6,68.6;68.6,68.6	331.764	245.9,245.9;245.9,245.9	1097.89	8,8;8,8	37.914	46.9,46.9;46.9,46.9	217.199	211.2,211.2;211.2,211.2	908.981	124.4,124.4;124.4,124.4	583.609	668.4,668.4;668.4,668.4	2843.17	236.2,236.2;236.2,236.2
0.00925267	P35998	PSMC2	Homo sapiens	26S proteasome regulatory subunit 7	PRS7_HUMAN	homo_sapiens_UP000005640_9606_2022	NaN	NaN	NaN	NaN	NaN	NaN	NaN	NaN	NaN	NaN	NaN	NaN	NaN	NaN	NaN	NaN	NaN	NaN	NaN	NaN	NaN	NaN	NaN	NaN	0.1	3.50697	NaN	NaN	NaN	NaN	NaN	NaN	0.3	2.26092	NaN	NaN	NaN	NaN	NaN	NaN	NaN	NaN	NaN
0	P36222	CHI3L1	Homo sapiens	Chitinase-3-like protein 1	CH3L1_HUMAN	homo_sapiens_UP000005640_9606_2022	NaN	NaN	1.9	6.69369	0.8	4.05538	0.3	3.32026	NaN	NaN	NaN	NaN	NaN	NaN	0.2	1.48787	NaN	NaN	NaN	NaN	NaN	NaN	NaN	NaN	0	1.00335	NaN	NaN	1.2	5.18868	NaN	NaN	0	NaN	0.5	4.70559	NaN	NaN	NaN	NaN	NaN	NaN	1.9
0.00258621	P36542	ATP5F1C	Homo sapiens	ATP synthase subunit gamma, mitochondrial	ATPG_HUMAN	homo_sapiens_UP000005640_9606_2022	7.6	2.53301	NaN	NaN	NaN	NaN	NaN	NaN	NaN	NaN	NaN	NaN	NaN	NaN	NaN	NaN	NaN	NaN	NaN	NaN	NaN	NaN	0.2	1.50313	NaN	NaN	NaN	NaN	NaN	NaN	NaN	NaN	0.1	0.851869	NaN	NaN	NaN	NaN	NaN	NaN	NaN	NaN	NaN
0.00258621	P36871	PGM1	Homo sapiens	Phosphoglucomutase-1	PGM1_HUMAN	homo_sapiens_UP000005640_9606_2022	0	1.60891	NaN	NaN	NaN	NaN	NaN	NaN	NaN	NaN	NaN	NaN	NaN	NaN	0.1	3.87911	NaN	NaN	NaN	NaN	NaN	NaN	NaN	NaN	2.6	6.62668	NaN	NaN	0.1	4.95205	NaN	NaN	2	3.87083	NaN	NaN	NaN	NaN	NaN	NaN	NaN	NaN	NaN
0	P36952	SERPINB5	Homo sapiens	Serpin B5	SPB5_HUMAN	homo_sapiens_UP000005640_9606_2022	14.1	23.6598	8.5	27.5633	21.5	86.0431	NaN	NaN	5.1	20.3944	NaN	NaN	9.6	50.9131	43.5	167.631	15	53.0985	NaN	NaN	NaN	NaN	NaN	NaN	31.3	114.955	0.9	20.5725	0.2	20.6918	NaN	NaN	187.9	693.629	4.3	17.3322	2.6	24.9418	2.1	17.7624	0	NaN	5.7
0	P36955	SERPINF1	Homo sapiens	Pigment epithelium-derived factor	PEDF_HUMAN	homo_sapiens_UP000005640_9606_2022	0.2	5.02207	11.4	19.5028	10.6	29.0739	0.6	4.09021	0	1.16637	NaN	NaN	NaN	NaN	1.8	6.97951	NaN	NaN	NaN	NaN	NaN	NaN	NaN	NaN	4.6	9.43221	NaN	NaN	2.7	13.379	NaN	NaN	2.2	5.06723	9.1	25.736	NaN	NaN	2.3	10.8695	NaN	NaN	6.6
0.00472441	P37108	SRP14	Homo sapiens	Signal recognition particle 14 kDa protein	SRP14_HUMAN	homo_sapiens_UP000005640_9606_2022	1	7.90632	NaN	NaN	NaN	NaN	NaN	NaN	NaN	NaN	NaN	NaN	NaN	NaN	NaN	NaN	NaN	NaN	NaN	NaN	NaN	NaN	0.7	5.83246	NaN	NaN	NaN	NaN	NaN	NaN	NaN	NaN	0.5	3.87062	NaN	NaN	NaN	NaN	NaN	NaN	NaN	NaN	NaN
0	P37802	TAGLN2	Homo sapiens	Transgelin-2	TAGL2_HUMAN	homo_sapiens_UP000005640_9606_2022	4.7	8.10648	1.3	5.07443	8	11.3001	NaN	NaN	1.6	10.3529	0.6	3.38245	3.2	9.88274	6.7	17.4063	1.9	7.7078	NaN	NaN	1.1	19.5438	1.6	8.20884	22.9	27.0348	NaN	NaN	0.1	3.65655	0.2	8.2817	51.7	55.5019	2.4	6.64606	2.2	7.25597	0.6	15.906	1.8	20.7181	2.3
0	P37837	TALDO1	Homo sapiens	Transaldolase	TALDO_HUMAN	homo_sapiens_UP000005640_9606_2022	18.2	86.2161	5.5	22.9403	10.6	35.1359	1.2	18.3569	9.8	45.437	NaN	NaN	2.2	15.6855	8	23.1722	3.4	10.5034	NaN	NaN	NaN	NaN	0.9	12.6027	21.1	83.0181	1.4	19.9803	3.3	17.1536	0.9	13.2302	62.3	221.46	1.7	9.05342	2.7	13.3955	2	15.2866	NaN	NaN	2.3
0.00862689	P38159	RBMX	Homo sapiens	RNA-binding motif protein, X chromosome	RBMX_HUMAN	homo_sapiens_UP000005640_9606_2022	0.9	10.5015	0	NaN	0.2	8.00421	NaN	NaN	NaN	NaN	NaN	NaN	NaN	NaN	0.2	9.2672	NaN	NaN	NaN	NaN	NaN	NaN	NaN	NaN	NaN	NaN	NaN	NaN	NaN	NaN	NaN	NaN	2.4	22.6163	0.6	26.8999	NaN	NaN	NaN	NaN	NaN	NaN	NaN
0	P38606	ATP6V1A	Homo sapiens	V-type proton ATPase catalytic subunit A	VATA_HUMAN	homo_sapiens_UP000005640_9606_2022	0.2	2.06602	0.8	7.76915	0.1	2.17925	NaN	NaN	NaN	NaN	NaN	NaN	NaN	NaN	0.1	2.68539	NaN	NaN	NaN	NaN	NaN	NaN	0.3	7.4257	3	12.2635	NaN	NaN	NaN	NaN	NaN	NaN	1.5	4.59353	0.3	3.12804	0	NaN	NaN	NaN	NaN	NaN	0
0	P38646	HSPA9	Homo sapiens	Stress-70 protein, mitochondrial	GRP75_HUMAN	homo_sapiens_UP000005640_9606_2022	7.8	29.6446	0	NaN	0.2	3.83603	0.7	7.24616	1.7	20.2225	1.7	25.2613	2.6	9.74052	3	10.0871	0.6	4.16676	0.2	8.96498	1.2	12.4735	1.6	13.2444	0.9	3.63619	1.2	8.54844	0.8	7.31288	0.8	10.1774	2	4.9232	0.5	4.33546	3.4	18.6845	0.7	8.14007	0.5	16.3393	0.5
0.00191939	P39019	RPS19	Homo sapiens	40S ribosomal protein S19	RS19_HUMAN	homo_sapiens_UP000005640_9606_2022	3.8	10.3175	NaN	NaN	NaN	NaN	NaN	NaN	NaN	NaN	NaN	NaN	0.6	7.91541	2.1	9.02659	1.5	6.59799	NaN	NaN	NaN	NaN	NaN	NaN	NaN	NaN	NaN	NaN	NaN	NaN	NaN	NaN	9.9	26.0253	NaN	NaN	3.5	14.7562	NaN	NaN	NaN	NaN	NaN
0.0074239	P39060	COL18A1	Homo sapiens	Collagen alpha-1(XVIII) chain	COIA1_HUMAN	homo_sapiens_UP000005640_9606_2022	8.1	2597.72	NaN	NaN	8	436.842	13.6	4375.12	18.9	6055.34	NaN	NaN	NaN	NaN	14.9	827.132	1.6	88.3337	NaN	NaN	24.8	7959.79	19.3	1067.97	11.3	578.696	NaN	NaN	0.1	1011.62	NaN	NaN	3.4	189.901	14.7	740.122	31.8	1762.25	13.8	766.067	NaN	NaN	1.3
0.00405186	P39656	DDOST	Homo sapiens	Dolichyl-diphosphooligosaccharide--protein glycosyltransferase 48 kDa subunit	OST48_HUMAN	homo_sapiens_UP000005640_9606_2022	0.9	20.0136	NaN	NaN	0.1	33.22	NaN	NaN	7.5	42.3034	NaN	NaN	NaN	NaN	0.2	15.1491	NaN	NaN	NaN	NaN	NaN	NaN	NaN	NaN	NaN	NaN	NaN	NaN	NaN	NaN	NaN	NaN	2	14.3568	NaN	NaN	6.9	118.547	NaN	NaN	NaN	NaN	NaN
0	P40121	CAPG	Homo sapiens	Macrophage-capping protein	CAPG_HUMAN	homo_sapiens_UP000005640_9606_2022	0.7	4.75673	NaN	NaN	NaN	NaN	NaN	NaN	NaN	NaN	NaN	NaN	0.2	3.66343	1.9	8.40121	3.1	9.03063	NaN	NaN	NaN	NaN	NaN	NaN	7.2	25.1055	NaN	NaN	NaN	NaN	NaN	NaN	8.6	30.1008	0.2	14.6147	0.8	15.9432	NaN	NaN	NaN	NaN	0.5
0	P40189	IL6ST	Homo sapiens	Interleukin-6 receptor subunit beta	IL6RB_HUMAN	homo_sapiens_UP000005640_9606_2022	0.1	3.29384	7.2	25.5884	2.5	14.8195	1.1	8.22905	NaN	NaN	NaN	NaN	NaN	NaN	0.4	6.35052	0	3.7733	NaN	NaN	NaN	NaN	0.1	3.94626	1.2	6.48756	0.2	16.5312	4.2	25.768	0.5	18.7507	0.2	1.70126	0.7	7.00785	NaN	NaN	0.4	6.65	NaN	NaN	3.4
0.0074239	P40199	CEACAM6	Homo sapiens	Carcinoembryonic antigen-related cell adhesion molecule 6	CEAM6_HUMAN	homo_sapiens_UP000005640_9606_2022	0.2	2.35786	NaN	NaN	NaN	NaN	NaN	NaN	NaN	NaN	NaN	NaN	NaN	NaN	NaN	NaN	NaN	NaN	NaN	NaN	NaN	NaN	NaN	NaN	NaN	NaN	NaN	NaN	NaN	NaN	NaN	NaN	NaN	NaN	NaN	NaN	NaN	NaN	NaN	NaN	NaN	NaN	0.2
0.00191939	P40227	CCT6A	Homo sapiens	T-complex protein 1 subunit zeta	TCPZ_HUMAN	homo_sapiens_UP000005640_9606_2022	1.9	7.36378	NaN	NaN	NaN	NaN	0	NaN	NaN	NaN	NaN	NaN	NaN	NaN	0.6	6.07634	NaN	NaN	NaN	NaN	0.1	2.8724	NaN	NaN	1.4	5.72236	NaN	NaN	NaN	NaN	NaN	NaN	1.1	3.5456	0.1	1.67283	NaN	NaN	0.2	7.99139	0.2	13.0228	0.2
0	P40394	ADH7	Homo sapiens	All-trans-retinol dehydrogenase [NAD(+)] ADH7	ADH7_HUMAN	homo_sapiens_UP000005640_9606_2022	3.8	33.7292	NaN	NaN	0.7	2.43468	NaN	NaN	NaN	NaN	NaN	NaN	NaN	NaN	2.3	8.95051	NaN	NaN	NaN	NaN	NaN	NaN	NaN	NaN	NaN	NaN	NaN	NaN	NaN	NaN	NaN	NaN	11	17.6627	0.2	16.7478	NaN	NaN	NaN	NaN	NaN	NaN	NaN
0	P40925	MDH1	Homo sapiens	Malate dehydrogenase, cytoplasmic	MDHC_HUMAN	homo_sapiens_UP000005640_9606_2022	5.9	33.2002	5.4	20.1449	8	30.6936	0.5	13.4699	2.8	13.079	1.3	13.4708	4.5	17.7961	8.9	33.9239	5.2	22.5171	NaN	NaN	1	25.5916	0.5	12.9383	118.9	493.941	3.2	16.8819	2.7	13.3024	0.6	14.8726	50.3	203.536	5.4	24.857	4.4	24.1862	0.4	5.36345	0.6	13.5892	5.4
0.00108932	P40926	MDH2	Homo sapiens	Malate dehydrogenase, mitochondrial	MDHM_HUMAN	homo_sapiens_UP000005640_9606_2022	8	23.1842	0.1	5.26366	4.4	26.5203	0	NaN	0.4	4.50439	NaN	NaN	3.4	21.4513	9.1	37.6365	1.9	21.1056	NaN	NaN	1	38.726	2.5	19.7862	1.4	8.26223	0.7	19.6078	0.3	21.0476	0.3	13.5933	29.4	112.026	2.1	11.8794	2.6	18.6572	NaN	NaN	NaN	NaN	4.5
0.00258621	P40939	HADHA	Homo sapiens	Trifunctional enzyme subunit alpha, mitochondrial	ECHA_HUMAN	homo_sapiens_UP000005640_9606_2022	1	3.57965	NaN	NaN	NaN	NaN	NaN	NaN	NaN	NaN	NaN	NaN	0.1	3.38868	0.3	2.7562	NaN	NaN	NaN	NaN	NaN	NaN	NaN	NaN	0	NaN	NaN	NaN	0.1	4.13544	NaN	NaN	0	0.70631	NaN	NaN	NaN	NaN	NaN	NaN	NaN	NaN	0
0.00340426	P41250	GARS1	Homo sapiens	Glycine--tRNA ligase	GARS_HUMAN	homo_sapiens_UP000005640_9606_2022	NaN	NaN	NaN	NaN	0	1.7665	NaN	NaN	NaN	NaN	NaN	NaN	NaN	NaN	NaN	NaN	NaN	NaN	NaN	NaN	NaN	NaN	NaN	NaN	0	NaN	NaN	NaN	NaN	NaN	NaN	NaN	0.2	3.97811	NaN	NaN	NaN	NaN	NaN	NaN	NaN	NaN	NaN
0.00191939	P42126	ECI1	Homo sapiens	Enoyl-CoA delta isomerase 1, mitochondrial	ECI1_HUMAN	homo_sapiens_UP000005640_9606_2022	0.5	7.72285	0.1	1.06571	NaN	NaN	NaN	NaN	NaN	NaN	NaN	NaN	0.2	3.10389	NaN	NaN	NaN	NaN	NaN	NaN	NaN	NaN	NaN	NaN	0.2	3.41221	NaN	NaN	NaN	NaN	NaN	NaN	0.2	0.97269	0.1	1.86785	NaN	NaN	NaN	NaN	NaN	NaN	NaN
0.00690184	P42166	TMPO	Homo sapiens	Lamina-associated polypeptide 2, isoform alpha	LAP2A_HUMAN	homo_sapiens_UP000005640_9606_2022	0.7	8.56723	NaN	NaN	NaN	NaN	0	NaN	NaN	NaN	NaN	NaN	0.1	2.09582	NaN	NaN	NaN	NaN	NaN	NaN	NaN	NaN	NaN	NaN	0	1.12699	NaN	NaN	NaN	NaN	NaN	NaN	0	NaN	0.1	1.46671	NaN	NaN	NaN	NaN	NaN	NaN	0
0	P42330	AKR1C3	Homo sapiens	Aldo-keto reductase family 1 member C3	AK1C3_HUMAN	homo_sapiens_UP000005640_9606_2022	0.1	1.22327	0	NaN	NaN	NaN	NaN	NaN	0.3	5.88902	NaN	NaN	0.2	2.88828	NaN	NaN	NaN	NaN	NaN	NaN	NaN	NaN	NaN	NaN	5.3	2.21924	0.3	4.75773	NaN	NaN	NaN	NaN	0.2	2.60755	0.2	3.03164	NaN	NaN	NaN	NaN	NaN	NaN	0.1
0	P42357	HAL	Homo sapiens	Histidine ammonia-lyase	HUTH_HUMAN	homo_sapiens_UP000005640_9606_2022	0.1	3.47647	NaN	NaN	NaN	NaN	0.2	6.3329	0.2	9.81716	NaN	NaN	NaN	NaN	NaN	NaN	0.7	12.2234	NaN	NaN	NaN	NaN	NaN	NaN	NaN	NaN	NaN	NaN	NaN	NaN	NaN	NaN	NaN	NaN	NaN	NaN	NaN	NaN	NaN	NaN	NaN	NaN	0
0	P42677	RPS27	Homo sapiens	40S ribosomal protein S27	RS27_HUMAN	homo_sapiens_UP000005640_9606_2022	1.7	6.84495	NaN	NaN	1	3.92127	1	3.98263	2.1	8.52877	NaN	NaN	NaN	NaN	NaN	NaN	0.9	3.49214	NaN	NaN	5	19.9246	3.5	14.0829	0.6	2.23824	1.9	7.72545	2.6	10.5274	9.1	36.5289	1.6	6.5846	NaN	NaN	3.3	13.1409	1.4	5.67235	5.6	22.2582	0.3
0.00108932	P42704	LRPPRC	Homo sapiens	Leucine-rich PPR motif-containing protein, mitochondrial	LPPRC_HUMAN	homo_sapiens_UP000005640_9606_2022	0.8	32.9575	NaN	NaN	NaN	NaN	NaN	NaN	NaN	NaN	NaN	NaN	NaN	NaN	0.1	8.295	NaN	NaN	NaN	NaN	NaN	NaN	NaN	NaN	NaN	NaN	NaN	NaN	NaN	NaN	NaN	NaN	NaN	NaN	NaN	NaN	NaN	NaN	NaN	NaN	NaN	NaN	NaN
0.00258621	P42765	ACAA2	Homo sapiens	3-ketoacyl-CoA thiolase, mitochondrial	THIM_HUMAN	homo_sapiens_UP000005640_9606_2022	0.1	2.97239	NaN	NaN	0.5	10.018	NaN	NaN	NaN	NaN	NaN	NaN	NaN	NaN	0.1	1.06146	NaN	NaN	NaN	NaN	NaN	NaN	NaN	NaN	0.1	3.14057	NaN	NaN	NaN	NaN	NaN	NaN	0.2	4.66138	0.9	18.7571	NaN	NaN	0.5	10.8762	NaN	NaN	NaN
0	P42785	PRCP	Homo sapiens	Lysosomal Pro-X carboxypeptidase	PCP_HUMAN	homo_sapiens_UP000005640_9606_2022	2.3	12.2885	27.7	105.463	23.5	98.7803	6.5	41.7688	1.5	25.6608	NaN	NaN	1.4	13.6471	2.4	20.057	1.4	21.8325	NaN	NaN	NaN	NaN	NaN	NaN	4.4	17.718	3.2	25.052	36.4	157.071	NaN	NaN	2.3	9.34993	9.4	38.2599	0.3	5.01795	5.9	28.615	NaN	NaN	17.1
0.00405186	P43243	MATR3	Homo sapiens	Matrin-3	MATR3_HUMAN	homo_sapiens_UP000005640_9606_2022	0.5	20.3867	NaN	NaN	NaN	NaN	NaN	NaN	NaN	NaN	NaN	NaN	NaN	NaN	NaN	NaN	NaN	NaN	NaN	NaN	NaN	NaN	NaN	NaN	NaN	NaN	NaN	NaN	NaN	NaN	NaN	NaN	NaN	NaN	NaN	NaN	NaN	NaN	NaN	NaN	NaN	NaN	NaN
0	P43251	BTD	Homo sapiens	Biotinidase	BTD_HUMAN	homo_sapiens_UP000005640_9606_2022	2.8	24.9494	30.3	122.377	15.5	56.2669	3.2	17.8041	2	18.9663	NaN	NaN	0.8	29.2922	4	18.7618	3	27.7939	0.8	12.3144	NaN	NaN	NaN	NaN	7.9	30.1653	3.1	23.118	7.5	33.4748	NaN	NaN	1.6	6.56354	6.1	24.9946	NaN	NaN	3.2	26.3753	NaN	NaN	11.5
0	P43307	SSR1	Homo sapiens	Translocon-associated protein subunit alpha	SSRA_HUMAN	homo_sapiens_UP000005640_9606_2022	0.9	4.73191	NaN	NaN	0.2	3.74846	NaN	NaN	NaN	NaN	NaN	NaN	3	17.2379	0.6	7.4507	0.3	4.72773	NaN	NaN	NaN	NaN	NaN	NaN	0.1	1.97191	NaN	NaN	NaN	NaN	NaN	NaN	3.1	10.64	0.5	4.85045	1.9	17.9527	NaN	NaN	NaN	NaN	0.3
0.00925267	P43487	RANBP1	Homo sapiens	Ran-specific GTPase-activating protein	RANG_HUMAN	homo_sapiens_UP000005640_9606_2022	NaN	NaN	NaN	NaN	NaN	NaN	NaN	NaN	0.3	2.9124	NaN	NaN	NaN	NaN	0.6	1.02866	NaN	NaN	NaN	NaN	NaN	NaN	NaN	NaN	2.7	4.69992	NaN	NaN	NaN	NaN	NaN	NaN	0.9	2.06887	NaN	NaN	2.3	6.79337	NaN	NaN	NaN	NaN	0.2
0	P43490	NAMPT	Homo sapiens	Nicotinamide phosphoribosyltransferase	NAMPT_HUMAN	homo_sapiens_UP000005640_9606_2022	NaN	NaN	NaN	NaN	NaN	NaN	NaN	NaN	0.1	4.325	NaN	NaN	0.1	2.96727	0.2	3.11668	NaN	NaN	NaN	NaN	NaN	NaN	NaN	NaN	2.3	6.02482	NaN	NaN	NaN	NaN	NaN	NaN	2.4	3.72906	NaN	NaN	NaN	NaN	NaN	NaN	NaN	NaN	NaN
0.00108932	P45877	PPIC	Homo sapiens	Peptidyl-prolyl cis-trans isomerase C	PPIC_HUMAN	homo_sapiens_UP000005640_9606_2022	3.2	16.8067	7.3	29.1243	9.4	47.7685	4.5	30.8553	1.2	13.3547	NaN	NaN	NaN	NaN	3.1	14.9703	NaN	NaN	NaN	NaN	NaN	NaN	NaN	NaN	2	11.0889	0.8	11.9283	1.2	18.7096	NaN	NaN	6.1	32.7067	12.2	61.8597	NaN	NaN	2.1	32.5403	NaN	NaN	2.3
0.00191939	P45880	VDAC2	Homo sapiens	Voltage-dependent anion-selective channel protein 2	VDAC2_HUMAN	homo_sapiens_UP000005640_9606_2022	1.2	10.3267	NaN	NaN	0.4	8.70367	0.1	1.51259	NaN	NaN	0.5	12.7391	0.5	4.40139	1.7	4.6121	0.7	15.5915	NaN	NaN	NaN	NaN	NaN	NaN	0.4	2.8735	NaN	NaN	NaN	NaN	NaN	NaN	3.3	12.2372	NaN	NaN	0.6	13.2924	NaN	NaN	NaN	NaN	0.2
0.00862689	P45974	USP5	Homo sapiens	Ubiquitin carboxyl-terminal hydrolase 5	UBP5_HUMAN	homo_sapiens_UP000005640_9606_2022	NaN	NaN	NaN	NaN	NaN	NaN	NaN	NaN	NaN	NaN	NaN	NaN	NaN	NaN	NaN	NaN	NaN	NaN	NaN	NaN	NaN	NaN	NaN	NaN	NaN	NaN	NaN	NaN	NaN	NaN	NaN	NaN	NaN	NaN	NaN	NaN	NaN	NaN	NaN	NaN	NaN	NaN	NaN
0.00812408	P46109	CRKL	Homo sapiens	Crk-like protein	CRKL_HUMAN	homo_sapiens_UP000005640_9606_2022	NaN	NaN	NaN	NaN	NaN	NaN	NaN	NaN	NaN	NaN	NaN	NaN	NaN	NaN	NaN	NaN	NaN	NaN	NaN	NaN	NaN	NaN	NaN	NaN	NaN	NaN	NaN	NaN	NaN	NaN	NaN	NaN	0.4	6.33388	NaN	NaN	NaN	NaN	NaN	NaN	NaN	NaN	NaN
0	P46776	RPL27A	Homo sapiens	60S ribosomal protein L27a	RL27A_HUMAN	homo_sapiens_UP000005640_9606_2022	3.7	3.26985	NaN	NaN	NaN	NaN	0.3	2.43891	0.4	3.45137	0.9	13.4983	1	1.23599	0.3	3.75662	NaN	NaN	0.1	NaN	1	7.989	NaN	NaN	0.3	3.39028	5.7	10.3788	NaN	NaN	1.5	22.1953	0.7	7.69763	NaN	NaN	2.7	6.38037	0.3	4.43785	0.2	3.48837	NaN
0.00258621	P46777	RPL5	Homo sapiens	60S ribosomal protein L5	RL5_HUMAN	homo_sapiens_UP000005640_9606_2022	0.3	4.00465	NaN	NaN	0.2	2.13982	NaN	NaN	NaN	NaN	NaN	NaN	NaN	NaN	NaN	NaN	0.2	2.3023	NaN	NaN	1.9	22.3931	1	12.0157	0.5	6.14936	0.4	4.36875	0.6	6.72712	0.7	7.9642	0.1	1.5168	0.3	3.6633	1.7	19.8997	0.2	2.67627	NaN	NaN	0.2
0.00108932	P46940	IQGAP1	Homo sapiens	Ras GTPase-activating-like protein IQGAP1	IQGA1_HUMAN	homo_sapiens_UP000005640_9606_2022	0.4	17.6738	0.2	8.84284	0.1	3.37771	0.6	26.1011	0.3	16.8213	NaN	NaN	0.4	21.8416	0.6	6.57564	0.2	16.7227	0.3	19.1706	NaN	NaN	0.3	17.2192	1.2	6.64621	NaN	NaN	0.2	11.5684	0.2	12.0967	0.8	2.74621	0.4	16.4499	NaN	NaN	0.2	16.1855	0.3	19.9168	0.2
0	P47755	CAPZA2	Homo sapiens	F-actin-capping protein subunit alpha-2	CAZA2_HUMAN	homo_sapiens_UP000005640_9606_2022	2.1	9.12626	0.5	9.49037	1	5.92973	0.5	8.18568	1.3	21.6258	NaN	NaN	NaN	NaN	2.4	20.0319	0.9	7.52665	NaN	NaN	NaN	NaN	1.2	10.0243	8.4	34.4595	0.9	7.77109	0.7	5.39955	NaN	NaN	14	61.0311	0.8	6.41958	2.1	17.1529	NaN	NaN	NaN	NaN	0.7
0.00472441	P47756	CAPZB	Homo sapiens	F-actin-capping protein subunit beta	CAPZB_HUMAN	homo_sapiens_UP000005640_9606_2022	0.4	9.69715	NaN	NaN	0.3	5.63384	NaN	NaN	NaN	NaN	NaN	NaN	NaN	NaN	0.1	2.7581	0.2	3.34955	NaN	NaN	NaN	NaN	NaN	NaN	2.3	5.76877	NaN	NaN	NaN	NaN	NaN	NaN	2.4	7.8997	0.4	9.047	NaN	NaN	NaN	NaN	NaN	NaN	NaN
0.00191939	P47895	ALDH1A3	Homo sapiens	Aldehyde dehydrogenase family 1 member A3	AL1A3_HUMAN	homo_sapiens_UP000005640_9606_2022	NaN	NaN	NaN	NaN	NaN	NaN	NaN	NaN	NaN	NaN	NaN	NaN	NaN	NaN	NaN	NaN	NaN	NaN	NaN	NaN	NaN	NaN	NaN	NaN	20.8	30.0383	NaN	NaN	NaN	NaN	NaN	NaN	0.8	3.03452	0.1	4.49505	NaN	NaN	0.2	6.90727	NaN	NaN	NaN
0	P47929	LGALS7B	Homo sapiens	Galectin-7	LEG7_HUMAN	homo_sapiens_UP000005640_9606_2022	10.7	12.8628	NaN	NaN	NaN	NaN	4.1	27.6016	5.4	15.1452	NaN	NaN	28.1	71.4855	18.8	62.5075	16.7	52.2012	1.3	13.1148	0.2	2.3958	1.4	14.5302	1.9	8.37567	NaN	NaN	0.5	3.94084	NaN	NaN	166.1	317.153	3.6	14.0365	6.1	19.4176	NaN	NaN	9.1	23.7708	6.4
0	P48147	PREP	Homo sapiens	Prolyl endopeptidase	PPCE_HUMAN	homo_sapiens_UP000005640_9606_2022	0.4	25.7058	NaN	NaN	0.2	4.46417	NaN	NaN	2.1	12.2395	1.5	104.081	NaN	NaN	0.2	1.94278	NaN	NaN	NaN	NaN	NaN	NaN	NaN	NaN	9.8	18.3996	NaN	NaN	NaN	NaN	1	14.5805	1.6	4.03689	0.2	3.36867	NaN	NaN	NaN	NaN	NaN	NaN	NaN
0.00108932	P48163	ME1	Homo sapiens	NADP-dependent malic enzyme	MAOX_HUMAN	homo_sapiens_UP000005640_9606_2022	NaN	NaN	0.2	6.6777	0.4	4.07756	NaN	NaN	NaN	NaN	NaN	NaN	0	NaN	0.7	3.21823	NaN	NaN	NaN	NaN	NaN	NaN	NaN	NaN	1.5	5.4812	NaN	NaN	NaN	NaN	NaN	NaN	4.5	23.6084	0	NaN	NaN	NaN	NaN	NaN	NaN	NaN	0.2
0.00108932	P48444	ARCN1	Homo sapiens	Coatomer subunit delta	COPD_HUMAN	homo_sapiens_UP000005640_9606_2022	0.6	16.9626	1.1	32.1024	0.2	6.7999	5.9	164.849	1.8	51.5278	NaN	NaN	3.9	110.206	NaN	NaN	2.9	81.7187	NaN	NaN	5.6	156.129	NaN	NaN	0.7	20.1731	NaN	NaN	NaN	NaN	1	28.4097	0.1	2.53184	NaN	NaN	NaN	NaN	NaN	NaN	NaN	NaN	0.4
0.00108932	P48556	PSMD8	Homo sapiens	26S proteasome non-ATPase regulatory subunit 8	PSMD8_HUMAN	homo_sapiens_UP000005640_9606_2022	NaN	NaN	0.5	11.5999	NaN	NaN	NaN	NaN	NaN	NaN	NaN	NaN	NaN	NaN	NaN	NaN	NaN	NaN	NaN	NaN	NaN	NaN	NaN	NaN	0.6	3.79074	NaN	NaN	NaN	NaN	NaN	NaN	2.1	6.35877	NaN	NaN	NaN	NaN	NaN	NaN	NaN	NaN	NaN
0	P48594	SERPINB4	Homo sapiens	Serpin B4	SPB4_HUMAN	homo_sapiens_UP000005640_9606_2022	4.9	16.7306	7.7	19.5093	28.4	47.8275	0.4	11.4504	0.8	5.1551	NaN	NaN	18.9	44.0255	49.5	86.1845	12.3	28.9466	NaN	NaN	NaN	NaN	NaN	NaN	1.9	4.85946	0.8	8.14269	2.7	12.0392	NaN	NaN	353.3	613.113	5.6	17.5965	6.3	19.152	3.6	16.3775	NaN	NaN	5.6
0	P48637	GSS	Homo sapiens	Glutathione synthetase	GSHB_HUMAN	homo_sapiens_UP000005640_9606_2022	1.2	6.88035	NaN	NaN	0.3	2.91124	NaN	NaN	1.4	6.19621	NaN	NaN	NaN	NaN	0.7	3.06032	0.9	11.7797	NaN	NaN	NaN	NaN	NaN	NaN	6.7	27.579	NaN	NaN	NaN	NaN	0	NaN	3.6	15.7097	0.1	5.43993	NaN	NaN	0	NaN	NaN	NaN	0.2
0.00405186	P48643	CCT5	Homo sapiens	T-complex protein 1 subunit epsilon	TCPE_HUMAN	homo_sapiens_UP000005640_9606_2022	2	10.0602	0	NaN	0.1	0.855757	0.4	1.43149	0.2	8.05615	NaN	NaN	0.6	20.8876	0.4	3.7956	0.1	5.33779	NaN	NaN	NaN	NaN	NaN	NaN	1.2	7.29021	NaN	NaN	0.1	5.91838	0	NaN	1	3.18094	0.3	2.7062	0.5	6.10104	NaN	NaN	0.5	5.83328	0.2
0	P48668	KRT6C	Homo sapiens	Keratin, type II cytoskeletal 6C	K2C6C_HUMAN	contaminants2021	0.4,0.4;0.4,0.4	16.3554	NaN	NaN	NaN	NaN	1.3,1.3;1.3,1.3	4.52109	2.1,2.1;2.1,2.1	14.6781	NaN	NaN	NaN	NaN	0.1,0.1;0.1,0.1	2.58391	0.6,0.6;0.6,0.6	19.2038	1.6,1.6;1.6,1.6	53.6738	1.1,1.1;1.1,1.1	42.3096	NaN	NaN	0.6,0.6;0.6,0.6	10.6273	NaN	NaN	NaN	NaN	NaN	NaN	0.2,0.2;0.2,0.2	2.59009	NaN	NaN	NaN	NaN	0.4,0.4;0.4,0.4	12.1163	5,5;5,5	112.471	2.8,2.8;2.8,2.8
0.00108932	P48723	HSPA13	Homo sapiens	Heat shock 70 kDa protein 13	HSP13_HUMAN	homo_sapiens_UP000005640_9606_2022	NaN	NaN	2.1	15.8857	1.9	13.4842	2.5	21.5217	NaN	NaN	NaN	NaN	NaN	NaN	0.5	9.34061	NaN	NaN	NaN	NaN	NaN	NaN	NaN	NaN	0.6	4.38743	NaN	NaN	0.1	4.66821	NaN	NaN	2.7	14.6928	8.5	48.5126	NaN	NaN	NaN	NaN	NaN	NaN	0.9
0.00258621	P48739	PITPNB	Homo sapiens	Phosphatidylinositol transfer protein beta isoform	PIPNB_HUMAN	homo_sapiens_UP000005640_9606_2022	0.1	NaN	NaN	NaN	NaN	NaN	NaN	NaN	NaN	NaN	NaN	NaN	NaN	NaN	0.1	1.81388	NaN	NaN	NaN	NaN	NaN	NaN	NaN	NaN	NaN	NaN	NaN	NaN	NaN	NaN	NaN	NaN	0.7	1.90603	0.1	NaN	NaN	NaN	NaN	NaN	NaN	NaN	NaN
0	P49189	ALDH9A1	Homo sapiens	4-trimethylaminobutyraldehyde dehydrogenase	AL9A1_HUMAN	homo_sapiens_UP000005640_9606_2022	1	17.6086	NaN	NaN	0.4	6.14977	NaN	NaN	NaN	NaN	NaN	NaN	NaN	NaN	0.7	9.51698	1.6	15.0279	NaN	NaN	NaN	NaN	NaN	NaN	4.5	26.0033	NaN	NaN	NaN	NaN	NaN	NaN	5.4	30.2886	0.2	5.68653	NaN	NaN	NaN	NaN	NaN	NaN	1
0	P49257	LMAN1	Homo sapiens	Protein ERGIC-53	LMAN1_HUMAN	homo_sapiens_UP000005640_9606_2022	0	NaN	0	NaN	0.3	4.14216	0.3	6.29877	0	NaN	NaN	NaN	NaN	NaN	0.1	2.94243	NaN	NaN	NaN	NaN	NaN	NaN	NaN	NaN	0.4	3.77269	NaN	NaN	NaN	NaN	NaN	NaN	2	4.14172	2.9	3.29645	0	NaN	0.7	6.11274	NaN	NaN	1.4
0	P49327	FASN	Homo sapiens	Fatty acid synthase	FAS_HUMAN	homo_sapiens_UP000005640_9606_2022	0.5	61.2725	0	2.8199	0.1	3.62224	0.1	7.02166	0.1	3.01075	NaN	NaN	0.1	4.03838	0	3.0224	0	1.41602	0.2	14.6201	0.3	7.52402	0.1	3.66262	0.1	2.66701	0.1	8.11975	0	5.15293	0.1	8.32667	0.5	2.60986	0.1	2.62654	0.3	7.79727	0.1	4.71047	NaN	NaN	0
0	P49368	CCT3	Homo sapiens	T-complex protein 1 subunit gamma	TCPG_HUMAN	homo_sapiens_UP000005640_9606_2022	0.9	5.5446	NaN	NaN	0.1	3.29277	NaN	NaN	0.4	4.80596	0.4	11.1282	0.3	9.83457	0.2	7.71864	0.1	2.65819	0.2	5.53997	0.4	13.4431	NaN	NaN	0.8	6.85413	NaN	NaN	0.2	6.93255	0.3	9.30527	0.7	2.61851	NaN	NaN	0.5	13.1022	0.1	2.45118	0.3	9.10237	0.1
0.00108932	P49411	TUFM	Homo sapiens	Elongation factor Tu, mitochondrial	EFTU_HUMAN	homo_sapiens_UP000005640_9606_2022	3.7	26.7583	0.2	6.95477	NaN	NaN	NaN	NaN	0.1	4.36952	NaN	NaN	0.4	5.31065	1.2	11.2354	NaN	NaN	NaN	NaN	NaN	NaN	0.2	25.4213	NaN	NaN	NaN	NaN	NaN	NaN	NaN	NaN	0.1	1.86569	NaN	NaN	1	15.689	NaN	NaN	NaN	NaN	NaN
0.00812408	P49419	ALDH7A1	Homo sapiens	Alpha-aminoadipic semialdehyde dehydrogenase	AL7A1_HUMAN	homo_sapiens_UP000005640_9606_2022	NaN	NaN	NaN	NaN	NaN	NaN	NaN	NaN	NaN	NaN	NaN	NaN	0.5	12.9462	NaN	NaN	NaN	NaN	NaN	NaN	NaN	NaN	NaN	NaN	0.2	4.24529	NaN	NaN	NaN	NaN	NaN	NaN	0.7	4.27741	NaN	NaN	NaN	NaN	NaN	NaN	NaN	NaN	NaN
0	P49441	INPP1	Homo sapiens	Inositol polyphosphate 1-phosphatase	INPP_HUMAN	homo_sapiens_UP000005640_9606_2022	NaN	NaN	NaN	NaN	NaN	NaN	NaN	NaN	NaN	NaN	NaN	NaN	NaN	NaN	NaN	NaN	NaN	NaN	NaN	NaN	NaN	NaN	NaN	NaN	0.4	6.03052	NaN	NaN	NaN	NaN	NaN	NaN	1.1	6.57561	NaN	NaN	NaN	NaN	NaN	NaN	NaN	NaN	NaN
0.00108932	P49448	GLUD2	Homo sapiens	Glutamate dehydrogenase 2, mitochondrial	DHE4_HUMAN	homo_sapiens_UP000005640_9606_2022	0.5	18.8083	NaN	NaN	NaN	NaN	1.3	52.7201	NaN	NaN	NaN	NaN	0.2	6.04219	NaN	NaN	NaN	NaN	NaN	NaN	2	80.0685	NaN	NaN	0.1	2.40779	NaN	NaN	NaN	NaN	0.1	5.59708	0.3	2.11145	NaN	NaN	0	0.804993	0.2	13.8153	NaN	NaN	NaN
0.00862689	P49588	AARS1	Homo sapiens	Alanine--tRNA ligase, cytoplasmic	SYAC_HUMAN	homo_sapiens_UP000005640_9606_2022	NaN	NaN	NaN	NaN	NaN	NaN	NaN	NaN	NaN	NaN	NaN	NaN	NaN	NaN	NaN	NaN	NaN	NaN	NaN	NaN	NaN	NaN	NaN	NaN	NaN	NaN	NaN	NaN	NaN	NaN	NaN	NaN	NaN	NaN	NaN	NaN	NaN	NaN	NaN	NaN	NaN	NaN	NaN
0.00862689	P49720	PSMB3	Homo sapiens	Proteasome subunit beta type-3	PSB3_HUMAN	homo_sapiens_UP000005640_9606_2022	NaN	NaN	0.1	1.27842	NaN	NaN	NaN	NaN	NaN	NaN	NaN	NaN	NaN	NaN	NaN	NaN	NaN	NaN	NaN	NaN	NaN	NaN	NaN	NaN	1	1.94672	NaN	NaN	NaN	NaN	NaN	NaN	1.1	4.91403	NaN	NaN	NaN	NaN	NaN	NaN	NaN	NaN	0.6
0.00405186	P49721	PSMB2	Homo sapiens	Proteasome subunit beta type-2	PSB2_HUMAN	homo_sapiens_UP000005640_9606_2022	NaN	NaN	0.9	15.0249	NaN	NaN	0.9	8.55093	0.8	14.0866	NaN	NaN	NaN	NaN	NaN	NaN	0.8	7.28446	NaN	NaN	NaN	NaN	NaN	NaN	2.1	8.3012	NaN	NaN	NaN	NaN	NaN	NaN	2.2	1.89082	NaN	NaN	NaN	NaN	NaN	NaN	NaN	NaN	0.4
0	P49755	TMED10	Homo sapiens	Transmembrane emp24 domain-containing protein 10	TMEDA_HUMAN	homo_sapiens_UP000005640_9606_2022	10.7	14.0279	3	8.5683	0.8	4.66571	0.5	8.32054	0.8	14.6332	NaN	NaN	NaN	NaN	2.5	9.29541	1.9	6.73873	0.9	10.9765	NaN	NaN	1.4	16.5613	0.9	4.63588	NaN	NaN	NaN	NaN	NaN	NaN	7.2	12.8294	3	8.42007	3.9	22.5111	NaN	NaN	NaN	NaN	1.4
0.00690184	P49773	HINT1	Homo sapiens	Adenosine 5'-monophosphoramidase HINT1	HINT1_HUMAN	homo_sapiens_UP000005640_9606_2022	0.4	3.35885	0.1	NaN	NaN	NaN	NaN	NaN	NaN	NaN	NaN	NaN	NaN	NaN	1	2.06901	NaN	NaN	NaN	NaN	0.3	2.51031	0.1	NaN	2.5	2.00462	NaN	NaN	NaN	NaN	NaN	NaN	2.2	2.71434	0.3	1.68707	1.2	9.32041	NaN	NaN	NaN	NaN	0.3
0	P49788	RARRES1	Homo sapiens	Retinoic acid receptor responder protein 1	TIG1_HUMAN	homo_sapiens_UP000005640_9606_2022	1.6	8.17894	41.8	96.3997	26.2	97.381	14.8	65.6424	NaN	NaN	NaN	NaN	0.4	7.47158	6.3	11.9072	NaN	NaN	NaN	NaN	NaN	NaN	NaN	NaN	6.2	21.4522	NaN	NaN	3.8	22.8997	NaN	NaN	17.7	70.0716	21.1	81.3769	NaN	NaN	8.5	42.2127	NaN	NaN	8
0	P49902	NT5C2	Homo sapiens	Cytosolic purine 5'-nucleotidase	5NTC_HUMAN	homo_sapiens_UP000005640_9606_2022	NaN	NaN	NaN	NaN	NaN	NaN	NaN	NaN	NaN	NaN	NaN	NaN	NaN	NaN	NaN	NaN	NaN	NaN	NaN	NaN	NaN	NaN	NaN	NaN	NaN	NaN	NaN	NaN	NaN	NaN	NaN	NaN	0.6	6.88457	NaN	NaN	NaN	NaN	NaN	NaN	NaN	NaN	NaN
0.00862689	P49908	SELENOP	Homo sapiens	Selenoprotein P	SEPP1_HUMAN	homo_sapiens_UP000005640_9606_2022	NaN	NaN	2.5	6.24108	0.3	1.72957	NaN	NaN	NaN	NaN	NaN	NaN	NaN	NaN	NaN	NaN	NaN	NaN	NaN	NaN	NaN	NaN	NaN	NaN	0.1	1.17379	NaN	NaN	NaN	NaN	NaN	NaN	0.1	1.6839	0.9	3.6069	NaN	NaN	NaN	NaN	NaN	NaN	2.5
0.00108932	P50238	CRIP1	Homo sapiens	Cysteine-rich protein 1	CRIP1_HUMAN	homo_sapiens_UP000005640_9606_2022	6.1	8.17434	0.5	NaN	3	7.85478	NaN	NaN	NaN	NaN	NaN	NaN	NaN	NaN	7.3	19.0208	3.3	10.0855	NaN	NaN	NaN	NaN	NaN	NaN	13.1	22.8365	2.3	7.10206	NaN	NaN	NaN	NaN	5.7	7.79458	NaN	NaN	NaN	NaN	NaN	NaN	NaN	NaN	1.6
0	P50395	GDI2	Homo sapiens	Rab GDP dissociation inhibitor beta	GDIB_HUMAN	homo_sapiens_UP000005640_9606_2022	3.7	14.8263	0.2	4.22629	1.9	12.3805	0.8	7.20999	0.9	9.70615	NaN	NaN	0.4	8.43053	6.9	28.0371	2.8	13.5188	NaN	NaN	0.4	16.9459	NaN	NaN	7.9	36.9632	NaN	NaN	0.2	5.3871	2	38.8944	28.6	86.5095	0.7	11.9938	1.8	12.1535	0.5	8.04914	NaN	NaN	0.8
0	P50454	SERPINH1	Homo sapiens	Serpin H1	SERPH_HUMAN	homo_sapiens_UP000005640_9606_2022	2.3	6.16177	NaN	NaN	0.2	4.77899	NaN	NaN	NaN	NaN	NaN	NaN	0.5	14.0309	0.8	20.2928	0.6	16.2699	0.8	17.4659	0.6	16.4285	NaN	NaN	NaN	NaN	0.7	15.0775	NaN	NaN	NaN	NaN	0.1	7.04323	0.6	13.4728	1.6	36.4857	0.4	9.80321	NaN	NaN	0.2
0	P50502	ST13	Homo sapiens	Hsc70-interacting protein	F10A1_HUMAN	homo_sapiens_UP000005640_9606_2022	NaN	NaN	NaN	NaN	NaN	NaN	NaN	NaN	NaN	NaN	NaN	NaN	NaN	NaN	0.1	NaN	NaN	NaN	NaN	NaN	0.2	2.96648	NaN	NaN	0.2	0.835687	NaN	NaN	NaN	NaN	NaN	NaN	3.1	5.02478	0.3	1.8119	NaN	NaN	NaN	NaN	NaN	NaN	NaN
0.00925267	P50591	TNFSF10	Homo sapiens	Tumor necrosis factor ligand superfamily member 10	TNF10_HUMAN	homo_sapiens_UP000005640_9606_2022	NaN	NaN	0.5	7.6344	0.5	7.84408	NaN	NaN	NaN	NaN	NaN	NaN	NaN	NaN	NaN	NaN	NaN	NaN	NaN	NaN	NaN	NaN	NaN	NaN	NaN	NaN	NaN	NaN	NaN	NaN	NaN	NaN	0.2	3.57637	0.7	10.6457	NaN	NaN	0.5	8.12884	NaN	NaN	NaN
0.00258621	P50897	PPT1	Homo sapiens	Palmitoyl-protein thioesterase 1	PPT1_HUMAN	homo_sapiens_UP000005640_9606_2022	NaN	NaN	NaN	NaN	0.1	2.45746	NaN	NaN	NaN	NaN	NaN	NaN	NaN	NaN	NaN	NaN	NaN	NaN	NaN	NaN	NaN	NaN	NaN	NaN	NaN	NaN	NaN	NaN	NaN	NaN	NaN	NaN	0.1	NaN	0.9	5.07113	NaN	NaN	NaN	NaN	NaN	NaN	0.9
0	P50914	RPL14	Homo sapiens	60S ribosomal protein L14	RL14_HUMAN	homo_sapiens_UP000005640_9606_2022	2.6	15.844	NaN	NaN	NaN	NaN	NaN	NaN	3	17.8657	NaN	NaN	2	12.0072	NaN	NaN	0.9	5.38292	NaN	NaN	NaN	NaN	NaN	NaN	0.9	5.19478	1.3	7.88399	NaN	NaN	NaN	NaN	1.5	9.01717	NaN	NaN	1.5	9.12784	NaN	NaN	NaN	NaN	0.5
0.00108932	P50990	CCT8	Homo sapiens	T-complex protein 1 subunit theta	TCPQ_HUMAN	homo_sapiens_UP000005640_9606_2022	1.1	9.81523	NaN	NaN	0.1	3.09861	NaN	NaN	0.2	5.12448	NaN	NaN	0	1.65649	0.5	8.00248	NaN	NaN	NaN	NaN	NaN	NaN	0	NaN	1.2	3.8211	NaN	NaN	0.1	11.9609	NaN	NaN	1.1	5.66661	0.1	7.07699	0.3	6.17333	NaN	NaN	NaN	NaN	0
0.00191939	P50991	CCT4	Homo sapiens	T-complex protein 1 subunit delta	TCPD_HUMAN	homo_sapiens_UP000005640_9606_2022	1.4	6.85583	1.1	5.74953	0.4	9.53915	0.1	2.55877	0.3	2.31866	NaN	NaN	0.5	2.60223	0.5	3.81142	0.1	3.27803	0	NaN	NaN	NaN	0.2	8.50504	0.6	3.14854	NaN	NaN	0	1.18692	NaN	NaN	0.2	1.95656	0.2	6.7371	NaN	NaN	NaN	NaN	NaN	NaN	0.2
0.00108932	P50995	ANXA11	Homo sapiens	Annexin A11	ANX11_HUMAN	homo_sapiens_UP000005640_9606_2022	0.1	NaN	0.4	8.85572	NaN	NaN	0.2	2.88528	NaN	NaN	NaN	NaN	NaN	NaN	0.8	7.11851	NaN	NaN	NaN	NaN	NaN	NaN	NaN	NaN	3.2	8.88759	NaN	NaN	NaN	NaN	NaN	NaN	2.1	3.69935	0.7	17.2989	NaN	NaN	NaN	NaN	NaN	NaN	0.3
0.00108932	P51149	RAB7A	Homo sapiens	Ras-related protein Rab-7a	RAB7A_HUMAN	homo_sapiens_UP000005640_9606_2022	10.5	25.4002	2.2	7.67898	1.7	5.89872	NaN	NaN	NaN	NaN	NaN	NaN	1.7	14.8644	4.7	16.3745	1.7	8.90985	NaN	NaN	NaN	NaN	NaN	NaN	2.1	5.62113	NaN	NaN	1	11.3239	0.7	9.75357	12.1	32.7996	1.7	10.5926	1.9	12.3855	1.8	11.1241	0.8	9.00523	1.2
0.00191939	P51170	SCNN1G	Homo sapiens	Amiloride-sensitive sodium channel subunit gamma	SCNNG_HUMAN	homo_sapiens_UP000005640_9606_2022	NaN	NaN	4.8	43.0167	2.3	37.8684	NaN	NaN	NaN	NaN	NaN	NaN	NaN	NaN	NaN	NaN	NaN	NaN	NaN	NaN	NaN	NaN	1.9	30.5855	0.8	14.7888	NaN	NaN	1.3	22.1349	NaN	NaN	0.1	1.38503	0.7	18.3727	NaN	NaN	0.7	17.1038	NaN	NaN	1.2
0	P51571	SSR4	Homo sapiens	Translocon-associated protein subunit delta	SSRD_HUMAN	homo_sapiens_UP000005640_9606_2022	3.5	10.3625	NaN	NaN	NaN	NaN	NaN	NaN	NaN	NaN	NaN	NaN	NaN	NaN	1.1	11.2473	0.6	18.7005	NaN	NaN	NaN	NaN	NaN	NaN	NaN	NaN	NaN	NaN	NaN	NaN	0.5	4.78103	5.3	16.6064	NaN	NaN	NaN	NaN	NaN	NaN	NaN	NaN	NaN
0.00191939	P51648	ALDH3A2	Homo sapiens	Aldehyde dehydrogenase family 3 member A2	AL3A2_HUMAN	homo_sapiens_UP000005640_9606_2022	NaN	NaN	NaN	NaN	NaN	NaN	NaN	NaN	NaN	NaN	NaN	NaN	NaN	NaN	NaN	NaN	NaN	NaN	NaN	NaN	NaN	NaN	NaN	NaN	NaN	NaN	NaN	NaN	NaN	NaN	NaN	NaN	0.2	1.59024	NaN	NaN	NaN	NaN	NaN	NaN	NaN	NaN	0.3
0.00405186	P51659	HSD17B4	Homo sapiens	Peroxisomal multifunctional enzyme type 2	DHB4_HUMAN	homo_sapiens_UP000005640_9606_2022	0.5	4.82305	NaN	NaN	NaN	NaN	NaN	NaN	NaN	NaN	NaN	NaN	NaN	NaN	0.1	4.68456	NaN	NaN	NaN	NaN	NaN	NaN	NaN	NaN	0.1	5.89461	NaN	NaN	NaN	NaN	NaN	NaN	0.9	10.5885	0.4	12.5181	NaN	NaN	NaN	NaN	NaN	NaN	0.2
0.0074239	P51688	SGSH	Homo sapiens	N-sulphoglucosamine sulphohydrolase	SPHM_HUMAN	homo_sapiens_UP000005640_9606_2022	NaN	NaN	0.6	7.49112	1	4.74821	0.2	8.3432	NaN	NaN	NaN	NaN	NaN	NaN	NaN	NaN	NaN	NaN	NaN	NaN	NaN	NaN	NaN	NaN	0.2	5.77936	NaN	NaN	0.4	11.8471	NaN	NaN	0.2	2.8013	NaN	NaN	NaN	NaN	NaN	NaN	NaN	NaN	0.3
0	P51858	HDGF	Homo sapiens	Hepatoma-derived growth factor	HDGF_HUMAN	homo_sapiens_UP000005640_9606_2022	0.2	3.88649	NaN	NaN	NaN	NaN	NaN	NaN	NaN	NaN	NaN	NaN	0.1	1.98112	0.1	1.49838	NaN	NaN	NaN	NaN	NaN	NaN	0.4	7.39747	NaN	NaN	NaN	NaN	NaN	NaN	NaN	NaN	1.8	4.15824	0.4	4.21649	0.1	2.02604	NaN	NaN	NaN	NaN	NaN
0.00191939	P51884	LUM	Homo sapiens	Lumican	LUM_HUMAN	homo_sapiens_UP000005640_9606_2022	NaN	NaN	11	5.17748	0.1	1.39071	NaN	NaN	NaN	NaN	NaN	NaN	NaN	NaN	NaN	NaN	NaN	NaN	NaN	NaN	NaN	NaN	NaN	NaN	0.1	NaN	NaN	NaN	NaN	NaN	NaN	NaN	15	207.032	NaN	NaN	NaN	NaN	NaN	NaN	NaN	NaN	NaN
0	P51888	PRELP	Homo sapiens	Prolargin	PRELP_HUMAN	homo_sapiens_UP000005640_9606_2022	0	NaN	17.4	20.1259	9.5	21.1593	0.9	6.66904	NaN	NaN	NaN	NaN	NaN	NaN	1.6	3.94801	NaN	NaN	NaN	NaN	NaN	NaN	NaN	NaN	1.9	3.87722	NaN	NaN	0.3	6.58556	NaN	NaN	4.7	4.73028	6.1	13.7621	NaN	NaN	0.3	6.89425	NaN	NaN	2.6
0	P51991	HNRNPA3	Homo sapiens	Heterogeneous nuclear ribonucleoprotein A3	ROA3_HUMAN	homo_sapiens_UP000005640_9606_2022	9.6	3.25693	0.1	1.22435	NaN	NaN	NaN	NaN	NaN	NaN	NaN	NaN	0.7	2.69304	1.5	5.35901	NaN	NaN	NaN	NaN	0.3	2.94053	0.2	6.10008	0.1	NaN	NaN	NaN	NaN	NaN	0.2	3.37413	0.1	0.862088	0.1	NaN	NaN	NaN	NaN	NaN	NaN	NaN	0.1
0	P51993	FUT6	Homo sapiens	4-galactosyl-N-acetylglucosaminide 3-alpha-L-fucosyltransferase FUT6	FUT6_HUMAN	homo_sapiens_UP000005640_9606_2022	1.8	7.97084	5.3	14.0914	5	17.9484	2.8	10.1495	NaN	NaN	NaN	NaN	0.2	5.83261	2.6	8.33644	NaN	NaN	NaN	NaN	NaN	NaN	NaN	NaN	1.5	5.15969	0.3	2.79288	2.9	10.5713	NaN	NaN	7.5	21.9921	1.7	8.10373	NaN	NaN	2	7.14282	NaN	NaN	3
0	P52209	PGD	Homo sapiens	6-phosphogluconate dehydrogenase, decarboxylating	6PGD_HUMAN	homo_sapiens_UP000005640_9606_2022	22	72.536	5.3	17.3949	14.1	40.6771	0.5	7.81157	13	38.7528	NaN	NaN	5.1	16.6945	23.6	67.8915	3.4	12.9833	1	12.7966	0.4	14.1249	0.5	16.9884	126.5	297.236	2.3	15.0295	0.1	6.0153	0.8	15.2222	95	214.554	2.5	9.30514	2.6	22.5784	0.4	9.03676	0.2	8.96235	3.2
0.00258621	P52272	HNRNPM	Homo sapiens	Heterogeneous nuclear ribonucleoprotein M	HNRPM_HUMAN	homo_sapiens_UP000005640_9606_2022	3.2	7.37362	NaN	NaN	NaN	NaN	NaN	NaN	0.1	6.75252	NaN	NaN	0.3	5.18559	0.9	11.6742	NaN	NaN	NaN	NaN	0.1	4.85354	NaN	NaN	NaN	NaN	NaN	NaN	NaN	NaN	NaN	NaN	0.1	2.6571	0.2	11.3077	NaN	NaN	NaN	NaN	NaN	NaN	0.2
0.00690184	P52292	KPNA2	Homo sapiens	Importin subunit alpha-1	IMA1_HUMAN	homo_sapiens_UP000005640_9606_2022	0	NaN	NaN	NaN	NaN	NaN	NaN	NaN	NaN	NaN	NaN	NaN	NaN	NaN	NaN	NaN	NaN	NaN	NaN	NaN	0.1	2.42403	NaN	NaN	NaN	NaN	NaN	NaN	NaN	NaN	NaN	NaN	0.1	1.45303	NaN	NaN	NaN	NaN	0	NaN	NaN	NaN	NaN
0	P52565	ARHGDIA	Homo sapiens	Rho GDP-dissociation inhibitor 1	GDIR1_HUMAN	homo_sapiens_UP000005640_9606_2022	2.5	15.9513	0.3	4.18551	1.7	6.91611	NaN	NaN	1.1	6.62106	NaN	NaN	0.7	9.4242	2.5	4.44373	NaN	NaN	NaN	NaN	NaN	NaN	NaN	NaN	33.6	75.2795	NaN	NaN	NaN	NaN	NaN	NaN	10.4	21.4268	0.9	4.62263	NaN	NaN	NaN	NaN	NaN	NaN	2.1
0.00690184	P52566	ARHGDIB	Homo sapiens	Rho GDP-dissociation inhibitor 2	GDIR2_HUMAN	homo_sapiens_UP000005640_9606_2022	0.3	3.47493	NaN	NaN	NaN	NaN	NaN	NaN	0.1	1.66194	NaN	NaN	0.6	7.13639	0.3	3.53405	NaN	NaN	NaN	NaN	NaN	NaN	NaN	NaN	4.5	23.5256	NaN	NaN	NaN	NaN	NaN	NaN	0.5	4.38822	NaN	NaN	NaN	NaN	NaN	NaN	NaN	NaN	0.4
0.00108932	P52597	HNRNPF	Homo sapiens	Heterogeneous nuclear ribonucleoprotein F	HNRPF_HUMAN	homo_sapiens_UP000005640_9606_2022	1.3	6.20719	NaN	NaN	NaN	NaN	NaN	NaN	NaN	NaN	NaN	NaN	0.2	3.41874	0.8	1.11945	NaN	NaN	NaN	NaN	0.3	4.43176	0.3	5.61039	0.1	1.1166	0.3	5.29919	NaN	NaN	0.3	4.69472	0.1	1.31493	NaN	NaN	NaN	NaN	NaN	NaN	NaN	NaN	NaN
0.00405186	P52815	MRPL12	Homo sapiens	39S ribosomal protein L12, mitochondrial	RM12_HUMAN	homo_sapiens_UP000005640_9606_2022	2.4	21.2952	NaN	NaN	NaN	NaN	NaN	NaN	NaN	NaN	NaN	NaN	NaN	NaN	0.3	2.41058	NaN	NaN	NaN	NaN	NaN	NaN	NaN	NaN	NaN	NaN	NaN	NaN	NaN	NaN	NaN	NaN	0.3	2.94511	NaN	NaN	NaN	NaN	NaN	NaN	NaN	NaN	NaN
0.0074239	P52823	STC1	Homo sapiens	Stanniocalcin-1	STC1_HUMAN	homo_sapiens_UP000005640_9606_2022	NaN	NaN	0.8	8.46357	NaN	NaN	NaN	NaN	NaN	NaN	NaN	NaN	NaN	NaN	NaN	NaN	NaN	NaN	NaN	NaN	NaN	NaN	NaN	NaN	NaN	NaN	NaN	NaN	NaN	NaN	NaN	NaN	0.1	NaN	0.3	3.36346	NaN	NaN	NaN	NaN	NaN	NaN	NaN
0.00108932	P52907	CAPZA1	Homo sapiens	F-actin-capping protein subunit alpha-1	CAZA1_HUMAN	homo_sapiens_UP000005640_9606_2022	1.5	7.9676	NaN	NaN	0.2	3.48845	NaN	NaN	NaN	NaN	NaN	NaN	0.8	13.4726	1.1	2.45684	1.1	8.93825	0.2	24.671	NaN	NaN	NaN	NaN	7.2	26.2806	NaN	NaN	NaN	NaN	NaN	NaN	11	41.9338	NaN	NaN	NaN	NaN	NaN	NaN	NaN	NaN	0.6
0.00340426	P53004	BLVRA	Homo sapiens	Biliverdin reductase A	BIEA_HUMAN	homo_sapiens_UP000005640_9606_2022	0.2	3.47251	0.1	NaN	NaN	NaN	NaN	NaN	NaN	NaN	NaN	NaN	NaN	NaN	NaN	NaN	NaN	NaN	NaN	NaN	NaN	NaN	NaN	NaN	2.6	7.15771	NaN	NaN	NaN	NaN	NaN	NaN	3.6	5.49194	NaN	NaN	0.1	NaN	NaN	NaN	NaN	NaN	0.1
0	P53396	ACLY	Homo sapiens	ATP-citrate synthase	ACLY_HUMAN	homo_sapiens_UP000005640_9606_2022	0.1	7.75554	NaN	NaN	0.1	4.83217	0.1	4.78379	NaN	NaN	NaN	NaN	0.4	15.5699	NaN	NaN	NaN	NaN	NaN	NaN	0.2	18.4024	0.2	16.4068	0	1.11741	0.6	14.547	0.3	9.71114	0.2	12.3626	0.1	2.55715	0.1	8.41262	0.2	16.7625	NaN	NaN	NaN	NaN	0.1
0	P53634	CTSC	Homo sapiens	Dipeptidyl peptidase 1	CATC_HUMAN	homo_sapiens_UP000005640_9606_2022	0.1	1.69875	95.9	279.818	40.1	119.095	3.3	10.774	1.3	8.62826	NaN	NaN	4.6	14.9292	10.2	43.5608	1.5	8.59844	NaN	NaN	NaN	NaN	0.7	16.0634	28.1	63.0898	11	39.7907	58.4	147.875	0.8	17.6978	4.5	13.6573	44.2	136.288	1.1	25.0303	7.8	35.0395	NaN	NaN	22.4
0	P53999	SUB1	Homo sapiens	Activated RNA polymerase II transcriptional coactivator p15	TCP4_HUMAN	homo_sapiens_UP000005640_9606_2022	1.3	6.56376	NaN	NaN	NaN	NaN	0.7	3.57168	1.1	5.21325	2.9	14.1757	2.1	10.3823	0.6	3.04135	0.9	4.37223	NaN	NaN	9.8	49.7741	4.3	21.1891	2.6	13.0239	1.7	8.31329	2	9.89626	NaN	NaN	2.8	7.25232	NaN	NaN	7.8	38.4456	NaN	NaN	6	29.7535	1
0	P54108	CRISP3	Homo sapiens	Cysteine-rich secretory protein 3	CRIS3_HUMAN	homo_sapiens_UP000005640_9606_2022	51.6	655.89	139.2	1768.39	49.3	625.967	125.9	2363.57	4.2	53.2528	NaN	NaN	3.4	42.6476	5.5	70.3558	20.1	243.475	47.7	605.715	1.5	28.6595	1.3	16.4501	0.5	6.60968	7.1	90.2178	8.9	113.577	3.2	40.9464	20.8	264.382	1	13.0349	NaN	NaN	3.8	47.8498	NaN	NaN	11.2
0.00258621	P54652	HSPA2	Homo sapiens	Heat shock-related 70 kDa protein 2	HSP72_HUMAN	homo_sapiens_UP000005640_9606_2022	NaN	NaN	NaN	NaN	NaN	NaN	NaN	NaN	NaN	NaN	NaN	NaN	NaN	NaN	NaN	NaN	0.1	2.91289	NaN	NaN	NaN	NaN	NaN	NaN	0.2	1.52973	NaN	NaN	0.2	6.17166	NaN	NaN	0.3	2.96781	NaN	NaN	NaN	NaN	NaN	NaN	NaN	NaN	0.2
0	P54710	FXYD2	Homo sapiens	Sodium/potassium-transporting ATPase subunit gamma	ATNG_HUMAN	homo_sapiens_UP000005640_9606_2022	1.7	8.28457	12.7	63.2925	15.1	75.3573	NaN	NaN	NaN	NaN	NaN	NaN	NaN	NaN	3.6	17.7668	5.9	29.5747	NaN	NaN	NaN	NaN	19.8	99.1419	1.7	8.36821	NaN	NaN	10.1	50.5068	NaN	NaN	0.5	2.69195	2.3	11.4562	NaN	NaN	NaN	NaN	NaN	NaN	3.4
0	P54727	RAD23B	Homo sapiens	UV excision repair protein RAD23 homolog B	RD23B_HUMAN	homo_sapiens_UP000005640_9606_2022	0.7	5.063	NaN	NaN	0.6	5.12543	NaN	NaN	NaN	NaN	NaN	NaN	NaN	NaN	3.4	5.41654	1.3	8.27057	NaN	NaN	NaN	NaN	NaN	NaN	0.4	3.31196	NaN	NaN	NaN	NaN	NaN	NaN	12.9	25.0035	0.4	18.8789	NaN	NaN	NaN	NaN	NaN	NaN	NaN
0.00191939	P54760	EPHB4	Homo sapiens	Ephrin type-B receptor 4	EPHB4_HUMAN	homo_sapiens_UP000005640_9606_2022	0	1.58495	0.6	12.6294	0.3	7.94673	NaN	NaN	NaN	NaN	NaN	NaN	NaN	NaN	NaN	NaN	NaN	NaN	NaN	NaN	NaN	NaN	NaN	NaN	0	1.5804	NaN	NaN	0.2	12.909	NaN	NaN	NaN	NaN	0.2	2.39984	NaN	NaN	NaN	NaN	NaN	NaN	0.2
0	P54802	NAGLU	Homo sapiens	Alpha-N-acetylglucosaminidase	ANAG_HUMAN	homo_sapiens_UP000005640_9606_2022	0.4	19.7888	0.7	7.63277	0.8	6.75189	1.5	12.0197	NaN	NaN	NaN	NaN	NaN	NaN	NaN	NaN	NaN	NaN	NaN	NaN	NaN	NaN	NaN	NaN	NaN	NaN	NaN	NaN	NaN	NaN	NaN	NaN	0.2	3.46878	0.9	9.94247	NaN	NaN	NaN	NaN	NaN	NaN	0.1
0	P54819	AK2	Homo sapiens	Adenylate kinase 2, mitochondrial	KAD2_HUMAN	homo_sapiens_UP000005640_9606_2022	2.5	10.5015	NaN	NaN	0.3	4.62525	NaN	NaN	NaN	NaN	NaN	NaN	0.6	13.1761	1.5	5.91413	0.3	5.70161	NaN	NaN	NaN	NaN	NaN	NaN	NaN	NaN	NaN	NaN	NaN	NaN	NaN	NaN	3.1	4.25293	NaN	NaN	NaN	NaN	NaN	NaN	NaN	NaN	NaN
0	P55058	PLTP	Homo sapiens	Phospholipid transfer protein	PLTP_HUMAN	homo_sapiens_UP000005640_9606_2022	0.4	5.64569	7.5	11.8107	19.8	33.3385	47.2	100.321	NaN	NaN	NaN	NaN	NaN	NaN	12.7	18.3526	NaN	NaN	NaN	NaN	NaN	NaN	NaN	NaN	9	18.99	NaN	NaN	0	NaN	NaN	NaN	24.5	38.3501	242.7	335.091	3.1	23.8051	19.7	39.6639	NaN	NaN	9.2
0.00405186	P55064	AQP5	Homo sapiens	Aquaporin-5	AQP5_HUMAN	homo_sapiens_UP000005640_9606_2022	NaN	NaN	14.6	57.9171	10.9	21.6063	NaN	NaN	NaN	NaN	NaN	NaN	NaN	NaN	0.9	8.60096	NaN	NaN	NaN	NaN	NaN	NaN	NaN	NaN	0.7	7.01654	NaN	NaN	NaN	NaN	NaN	NaN	NaN	NaN	1	9.98589	NaN	NaN	NaN	NaN	NaN	NaN	NaN
0	P55072	VCP	Homo sapiens	Transitional endoplasmic reticulum ATPase	TERA_HUMAN	homo_sapiens_UP000005640_9606_2022	1.2	3.754	NaN	NaN	NaN	NaN	0.1	3.68506	0.2	2.84899	NaN	NaN	1	5.00279	0.1	2.61415	0.3	2.55113	NaN	NaN	NaN	NaN	0.4	7.31794	1.1	2.84577	0.1	5.40556	NaN	NaN	NaN	NaN	2.6	4.97875	0	NaN	NaN	NaN	0.1	3.51883	NaN	NaN	0.3
0	P55084	HADHB	Homo sapiens	Trifunctional enzyme subunit beta, mitochondrial	ECHB_HUMAN	homo_sapiens_UP000005640_9606_2022	NaN	NaN	0.4	2.62605	NaN	NaN	1.9	28.3369	NaN	NaN	NaN	NaN	NaN	NaN	NaN	NaN	0.1	1.96822	NaN	NaN	NaN	NaN	NaN	NaN	NaN	NaN	NaN	NaN	NaN	NaN	NaN	NaN	0.6	2.0322	NaN	NaN	NaN	NaN	NaN	NaN	NaN	NaN	NaN
0.00258621	P55145	MANF	Homo sapiens	Mesencephalic astrocyte-derived neurotrophic factor	MANF_HUMAN	homo_sapiens_UP000005640_9606_2022	NaN	NaN	NaN	NaN	0.4	4.87751	NaN	NaN	NaN	NaN	NaN	NaN	NaN	NaN	NaN	NaN	NaN	NaN	NaN	NaN	NaN	NaN	NaN	NaN	NaN	NaN	NaN	NaN	NaN	NaN	NaN	NaN	1.3	7.86454	NaN	NaN	NaN	NaN	NaN	NaN	NaN	NaN	NaN
0.00108932	P55209	NAP1L1	Homo sapiens	Nucleosome assembly protein 1-like 1	NP1L1_HUMAN	homo_sapiens_UP000005640_9606_2022	0.1	3.58054	NaN	NaN	NaN	NaN	NaN	NaN	NaN	NaN	NaN	NaN	NaN	NaN	NaN	NaN	NaN	NaN	NaN	NaN	NaN	NaN	NaN	NaN	NaN	NaN	NaN	NaN	NaN	NaN	NaN	NaN	0.3	2.01938	NaN	NaN	NaN	NaN	NaN	NaN	NaN	NaN	NaN
0.00472441	P55263	ADK	Homo sapiens	Adenosine kinase	ADK_HUMAN	homo_sapiens_UP000005640_9606_2022	NaN	NaN	NaN	NaN	NaN	NaN	0	NaN	NaN	NaN	NaN	NaN	NaN	NaN	NaN	NaN	NaN	NaN	NaN	NaN	NaN	NaN	NaN	NaN	0.2	2.64999	NaN	NaN	NaN	NaN	NaN	NaN	0.7	8.22032	NaN	NaN	NaN	NaN	NaN	NaN	NaN	NaN	NaN
0	P55327	TPD52	Homo sapiens	Tumor protein D52	TPD52_HUMAN	homo_sapiens_UP000005640_9606_2022	0.4	4.81799	0.3	3.46813	NaN	NaN	NaN	NaN	NaN	NaN	NaN	NaN	NaN	NaN	0.9	2.23313	NaN	NaN	NaN	NaN	NaN	NaN	NaN	NaN	0.3	3.78637	NaN	NaN	NaN	NaN	NaN	NaN	6	7.37455	NaN	NaN	1.2	12.9419	NaN	NaN	NaN	NaN	NaN
0	P55786	NPEPPS	Homo sapiens	Puromycin-sensitive aminopeptidase	PSA_HUMAN	homo_sapiens_UP000005640_9606_2022	1.7	12.6335	0.4	8.55672	2	14.2643	NaN	NaN	0.8	5.8154	NaN	NaN	0.3	12.035	2.2	25.677	0.5	8.35277	NaN	NaN	NaN	NaN	0.3	11.1365	5	24.4167	NaN	NaN	0.1	3.66244	NaN	NaN	12.4	76.9501	0.3	2.68211	0.3	17.7304	NaN	NaN	NaN	NaN	0.5
0.00258621	P56537	EIF6	Homo sapiens	Eukaryotic translation initiation factor 6	IF6_HUMAN	homo_sapiens_UP000005640_9606_2022	1.3	18.2038	NaN	NaN	NaN	NaN	1.1	14.4616	1.2	15.3157	NaN	NaN	NaN	NaN	NaN	NaN	NaN	NaN	NaN	NaN	NaN	NaN	NaN	NaN	1.6	2.66631	NaN	NaN	NaN	NaN	NaN	NaN	1.8	8.94386	NaN	NaN	NaN	NaN	NaN	NaN	NaN	NaN	0.8
0	P57735	RAB25	Homo sapiens	Ras-related protein Rab-25	RAB25_HUMAN	homo_sapiens_UP000005640_9606_2022	NaN	NaN	NaN	NaN	0.4	9.62709	0.2	3.44413	NaN	NaN	NaN	NaN	NaN	NaN	1.4	31.5221	NaN	NaN	NaN	NaN	NaN	NaN	NaN	NaN	NaN	NaN	NaN	NaN	NaN	NaN	NaN	NaN	4.9	9.21849	0.2	5.19681	NaN	NaN	NaN	NaN	NaN	NaN	1.4
0.00549451	P58107	EPPK1	Homo sapiens	Epiplakin	EPIPL_HUMAN	homo_sapiens_UP000005640_9606_2022	0	2.71442	NaN	NaN	0	1.3755	NaN	NaN	0	0.819936	NaN	NaN	0	1.07173	0	2.99555	NaN	NaN	NaN	NaN	NaN	NaN	NaN	NaN	NaN	NaN	NaN	NaN	0	3.3163	NaN	NaN	0	NaN	NaN	NaN	NaN	NaN	NaN	NaN	NaN	NaN	0
0	P58499	FAM3B	Homo sapiens	Protein FAM3B	FAM3B_HUMAN	homo_sapiens_UP000005640_9606_2022	8	48.3273	77.7	298.256	51.4	200.874	8.8	26.2857	NaN	NaN	NaN	NaN	11	33.3212	10.1	43.5686	1.4	6.03356	NaN	NaN	NaN	NaN	1.2	9.33777	42.2	175.273	11.5	38.791	38.6	134.442	4.2	23.4838	5.2	20.496	15.9	61.4974	NaN	NaN	28.3	100.376	NaN	NaN	40.4
0.00405186	P58546	MTPN	Homo sapiens	Myotrophin	MTPN_HUMAN	homo_sapiens_UP000005640_9606_2022	1.1	6.7042	NaN	NaN	0.2	2.39724	NaN	NaN	NaN	NaN	NaN	NaN	NaN	NaN	4	1.34728	NaN	NaN	NaN	NaN	NaN	NaN	NaN	NaN	6.1	6.21639	NaN	NaN	NaN	NaN	NaN	NaN	12.6	8.2253	NaN	NaN	NaN	NaN	NaN	NaN	NaN	NaN	NaN
0	P59665;P59666	DEFA1B;DEFA3	Homo sapiens	Neutrophil defensin 1;Neutrophil defensin 3	DEF1_HUMAN;DEF3_HUMAN	homo_sapiens_UP000005640_9606_2022	NaN	NaN	NaN	NaN	NaN	NaN	NaN	NaN	115.5;115.5	268.563	NaN	NaN	NaN	NaN	NaN	NaN	NaN	NaN	NaN	NaN	NaN	NaN	NaN	NaN	49.6;49.6	310.084	NaN	NaN	NaN	NaN	3.6;3.6	32.0262	NaN	NaN	NaN	NaN	2.8;2.8	25.1013	NaN	NaN	NaN	NaN	44.3;44.3
0.00108932	P59998	ARPC4	Homo sapiens	Actin-related protein 2/3 complex subunit 4	ARPC4_HUMAN	homo_sapiens_UP000005640_9606_2022	1.1	4.93672	0.6	5.86513	0.8	7.90747	1.4	10.9429	0.7	6.2089	NaN	NaN	NaN	NaN	6.7	13.1869	1.1	10.6021	NaN	NaN	NaN	NaN	NaN	NaN	5.6	15.3077	NaN	NaN	NaN	NaN	NaN	NaN	22.3	45.9077	0.4	17.681	NaN	NaN	NaN	NaN	NaN	NaN	0.3
0	P60174	TPI1	Homo sapiens	Triosephosphate isomerase	TPIS_HUMAN	homo_sapiens_UP000005640_9606_2022	46.6	79.4104	13.8	32.7142	18.3	28.8392	3.2	12.6555	72.7	116.093	1.9	13.0536	13.7	30.5218	50.9	53.7582	14.7	26.3239	1.2	25.1826	4.6	17.1777	5.1	12.514	351.6	574.05	13	24.7684	5.1	11.2358	8.9	20.8223	166.6	239.185	7.6	13.3376	13	23.1157	7.4	16.8926	2.7	20.4483	13.2
0.00862689	P60228	EIF3E	Homo sapiens	Eukaryotic translation initiation factor 3 subunit E	EIF3E_HUMAN	homo_sapiens_UP000005640_9606_2022	NaN	NaN	NaN	NaN	NaN	NaN	NaN	NaN	0.2	5.14905	NaN	NaN	NaN	NaN	NaN	NaN	NaN	NaN	NaN	NaN	NaN	NaN	NaN	NaN	0.2	5.81008	NaN	NaN	NaN	NaN	NaN	NaN	0.2	1.75842	0.4	10.3007	NaN	NaN	0.5	13.664	NaN	NaN	0.1
0	P60660	MYL6	Homo sapiens	Myosin light polypeptide 6	MYL6_HUMAN	homo_sapiens_UP000005640_9606_2022	4.9	4.50116	0.3	2.31834	2.2	7.20976	1.8	5.53922	2.7	18.0265	2.1	13.0695	5.4	16.7533	4.7	13.1269	3.2	10.0773	1.2	10.5357	5	16.5683	3.9	15.4997	4.5	12.6962	2.8	9.97946	0.9	4.67412	3.5	15.1936	26.3	57.0498	1.3	5.60414	9.9	30.4609	2.5	7.96406	5.7	17.2425	0.9
0	P60709	ACTB	Homo sapiens	Actin, cytoplasmic 1	ACTB_HUMAN	homo_sapiens_UP000005640_9606_2022	556.7	1721.97	25.9	110.896	62.7	235.94	51.5	218.513	383.5	1105.75	90.6	423.017	129.8	514.343	243.6	746.04	96.3	388.817	78.9	355.055	116.1	459.393	88.1	334.88	515.7	1519.85	79.4	317.046	49	188.742	114.3	450.055	764.4	2390.08	60.1	225.157	267.2	916.197	64.1	271.176	101	435.647	62.1
0	P60842	EIF4A1	Homo sapiens	Eukaryotic initiation factor 4A-I	IF4A1_HUMAN	homo_sapiens_UP000005640_9606_2022	0.9	14.2418	NaN	NaN	0.2	2.26394	1.6	24.4439	0.9	12.7077	NaN	NaN	1.1	19.0859	0.8	10.4903	NaN	NaN	1.2	44.1888	2.9	38.0897	0.4	18.5162	0.6	4.11227	1.9	11.6675	0.8	8.7441	1.3	27.8169	1.4	6.56395	1	9.63201	4.8	34.4007	1.6	13.3008	2.1	18.9491	0.9
0	P60866	RPS20	Homo sapiens	40S ribosomal protein S20	RS20_HUMAN	homo_sapiens_UP000005640_9606_2022	0.6	3.2408	NaN	NaN	0.5	2.41416	NaN	NaN	NaN	NaN	NaN	NaN	NaN	NaN	0.5	2.86946	NaN	NaN	3.1	13.8994	1	5.33368	NaN	NaN	1.1	4.95854	NaN	NaN	NaN	NaN	NaN	NaN	5.9	10.9615	1.6	7.24037	NaN	NaN	NaN	NaN	NaN	NaN	NaN
0.00191939	P60900	PSMA6	Homo sapiens	Proteasome subunit alpha type-6	PSA6_HUMAN	homo_sapiens_UP000005640_9606_2022	0.7	5.94345	0.1	NaN	0.2	4.06549	0.2	4.00131	1.1	2.30551	0.2	2.72895	NaN	NaN	0.4	7.40366	0.6	10.7201	0.8	13.2781	NaN	NaN	0.3	5.6746	4.1	20.4359	NaN	NaN	NaN	NaN	0.3	4.77731	2.5	14.6885	0.6	2.21039	0.4	7.02447	0.6	29.9697	NaN	NaN	0.7
0.00191939	P60903	S100A10	Homo sapiens	Protein S100-A10	S10AA_HUMAN	homo_sapiens_UP000005640_9606_2022	13.2	14.5196	NaN	NaN	NaN	NaN	2.6	6.65165	NaN	NaN	NaN	NaN	3.6	31.3272	16.7	16.1193	4.3	11.0301	NaN	NaN	NaN	NaN	NaN	NaN	0.3	14.7278	NaN	NaN	NaN	NaN	NaN	NaN	111.2	225.697	0.7	73.3887	NaN	NaN	NaN	NaN	NaN	NaN	2.5
0.00191939	P60953	CDC42	Homo sapiens	Cell division control protein 42 homolog	CDC42_HUMAN	homo_sapiens_UP000005640_9606_2022	2.2	7.53046	9	25.1442	2.4	12.7561	NaN	NaN	NaN	NaN	NaN	NaN	NaN	NaN	NaN	NaN	NaN	NaN	NaN	NaN	NaN	NaN	0.8	14.6599	6.2	10.6684	NaN	NaN	1.4	10.0549	NaN	NaN	13.4	54.524	1.8	12.5335	NaN	NaN	NaN	NaN	NaN	NaN	0.9
0	P60981	DSTN	Homo sapiens	Destrin	DEST_HUMAN	homo_sapiens_UP000005640_9606_2022	2.8	13.6623	2.7	7.38842	0.2	1.63845	NaN	NaN	1.8	9.18617	NaN	NaN	NaN	NaN	1.1	3.4111	0.5	4.96755	NaN	NaN	NaN	NaN	NaN	NaN	15.9	21.4738	NaN	NaN	NaN	NaN	NaN	NaN	4.7	14.0725	2	7.87149	NaN	NaN	NaN	NaN	NaN	NaN	0.6
0.0074239	P61009	SPCS3	Homo sapiens	Signal peptidase complex subunit 3	SPCS3_HUMAN	homo_sapiens_UP000005640_9606_2022	0.5	3.794	2.3	7.05073	2.2	7.27959	2.1	10.7797	NaN	NaN	NaN	NaN	NaN	NaN	NaN	NaN	NaN	NaN	NaN	NaN	NaN	NaN	NaN	NaN	NaN	NaN	NaN	NaN	NaN	NaN	NaN	NaN	1	2.42645	1	8.46377	NaN	NaN	0.2	1.99983	NaN	NaN	NaN
0	P61019	RAB2A	Homo sapiens	Ras-related protein Rab-2A	RAB2A_HUMAN	homo_sapiens_UP000005640_9606_2022	1.6	4.48536	0.7	17.4218	0.9	8.56251	NaN	NaN	NaN	NaN	NaN	NaN	0.6	13.8148	3.7	8.38085	1.2	6.99223	NaN	NaN	NaN	NaN	NaN	NaN	0.5	4.6495	NaN	NaN	0.8	29.712	NaN	NaN	11.8	37.8158	0.2	5.05947	0.8	8.00438	NaN	NaN	NaN	NaN	0.8
0.00108932	P61026	RAB10	Homo sapiens	Ras-related protein Rab-10	RAB10_HUMAN	homo_sapiens_UP000005640_9606_2022	4	63.393	2	31.1633	2.1	22.314	NaN	NaN	0.1	1.80571	NaN	NaN	2.3	36.2984	2.5	38.6108	1.6	16.6819	NaN	NaN	NaN	NaN	2.2	24.1186	0.9	9.75358	2	21.6522	1.4	14.5529	1.7	17.9293	18.5	183.937	1	10.6696	1.6	17.4333	NaN	NaN	NaN	NaN	1
0	P61086	UBE2K	Homo sapiens	Ubiquitin-conjugating enzyme E2 K	UBE2K_HUMAN	homo_sapiens_UP000005640_9606_2022	NaN	NaN	NaN	NaN	NaN	NaN	NaN	NaN	NaN	NaN	NaN	NaN	NaN	NaN	NaN	NaN	NaN	NaN	NaN	NaN	NaN	NaN	NaN	NaN	NaN	NaN	NaN	NaN	NaN	NaN	NaN	NaN	1.8	12.0403	NaN	NaN	NaN	NaN	NaN	NaN	NaN	NaN	NaN
0.00108932	P61088	UBE2N	Homo sapiens	Ubiquitin-conjugating enzyme E2 N	UBE2N_HUMAN	homo_sapiens_UP000005640_9606_2022	0.6	6.17253	0.2	2.27884	0.8	5.06116	NaN	NaN	NaN	NaN	NaN	NaN	0.5	5.41328	2.3	11.2033	0.7	6.24765	NaN	NaN	NaN	NaN	NaN	NaN	5.7	15.7362	NaN	NaN	0.2	1.69645	NaN	NaN	13.2	30.1958	0.2	1.59834	NaN	NaN	NaN	NaN	0.6	5.87945	0.4
0	P61106	RAB14	Homo sapiens	Ras-related protein Rab-14	RAB14_HUMAN	homo_sapiens_UP000005640_9606_2022	0.2	4.45368	NaN	NaN	NaN	NaN	NaN	NaN	NaN	NaN	NaN	NaN	NaN	NaN	NaN	NaN	0.6	4.36033	NaN	NaN	NaN	NaN	NaN	NaN	0.3	5.75463	NaN	NaN	NaN	NaN	NaN	NaN	2.7	5.52093	NaN	NaN	NaN	NaN	NaN	NaN	NaN	NaN	0.8
0.00108932	P61158	ACTR3	Homo sapiens	Actin-related protein 3	ARP3_HUMAN	homo_sapiens_UP000005640_9606_2022	NaN	NaN	NaN	NaN	0.5	5.04059	NaN	NaN	0.3	7.44046	NaN	NaN	NaN	NaN	1.1	6.27826	0.4	6.48776	NaN	NaN	NaN	NaN	NaN	NaN	2.4	7.49321	NaN	NaN	0.7	13.3767	NaN	NaN	4.3	8.67237	2	35.3372	1	20.8653	NaN	NaN	NaN	NaN	0.2
0	P61160	ACTR2	Homo sapiens	Actin-related protein 2	ARP2_HUMAN	homo_sapiens_UP000005640_9606_2022	0.3	5.31904	NaN	NaN	0.2	4.17869	0.2	3.70769	NaN	NaN	NaN	NaN	NaN	NaN	NaN	NaN	NaN	NaN	NaN	NaN	NaN	NaN	NaN	NaN	2.7	8.48736	NaN	NaN	NaN	NaN	NaN	NaN	7.8	7.61976	NaN	NaN	NaN	NaN	0.2	7.27432	NaN	NaN	NaN
0.00191939	P61204;P84077	ARF3;ARF1	Homo sapiens	ADP-ribosylation factor 3;ADP-ribosylation factor 1	ARF3_HUMAN;ARF1_HUMAN	homo_sapiens_UP000005640_9606_2022	2;2	4.06428	0.9;0.9	5.30829	0.3;0.3	6.82072	NaN	NaN	0.5;0.5	7.76438	NaN	NaN	0.2;0.2	2.2647	6.1;6.1	9.15329	0.3;0.3	6.64136	NaN	NaN	0.6;0.6	7.5683	NaN	NaN	1.9;1.9	6.26212	NaN	NaN	NaN	NaN	NaN	NaN	34.1;34.1	45.9768	0.9;0.9	6.16068	NaN	NaN	NaN	NaN	NaN	NaN	2.5;2.5
0.00108932	P61224;P62834	RAP1B;RAP1A	Homo sapiens	Ras-related protein Rap-1b;Ras-related protein Rap-1A	RAP1B_HUMAN;RAP1A_HUMAN	homo_sapiens_UP000005640_9606_2022	3.2;3.2	10.7741	8.6;8.6	18.7383	3.4;3.4	18.8898	NaN	NaN	1.5;1.5	17.1334	NaN	NaN	1.4;1.4	16.4527	2.9;2.9	9.0216	NaN	NaN	NaN	NaN	NaN	NaN	NaN	NaN	1.9;1.9	5.39109	0.8;0.8	7.8246	2;2	18.21	NaN	NaN	2.8;2.8	9.69077	1.9;1.9	10.5614	NaN	NaN	1;1	13.9463	NaN	NaN	2;2
0.00405186	P61313	RPL15	Homo sapiens	60S ribosomal protein L15	RL15_HUMAN	homo_sapiens_UP000005640_9606_2022	NaN	NaN	NaN	NaN	NaN	NaN	NaN	NaN	NaN	NaN	NaN	NaN	NaN	NaN	NaN	NaN	NaN	NaN	NaN	NaN	NaN	NaN	NaN	NaN	NaN	NaN	NaN	NaN	NaN	NaN	NaN	NaN	0.7	4.03175	NaN	NaN	NaN	NaN	NaN	NaN	NaN	NaN	NaN
0.0074239	P61457	PCBD1	Homo sapiens	Pterin-4-alpha-carbinolamine dehydratase	PHS_HUMAN	homo_sapiens_UP000005640_9606_2022	NaN	NaN	NaN	NaN	0.2	1.05385	NaN	NaN	1.3	1.03179	NaN	NaN	NaN	NaN	NaN	NaN	NaN	NaN	NaN	NaN	NaN	NaN	NaN	NaN	5.7	6.73587	NaN	NaN	NaN	NaN	NaN	NaN	1.1	1.15699	NaN	NaN	NaN	NaN	NaN	NaN	NaN	NaN	NaN
0.00191939	P61513	RPL37A	Homo sapiens	60S ribosomal protein L37a	RL37A_HUMAN	homo_sapiens_UP000005640_9606_2022	1.5	6.19528	NaN	NaN	NaN	NaN	NaN	NaN	NaN	NaN	NaN	NaN	NaN	NaN	0.4	1.4182	NaN	NaN	NaN	NaN	NaN	NaN	NaN	NaN	0.8	3.08076	NaN	NaN	NaN	NaN	NaN	NaN	NaN	NaN	NaN	NaN	NaN	NaN	NaN	NaN	NaN	NaN	1.1
0	P61604	HSPE1	Homo sapiens	10 kDa heat shock protein, mitochondrial	CH10_HUMAN	homo_sapiens_UP000005640_9606_2022	43.7	63.8867	0.3	4.55688	9.1	11.5424	10.9	25.4602	8.1	18.4414	10.6	66.1572	14.2	27.8204	19.9	36.2015	12.8	18.8322	18	62.587	46.5	74.9821	28	49.5824	8.3	13.6475	23.8	47.9881	15	25.3667	49.1	93.2916	55.2	74.1368	11	17.2402	62.7	94.9643	23.9	42.1423	7.5	41.6909	3.8
0	P61626	LYZ	Homo sapiens	Lysozyme C	LYSC_HUMAN	homo_sapiens_UP000005640_9606_2022	1353.3	2721.03	12496.2	23814.2	8032.1	14562.1	1083.7	2124.92	6.7	16.0686	NaN	NaN	1725	3402.33	2495.3	4462.22	138	209.903	348.3	731.061	17.4	33.0614	2106.5	3410.68	1688.5	3490.58	3891.3	6769.54	16853.9	30923.9	235.4	334.119	1126.8	2033.01	973.5	1676.97	29.1	60.6187	3190.7	4694.03	8.9	19.8169	3164.8
0.00472441	P61758	VBP1	Homo sapiens	Prefoldin subunit 3	PFD3_HUMAN	homo_sapiens_UP000005640_9606_2022	NaN	NaN	NaN	NaN	NaN	NaN	NaN	NaN	NaN	NaN	NaN	NaN	0.3	5.01489	NaN	NaN	NaN	NaN	NaN	NaN	NaN	NaN	NaN	NaN	0.5	5.09655	NaN	NaN	NaN	NaN	NaN	NaN	0.6	1.91206	0.2	3.28037	NaN	NaN	NaN	NaN	NaN	NaN	NaN
0.00405186	P61764	STXBP1	Homo sapiens	Syntaxin-binding protein 1	STXB1_HUMAN	homo_sapiens_UP000005640_9606_2022	NaN	NaN	NaN	NaN	NaN	NaN	NaN	NaN	NaN	NaN	NaN	NaN	NaN	NaN	NaN	NaN	NaN	NaN	NaN	NaN	NaN	NaN	NaN	NaN	NaN	NaN	NaN	NaN	NaN	NaN	NaN	NaN	NaN	NaN	NaN	NaN	NaN	NaN	NaN	NaN	NaN	NaN	NaN
0	P61769	B2M	Homo sapiens	Beta-2-microglobulin	B2MG_HUMAN	homo_sapiens_UP000005640_9606_2022	335.3	571.578	1688.3	2409.65	1663.2	2834.55	1039.4	316.078	241.6	437.622	NaN	NaN	167.6	308.852	309.9	572.275	282.8	449.912	172.2	337.55	6.8	39.1111	23.1	41.0413	845	1154.41	512.5	911.65	566.3	870.909	85.1	212.873	63.3	118.25	1508.1	2386.63	2.7	6.82228	438	667.333	2.7	18.4299	753.7
0	P61916	NPC2	Homo sapiens	NPC intracellular cholesterol transporter 2	NPC2_HUMAN	homo_sapiens_UP000005640_9606_2022	0.4	4.44247	6.5	14.4902	9.5	37.9157	NaN	NaN	NaN	NaN	NaN	NaN	NaN	NaN	0.4	4.55419	2	22.0345	NaN	NaN	NaN	NaN	NaN	NaN	3.6	13.2977	NaN	NaN	1.6	17.8652	NaN	NaN	6	11.3202	6.2	24.4575	NaN	NaN	NaN	NaN	NaN	NaN	1.6
0	P61956	SUMO2	Homo sapiens	Small ubiquitin-related modifier 2	SUMO2_HUMAN	homo_sapiens_UP000005640_9606_2022	1.6	4.1984	NaN	NaN	1.7	3.53501	NaN	NaN	1	2.52725	NaN	NaN	NaN	NaN	3.4	8.90824	NaN	NaN	NaN	NaN	NaN	NaN	NaN	NaN	6.9	12.4305	NaN	NaN	NaN	NaN	NaN	NaN	4.3	8.15919	NaN	NaN	3.2	6.69837	1.8	3.79326	NaN	NaN	NaN
0	P61978	HNRNPK	Homo sapiens	Heterogeneous nuclear ribonucleoprotein K	HNRPK_HUMAN	homo_sapiens_UP000005640_9606_2022	5.1	15.8919	NaN	NaN	0.2	4.21431	0.5	22.5981	0	NaN	0.5	10.1508	1	7.8006	1.4	17.0076	0.5	10.6041	NaN	NaN	0.8	6.49488	0.9	16.7398	0.3	3.88596	0.2	14.7271	0.6	8.72022	NaN	NaN	1.9	10.6081	NaN	NaN	1.7	33.8045	NaN	NaN	NaN	NaN	0
0.00108932	P61981	YWHAG	Homo sapiens	14-3-3 protein gamma	1433G_HUMAN	homo_sapiens_UP000005640_9606_2022	2.1	14.1384	NaN	NaN	NaN	NaN	NaN	NaN	0.1	1.66565	NaN	NaN	1.5	2.25196	1.7	9.21902	4.3	26.3815	NaN	NaN	NaN	NaN	0.1	NaN	0.3	5.08886	NaN	NaN	NaN	NaN	NaN	NaN	2.5	2.43518	NaN	NaN	0.5	3.78889	NaN	NaN	NaN	NaN	0.3
0	P62081	RPS7	Homo sapiens	40S ribosomal protein S7	RS7_HUMAN	homo_sapiens_UP000005640_9606_2022	3.2	10.2934	NaN	NaN	0.2	2.57031	NaN	NaN	0.3	2.86707	NaN	NaN	1.1	11.5328	1.7	17.8876	0.6	6.88437	NaN	NaN	NaN	NaN	NaN	NaN	1.1	4.6625	NaN	NaN	1	11.1258	0.8	8.77316	1.3	4.52487	NaN	NaN	1.2	12.5298	0.6	6.10835	NaN	NaN	0.4
0	P62136	PPP1CA	Homo sapiens	Serine/threonine-protein phosphatase PP1-alpha catalytic subunit	PP1A_HUMAN	homo_sapiens_UP000005640_9606_2022	NaN	NaN	NaN	NaN	NaN	NaN	NaN	NaN	NaN	NaN	NaN	NaN	NaN	NaN	NaN	NaN	NaN	NaN	NaN	NaN	NaN	NaN	NaN	NaN	0.3	2.7813	NaN	NaN	NaN	NaN	NaN	NaN	0.4	7.41076	NaN	NaN	NaN	NaN	NaN	NaN	NaN	NaN	NaN
0	P62258	YWHAE	Homo sapiens	14-3-3 protein epsilon	1433E_HUMAN	homo_sapiens_UP000005640_9606_2022	3.3	13.5828	1.1	6.91339	0.9	3.29738	0.4	2.61925	1.9	7.82805	NaN	NaN	1	10.9665	4.2	8.76044	41.3	4.93667	NaN	NaN	0.2	3.37518	0.6	15.167	7.2	12.6388	1.4	32.1421	0.8	5.16904	0.3	6.46326	23.2	55.633	187.1	5.97183	2.3	15.2459	0.3	5.43033	0.2	4.93301	132
0.00405186	P62263	RPS14	Homo sapiens	40S ribosomal protein S14	RS14_HUMAN	homo_sapiens_UP000005640_9606_2022	1.7	8.47194	NaN	NaN	0.6	2.8226	NaN	NaN	NaN	NaN	3.1	15.3248	1.2	6.01111	4.6	22.4202	0.7	3.57614	NaN	NaN	NaN	NaN	2.5	12.1469	0.2	NaN	NaN	NaN	NaN	NaN	4.5	21.9093	13.8	67.562	0.4	2.1655	9	44.0973	1.9	9.11892	1.2	5.85939	0.2
0.00191939	P62269	RPS18	Homo sapiens	40S ribosomal protein S18	RS18_HUMAN	homo_sapiens_UP000005640_9606_2022	3.2	1.77407	NaN	NaN	NaN	NaN	NaN	NaN	NaN	NaN	1.8	10.9008	1.7	30.3845	2.1	3.26334	NaN	NaN	NaN	NaN	NaN	NaN	NaN	NaN	NaN	NaN	NaN	NaN	NaN	NaN	NaN	NaN	4.7	11.9336	0.2	5.28766	4.4	26.5822	1.6	9.80692	0.9	5.19251	0.6
0.00258621	P62318	SNRPD3	Homo sapiens	Small nuclear ribonucleoprotein Sm D3	SMD3_HUMAN	homo_sapiens_UP000005640_9606_2022	1.5	7.0735	NaN	NaN	NaN	NaN	NaN	NaN	NaN	NaN	NaN	NaN	NaN	NaN	NaN	NaN	NaN	NaN	NaN	NaN	NaN	NaN	NaN	NaN	NaN	NaN	NaN	NaN	NaN	NaN	NaN	NaN	2.4	4.04877	NaN	NaN	NaN	NaN	NaN	NaN	NaN	NaN	NaN
0	P62328	TMSB4X	Homo sapiens	Thymosin beta-4	TYB4_HUMAN	homo_sapiens_UP000005640_9606_2022	18.5	36.085	2.3	4.40915	3.2	6.33769	3.8	7.34225	65.4	127.831	NaN	NaN	7	13.6025	1.9	3.66763	16.5	32.159	NaN	NaN	19.4	37.8414	5.9	11.5207	129	252.093	8.9	17.4048	2.3	4.46281	4.3	8.45521	6.9	13.5367	2.9	5.62671	2.6	5.04979	3.2	6.23781	NaN	NaN	10.8
0	P62330	ARF6	Homo sapiens	ADP-ribosylation factor 6	ARF6_HUMAN	homo_sapiens_UP000005640_9606_2022	0.8	7.62572	0.7	6.39876	NaN	NaN	NaN	NaN	NaN	NaN	NaN	NaN	NaN	NaN	1.1	10.9873	1.6	12.1327	NaN	NaN	NaN	NaN	NaN	NaN	NaN	NaN	NaN	NaN	NaN	NaN	NaN	NaN	20.3	17.173	NaN	NaN	NaN	NaN	NaN	NaN	NaN	NaN	0.8
0	P62491;Q15907	RAB11A;RAB11B	Homo sapiens	Ras-related protein Rab-11A;Ras-related protein Rab-11B	RB11A_HUMAN;RB11B_HUMAN	homo_sapiens_UP000005640_9606_2022	2.2;2	13.7402	0.9;0.8	4.66168	1.4;1.3	5.30518	0.4;0.3	6.59219	2.1;2	7.38037	NaN	NaN	4.2;3.9	12.8703	4.9;4.6	19.2297	1.7;1.6	6.8719	NaN	NaN	NaN	NaN	NaN	NaN	2.2;2.1	9.33012	NaN	NaN	0.8;0.7	8.8715	NaN	NaN	16.6;15.5	51.233	1.2;1.1	6.07624	2.3;2.1	12.9459	NaN	NaN	NaN	NaN	1.8;1.7
0	P62701	RPS4X	Homo sapiens	40S ribosomal protein S4, X isoform	RS4X_HUMAN	homo_sapiens_UP000005640_9606_2022	1.3	5.84559	NaN	NaN	NaN	NaN	0.5	4.2364	0.8	4.79769	NaN	NaN	0.3	4.25326	NaN	NaN	0.7	12.8875	NaN	NaN	NaN	NaN	0.4	5.5041	0.2	2.80375	NaN	NaN	NaN	NaN	NaN	NaN	0.3	2.21507	0.2	1.3402	2.3	19.3009	0.2	3.89289	NaN	NaN	0.5
0	P62736	ACTA2	Homo sapiens	Actin, aortic smooth muscle	ACTA_HUMAN	homo_sapiens_UP000005640_9606_2022	13.1	65.1451	1	9.12085	1.4	8.17887	0.9	1.5406	9.8	78.9159	1.2	10.4857	5.4	39.6795	5.6	34.6999	2.1	14.923	NaN	NaN	0.6	6.29918	0.6	3.13328	16.1	97.1969	0.8	9.71853	1	7.83413	1.8	10.9857	25.9	152.394	1.9	8.51804	3.4	8.71641	1.8	13.4219	1.3	8.60202	1.5
0	P62760	VSNL1	Homo sapiens	Visinin-like protein 1	VISL1_HUMAN	homo_sapiens_UP000005640_9606_2022	NaN	NaN	NaN	NaN	NaN	NaN	NaN	NaN	NaN	NaN	NaN	NaN	NaN	NaN	0.9	3.34765	0.3	4.46037	NaN	NaN	NaN	NaN	NaN	NaN	NaN	NaN	NaN	NaN	NaN	NaN	NaN	NaN	3.7	6.32372	0.1	1.38555	NaN	NaN	NaN	NaN	NaN	NaN	NaN
0	P62805	H4-16	Homo sapiens	Histone H4	H4_HUMAN	homo_sapiens_UP000005640_9606_2022	166.2	168.061	0.7	2.73842	3.3	6.47953	18.9	44.1644	81.4	107.382	30.3	56.0563	77.5	122.448	23.6	31.6794	24.6	38.6564	40.4	81.955	35.1	65.2858	10.4	23.7121	31.4	49.3151	14.9	26.6931	8.1	14.9616	15.1	25.0599	18.4	26.1587	6.7	13.767	34	56.5922	10.8	19.5103	36.4	76.6045	25
0.00405186	P62820	RAB1A	Homo sapiens	Ras-related protein Rab-1A	RAB1A_HUMAN	homo_sapiens_UP000005640_9606_2022	0.3	5.73888	NaN	NaN	NaN	NaN	NaN	NaN	NaN	NaN	NaN	NaN	0.5	8.38903	0.2	3.53108	NaN	NaN	NaN	NaN	NaN	NaN	NaN	NaN	0.2	3.08791	NaN	NaN	NaN	NaN	NaN	NaN	0.5	3.84753	0.1	1.68066	NaN	NaN	NaN	NaN	NaN	NaN	NaN
0	P62826	RAN	Homo sapiens	GTP-binding nuclear protein Ran	RAN_HUMAN	homo_sapiens_UP000005640_9606_2022	5.2	15.9565	0.5	6.49761	4	10.042	0.1	2.49797	2.8	9.06947	0.5	11.6214	1.1	4.28083	5.1	16.5822	NaN	NaN	NaN	NaN	NaN	NaN	1.8	15.4275	7.2	18.5438	4.8	28.4608	2.9	9.36896	1.8	15.9781	15	38.3888	3.7	16.7176	2.2	22.4187	10	25.2891	2	17.4998	1.8
0.00258621	P62851	RPS25	Homo sapiens	40S ribosomal protein S25	RS25_HUMAN	homo_sapiens_UP000005640_9606_2022	3.6	20.2364	NaN	NaN	1.1	3.63147	3.3	7.48068	2.3	12.9517	3.9	38.2836	0.8	4.6597	4.1	9.90523	3.4	11.2783	NaN	NaN	6.8	5.68469	2.4	8.8129	0.3	2.83196	NaN	NaN	4.2	9.80475	8.8	20.2906	6.7	11.538	2.1	6.89268	8.1	19.0635	3.4	7.6275	NaN	NaN	NaN
0	P62857	RPS28	Homo sapiens	40S ribosomal protein S28	RS28_HUMAN	homo_sapiens_UP000005640_9606_2022	7.1	25.1222	NaN	NaN	4.1	10.5747	5.4	19.2962	6.3	16.206	NaN	NaN	NaN	NaN	11.3	23.9142	5.2	13.2424	7.6	19.6081	12.6	44.8526	8.4	21.6692	5.8	14.9911	11.5	29.5668	5	12.7628	4.7	12.0352	44	86.8999	5.3	13.4908	26.1	66.9008	6.6	17.0438	NaN	NaN	2.8
0	P62899	RPL31	Homo sapiens	60S ribosomal protein L31	RL31_HUMAN	homo_sapiens_UP000005640_9606_2022	4.2	32.078	NaN	NaN	1.3	8.56177	NaN	NaN	2.8	21.2348	2.6	17.1133	2.2	16.7755	2.9	19.1761	NaN	NaN	NaN	NaN	NaN	NaN	2.9	19.3051	1.6	10.831	2	13.4029	2.2	14.4927	2	13.344	7.7	51.541	1.2	8.09635	5.8	38.3141	2.1	13.9073	4.5	29.9219	0.7
0	P62906	RPL10A	Homo sapiens	60S ribosomal protein L10a	RL10A_HUMAN	homo_sapiens_UP000005640_9606_2022	1.9	19.0773	1.9	18.5519	3.2	31.9977	3.3	32.7144	16.9	169.039	16.9	168.98	8.1	80.8741	1.6	16.1202	7.2	71.8164	9.3	92.8927	7.3	72.6552	12.4	124.323	4	40.1113	10.6	106.436	6.2	62.0806	12.2	121.561	0.6	6.18821	4.8	48.3019	13.8	138.162	9.3	93.4598	22.8	228.302	3
0.00108932	P62913	RPL11	Homo sapiens	60S ribosomal protein L11	RL11_HUMAN	homo_sapiens_UP000005640_9606_2022	0.4	4.49186	NaN	NaN	NaN	NaN	NaN	NaN	NaN	NaN	NaN	NaN	NaN	NaN	0.5	5.57393	NaN	NaN	NaN	NaN	NaN	NaN	NaN	NaN	NaN	NaN	0.6	6.81206	NaN	NaN	NaN	NaN	0.7	3.37536	NaN	NaN	1.4	15.389	NaN	NaN	NaN	NaN	NaN
0	P62937	PPIA	Homo sapiens	Peptidyl-prolyl cis-trans isomerase A	PPIA_HUMAN	homo_sapiens_UP000005640_9606_2022	103.1	138.736	11.9	27.5184	47.7	55.1304	11.8	34.5633	164	184.705	37.5	134.127	22.7	47.2638	42	60.1776	23.3	40.2514	30.1	106.124	47.6	123.026	27.7	80.0816	294.6	212.288	30	69.696	21.5	47.4775	41	100.93	154	107.734	37.4	54.811	84.7	133.239	28.2	56.7234	37.3	125.648	23.4
0.00108932	P62942	FKBP1A	Homo sapiens	Peptidyl-prolyl cis-trans isomerase FKBP1A	FKB1A_HUMAN	homo_sapiens_UP000005640_9606_2022	1.8	1.9297	NaN	NaN	0.3	16.9434	NaN	NaN	NaN	NaN	NaN	NaN	NaN	NaN	NaN	NaN	NaN	NaN	NaN	NaN	NaN	NaN	NaN	NaN	7.9	7.43557	NaN	NaN	NaN	NaN	NaN	NaN	6.1	23.8301	NaN	NaN	1.3	5.98003	NaN	NaN	NaN	NaN	NaN
0.00258621	P62995	TRA2B	Homo sapiens	Transformer-2 protein homolog beta	TRA2B_HUMAN	homo_sapiens_UP000005640_9606_2022	0.3	4.17354	NaN	NaN	NaN	NaN	NaN	NaN	NaN	NaN	NaN	NaN	NaN	NaN	0.3	3.38905	NaN	NaN	NaN	NaN	NaN	NaN	NaN	NaN	NaN	NaN	NaN	NaN	NaN	NaN	NaN	NaN	0.3	3.58255	NaN	NaN	NaN	NaN	NaN	NaN	NaN	NaN	NaN
0	P63000	RAC1	Homo sapiens	Ras-related C3 botulinum toxin substrate 1	RAC1_HUMAN	homo_sapiens_UP000005640_9606_2022	0.3	4.22178	0.6	2.80916	1.2	4.97836	0.2	4.14201	NaN	NaN	NaN	NaN	NaN	NaN	1.3	17.2934	NaN	NaN	NaN	NaN	NaN	NaN	NaN	NaN	1.1	5.65135	NaN	NaN	0.4	4.97392	NaN	NaN	4.4	11.356	NaN	NaN	NaN	NaN	NaN	NaN	NaN	NaN	NaN
0	P63104	YWHAZ	Homo sapiens	14-3-3 protein zeta/delta	1433Z_HUMAN	homo_sapiens_UP000005640_9606_2022	35.8	52.7359	0.4	7.70265	3	8.05537	1.1	6.6323	15.6	34.6398	NaN	NaN	13.9	34.614	26	32.2666	6.8	14.3114	NaN	NaN	1.1	2.62374	1.2	12.9498	23.8	45.3022	1.8	11.1202	0.3	6.35412	1.2	8.84975	121.9	215.177	3.6	7.9305	7.7	16.8824	0.1	1.82941	NaN	NaN	2.6
0.00340426	P63167	DYNLL1	Homo sapiens	Dynein light chain 1, cytoplasmic	DYL1_HUMAN	homo_sapiens_UP000005640_9606_2022	3.3	17.7751	0.2	1.31157	0.3	1.62799	NaN	NaN	0.5	2.45212	NaN	NaN	1.4	7.52146	9.9	20.4939	1.9	4.29568	NaN	NaN	NaN	NaN	NaN	NaN	8.1	17.2103	NaN	NaN	NaN	NaN	NaN	NaN	27.1	68.1373	NaN	NaN	15.2	97.7831	NaN	NaN	NaN	NaN	1.4
0.0074239	P63173	RPL38	Homo sapiens	60S ribosomal protein L38	RL38_HUMAN	homo_sapiens_UP000005640_9606_2022	NaN	NaN	NaN	NaN	NaN	NaN	NaN	NaN	NaN	NaN	NaN	NaN	NaN	NaN	NaN	NaN	NaN	NaN	NaN	NaN	NaN	NaN	NaN	NaN	NaN	NaN	NaN	NaN	NaN	NaN	NaN	NaN	4.5	13.408	NaN	NaN	NaN	NaN	NaN	NaN	NaN	NaN	NaN
0.00258621	P63215	GNG3	Homo sapiens	Guanine nucleotide-binding protein G(I)/G(S)/G(O) subunit gamma-3	GBG3_HUMAN	homo_sapiens_UP000005640_9606_2022	NaN	NaN	74.2	261.652	23.4	37.9245	NaN	NaN	NaN	NaN	NaN	NaN	0.7	2.34774	5	7.41769	3.3	11.4039	NaN	NaN	NaN	NaN	5.2	17.7737	6.9	11.382	NaN	NaN	15.6	21.7403	NaN	NaN	1.3	2.13877	8.2	13.23	NaN	NaN	10.3	15.0203	NaN	NaN	22.6
0.00812408	P63220	RPS21	Homo sapiens	40S ribosomal protein S21	RS21_HUMAN	homo_sapiens_UP000005640_9606_2022	NaN	NaN	NaN	NaN	NaN	NaN	NaN	NaN	NaN	NaN	NaN	NaN	NaN	NaN	NaN	NaN	NaN	NaN	NaN	NaN	NaN	NaN	NaN	NaN	NaN	NaN	NaN	NaN	NaN	NaN	NaN	NaN	0.5	1.1039	NaN	NaN	0.8	4.67278	NaN	NaN	NaN	NaN	NaN
0	P63241	EIF5A	Homo sapiens	Eukaryotic translation initiation factor 5A-1	IF5A1_HUMAN	homo_sapiens_UP000005640_9606_2022	4.8	11.0632	NaN	NaN	2.6	14.2241	2.1	22.8138	2.2	13.6978	6.6	41.6549	2.7	17.1154	1.8	11.5195	1.6	10.1769	1.9	12.2055	4.7	52.1266	5	31.8183	3.5	20.4432	3.2	20.3483	4.2	26.4057	6.3	40.2175	20.9	85.8938	NaN	NaN	8.6	54.4664	2.8	17.8631	8.7	54.9994	NaN
0	P63244	RACK1	Homo sapiens	Receptor of activated protein C kinase 1	RACK1_HUMAN	homo_sapiens_UP000005640_9606_2022	0.7	5.79117	NaN	NaN	0.1	2.4644	0.4	8.32919	NaN	NaN	NaN	NaN	NaN	NaN	0.3	2.3474	NaN	NaN	0.3	7.54531	NaN	NaN	NaN	NaN	0.8	6.89126	0.3	5.82118	0.2	5.37964	0.5	10.4169	1.2	4.33256	NaN	NaN	NaN	NaN	NaN	NaN	NaN	NaN	NaN
0	P63261	ACTG1	Homo sapiens	Actin, cytoplasmic 2	ACTG_HUMAN	homo_sapiens_UP000005640_9606_2022	12.2	74.5173	NaN	NaN	0.5	4.80815	0.3	7.2515	2.4	31.468	1.4	27.1413	5.2	71.4644	3.7	44.3509	1	10.6938	0.6	11.9267	1.4	35.8811	2.8	28.8676	0.6	5.44157	2.1	24.423	1.3	15.5681	1.7	17.4215	0.1	1.72594	0.4	4.17004	5.3	100.928	0.4	4.64311	3.9	74.3482	0.3
0.00862689	P63279	UBE2I	Homo sapiens	SUMO-conjugating enzyme UBC9	UBC9_HUMAN	homo_sapiens_UP000005640_9606_2022	0.4	2.89596	NaN	NaN	NaN	NaN	NaN	NaN	NaN	NaN	NaN	NaN	NaN	NaN	NaN	NaN	NaN	NaN	NaN	NaN	NaN	NaN	NaN	NaN	NaN	NaN	NaN	NaN	0.7	5.44178	NaN	NaN	0.9	7.56942	NaN	NaN	NaN	NaN	NaN	NaN	NaN	NaN	NaN
0	P63313	TMSB10	Homo sapiens	Thymosin beta-10	TYB10_HUMAN	homo_sapiens_UP000005640_9606_2022	306.4	240.115	35.2	41.8968	31.5	38.9268	10.4	4.82817	156.7	186.298	1.7	56.3738	35.6	42.2978	72.8	68.2732	134.2	68.4044	39.5	42.4389	107	18.2705	29.3	38.6688	559.2	234.245	42.8	45.4196	19.8	23.4932	4.1	81.5201	98.6	55.1364	27.6	29.3989	33.9	34.5968	12.9	13.3052	NaN	NaN	40.5
0.00258621	P67809	YBX1	Homo sapiens	Y-box-binding protein 1	YBOX1_HUMAN	homo_sapiens_UP000005640_9606_2022	0.3	3.61212	NaN	NaN	NaN	NaN	NaN	NaN	0.4	5.80191	NaN	NaN	0.2	2.79214	0.3	3.45326	NaN	NaN	0.2	2.44126	0.5	6.31308	NaN	NaN	0.2	2.00236	NaN	NaN	NaN	NaN	NaN	NaN	0.3	3.53762	NaN	NaN	1.6	21.0522	0.1	1.91438	NaN	NaN	0.1
0	P67936	TPM4	Homo sapiens	Tropomyosin alpha-4 chain	TPM4_HUMAN	homo_sapiens_UP000005640_9606_2022	2.1	11.3542	0.9	13.6344	1.6	10.0936	3.5	12.9358	2	8.96352	NaN	NaN	3.9	15.6508	3.7	15.2991	4.3	19.0736	3.8	40.3455	6.1	68.612	2.3	13.3761	1.8	6.37049	2.8	16.5051	2.3	14.5861	2.6	33.0583	17.9	32.6801	1.4	8.69457	4.2	25.0264	1.8	9.07091	2.6	13.1666	1.3
0	P68104;Q5VTE0	EEF1A1;EEF1A1P5	Homo sapiens	Elongation factor 1-alpha 1;Putative elongation factor 1-alpha-like 3	EF1A1_HUMAN;EF1A3_HUMAN	homo_sapiens_UP000005640_9606_2022	10.1;10.1	40.0684	1.5;1.5	6.79407	2.9;2.9	10.744	4.4;4.4	20.8419	12.5;12.5	38.6573	5.7;5.7	50.9777	8.8;8.8	29.0389	8.3;8.3	27.4893	5.1;5.1	17.7713	3.2;3.2	28.2491	12.4;12.4	51.4984	9.8;9.8	39.3018	17.9;17.9	46.1802	6.3;6.3	74.1586	8.5;8.5	28.9218	11.4;11.4	47.1089	20.4;20.4	48.3704	6.4;6.4	17.0557	17.2;17.2	62.8604	4.2;4.2	19.6317	7.4;7.4	46.8182	6.8;6.8
0	P68363	TUBA1B	Homo sapiens	Tubulin alpha-1B chain	TBA1B_HUMAN	homo_sapiens_UP000005640_9606_2022	15.3	72.1171	1.2	12.9156	7.3	40.6054	5.6	47.8115	11.3	68.034	11.1	121.112	13.9	72.9912	11.1	58.4086	7.1	24.7105	15.3	129.229	25.2	168.186	19.6	111.377	11.7	61.9515	19.8	94.6981	14	69.391	24.2	150.722	10.1	54.9309	9.9	56.5514	30	196.628	11	69.6829	27.3	175.226	7.8
0.00108932	P68366	TUBA4A	Homo sapiens	Tubulin alpha-4A chain	TBA4A_HUMAN	homo_sapiens_UP000005640_9606_2022	1	5.78802	NaN	NaN	NaN	NaN	NaN	NaN	0.9	25.5256	NaN	NaN	1.8	11.0074	1.3	25.2223	NaN	NaN	NaN	NaN	2.4	28.4594	2.9	56.6739	1.4	13.4388	1.4	27.5943	1.2	24.6214	1.4	27.2036	1.2	12.0009	1.1	11.6907	2	38.5059	NaN	NaN	1.5	30.4448	1.1
0	P68371	TUBB4B	Homo sapiens	Tubulin beta-4B chain	TBB4B_HUMAN	homo_sapiens_UP000005640_9606_2022	14	29.7476	0.2	17.3615	2.6	7.55701	11.7	16.4565	8.2	18.6806	9.1	31.558	12.1	23.9451	9.9	18.5044	3.1	17.0904	17.3	41.9515	11.6	32.0155	11.7	29.9616	12	19.6995	10.6	24.6832	7.3	15.7058	11.1	23.6802	11.8	15.1733	7.5	14.4786	20	39.0639	9.7	19.5012	7.5	24.3689	4.7
0.00191939	P68402	PAFAH1B2	Homo sapiens	Platelet-activating factor acetylhydrolase IB subunit alpha2	PA1B2_HUMAN	homo_sapiens_UP000005640_9606_2022	1.1	3.21014	NaN	NaN	0.3	6.74595	0.5	3.96484	3.6	5.22759	NaN	NaN	0.3	3.79074	NaN	NaN	0.4	3.06184	NaN	NaN	NaN	NaN	NaN	NaN	14	66.1286	NaN	NaN	NaN	NaN	NaN	NaN	2.5	14.4065	0.2	1.52188	0.8	5.97022	NaN	NaN	0.8	6.4862	1.7
0	P68431;P84243;Q16695;Q71DI3	H3C12;H3-3B;H3-4;H3C13	Homo sapiens	Histone H3.1;Histone H3.3;Histone H3.1t;Histone H3.2	H31_HUMAN;H33_HUMAN;H31T_HUMAN;H32_HUMAN	homo_sapiens_UP000005640_9606_2022	19.5;19.5;19.5;19.5	25.5404	NaN	NaN	NaN	NaN	NaN	NaN	3.9;3.9;3.9;3.9	7.30975	NaN	NaN	8.3;8.3;8.3;8.3	16.4889	6.5;6.5;6.5;6.5	14.5974	0.5;0.5;0.5;0.5	4.4694	NaN	NaN	2.3;2.3;2.3;2.3	12.6662	NaN	NaN	1;1;1;1	3.09565	NaN	NaN	NaN	NaN	NaN	NaN	2.8;2.8;2.8;2.8	7.58231	1.4;1.4;1.4;1.4	3.63624	7.3;7.3;7.3;7.3	13.6893	NaN	NaN	2.3;2.3;2.3;2.3	18.756	0.5;0.5;0.5;0.5
0	P68871	HBB	Homo sapiens	Hemoglobin subunit beta	HBB_HUMAN	homo_sapiens_UP000005640_9606_2022	4.4	14.0559	3.2	13.2666	2.2	11.2286	13.3	39.75	88	222.66	10.5	55.7275	41.9	97.4862	8.7	19.4076	20.8	43.5809	7.3	35.6619	8.6	34.6893	8.3	25.8266	55.4	124.383	5.2	25.9761	3.9	12.6381	89.8	223.919	4.1	11.0435	7.2	18.8839	18.1	48.8864	5.1	17.2672	28.5	71.2249	44.1
0.0074239	P69849;Q15155;Q5JPE7	NOMO3;NOMO1;NOMO2	Homo sapiens	Nodal modulator 3;Nodal modulator 1;Nodal modulator 2	NOMO3_HUMAN;NOMO1_HUMAN;NOMO2_HUMAN	homo_sapiens_UP000005640_9606_2022	0.3;0.3;0.3	22.3193	0.1;0.1;0.1	4.37561	0.2;0.2;0.2	4.6206	NaN	NaN	NaN	NaN	NaN	NaN	NaN	NaN	NaN	NaN	NaN	NaN	NaN	NaN	NaN	NaN	NaN	NaN	NaN	NaN	NaN	NaN	NaN	NaN	NaN	NaN	0.1;0.1;0.1	1.98282	0.3;0.3;0.3	3.19617	NaN	NaN	NaN	NaN	NaN	NaN	NaN
0.00340426	P69891;P69892	HBG1;HBG2	Homo sapiens	Hemoglobin subunit gamma-1;Hemoglobin subunit gamma-2	HBG1_HUMAN;HBG2_HUMAN	homo_sapiens_UP000005640_9606_2022	0.1;0.1	1.37817	NaN	NaN	NaN	NaN	NaN	NaN	NaN	NaN	NaN	NaN	NaN	NaN	NaN	NaN	NaN	NaN	NaN	NaN	NaN	NaN	NaN	NaN	NaN	NaN	NaN	NaN	NaN	NaN	NaN	NaN	NaN	NaN	NaN	NaN	NaN	NaN	NaN	NaN	NaN	NaN	0.9;0.9
0	P69905	HBA2	Homo sapiens	Hemoglobin subunit alpha	HBA_HUMAN	homo_sapiens_UP000005640_9606_2022	3.8	8.13908	3.8	8.49842	3	9.6349	9	17.6346	29.1	22.5413	28	56.6115	11	15.6432	4.1	9.06427	3.9	8.39661	6	20.8637	14.2	30.4026	12.6	21.5633	17.3	14.1055	5.4	13.912	4.5	7.29163	20.4	28.6349	2.7	3.30396	4.4	7.9287	13.2	13.2102	9.8	15.3834	5.7	14.4243	18.1
0	P78324	SIRPA	Homo sapiens	Tyrosine-protein phosphatase non-receptor type substrate 1	SHPS1_HUMAN	homo_sapiens_UP000005640_9606_2022	NaN	NaN	1.1	6.70949	0.8	3.71148	NaN	NaN	NaN	NaN	NaN	NaN	NaN	NaN	0	1.02562	NaN	NaN	NaN	NaN	NaN	NaN	0.1	11.9709	0.6	3.99616	NaN	NaN	0.9	4.41128	NaN	NaN	0	NaN	0.2	2.62542	NaN	NaN	NaN	NaN	NaN	NaN	1.2
0	P78371	CCT2	Homo sapiens	T-complex protein 1 subunit beta	TCPB_HUMAN	homo_sapiens_UP000005640_9606_2022	3.1	7.36094	NaN	NaN	0.1	2.92611	NaN	NaN	0	NaN	NaN	NaN	0.5	3.64728	0.2	6.07144	NaN	NaN	0.3	10.5578	0.1	2.09301	NaN	NaN	0.4	2.95681	0.1	4.50973	NaN	NaN	NaN	NaN	0.6	1.54785	0	NaN	NaN	NaN	NaN	NaN	NaN	NaN	0.1
0	P78417	GSTO1	Homo sapiens	Glutathione S-transferase omega-1	GSTO1_HUMAN	homo_sapiens_UP000005640_9606_2022	NaN	NaN	NaN	NaN	NaN	NaN	NaN	NaN	NaN	NaN	NaN	NaN	NaN	NaN	2.5	5.14891	NaN	NaN	NaN	NaN	NaN	NaN	NaN	NaN	10.4	20.2583	NaN	NaN	NaN	NaN	NaN	NaN	10.1	19.0081	NaN	NaN	NaN	NaN	NaN	NaN	NaN	NaN	0.1
0.00191939	P78527	PRKDC	Homo sapiens	DNA-dependent protein kinase catalytic subunit	PRKDC_HUMAN	homo_sapiens_UP000005640_9606_2022	0	7.23473	NaN	NaN	NaN	NaN	NaN	NaN	NaN	NaN	NaN	NaN	NaN	NaN	NaN	NaN	NaN	NaN	NaN	NaN	NaN	NaN	NaN	NaN	NaN	NaN	NaN	NaN	NaN	NaN	NaN	NaN	NaN	NaN	NaN	NaN	NaN	NaN	NaN	NaN	NaN	NaN	NaN
0	P80188	LCN2	Homo sapiens	Neutrophil gelatinase-associated lipocalin	NGAL_HUMAN	homo_sapiens_UP000005640_9606_2022	29.6	74.8857	2456.5	5560.44	1196.6	2947.72	64.2	107.139	52.3	126.669	NaN	NaN	41.6	132.53	149.4	337.141	24.1	66.4574	20.9	126.113	3.1	34.4348	149.3	435.711	261.9	549.683	116	308.667	326.4	853.081	56.2	177.036	23.2	49.6948	213.4	523.497	9.4	69.8144	194.3	506.504	NaN	NaN	281.3
0	P80303	NUCB2	Homo sapiens	Nucleobindin-2	NUCB2_HUMAN	homo_sapiens_UP000005640_9606_2022	7.6	10.5206	26.2	29.4236	32.9	34.4907	267.1	66.896	0.4	5.10265	NaN	NaN	9.3	14.835	37.5	33.7467	0.8	2.56526	NaN	NaN	NaN	NaN	1.3	8.73884	22.1	24.9641	6.8	13.5734	14.6	17.0827	1.2	11.6028	121.3	131.77	296.5	280.545	1.3	9.76897	53.5	56.961	0.5	8.98836	44
0.00925267	P80511	S100A12	Homo sapiens	Protein S100-A12	S10AC_HUMAN	homo_sapiens_UP000005640_9606_2022	NaN	NaN	NaN	NaN	NaN	NaN	0.9	4.53866	NaN	NaN	NaN	NaN	7.4	6.08952	1.6	7.90987	3.7	5.37784	NaN	NaN	0.7	3.60336	NaN	NaN	0.5	6.06537	NaN	NaN	NaN	NaN	0.5	3.55821	9	17.1764	NaN	NaN	4.1	9.69209	0.6	4.73423	NaN	NaN	1.6
0	P80748	IGLV3-21	Homo sapiens	Immunoglobulin lambda variable 3-21	LV321_HUMAN	homo_sapiens_UP000005640_9606_2022	1.9	17.8936	150.9	775.729	74.4	364.54	1.4	9.74555	1.6	1.98871	NaN	NaN	3.2	30.6524	8.7	60.8844	1.7	11.349	NaN	NaN	NaN	NaN	4.8	33.9981	28.7	164.299	13	90.9743	58	406.326	NaN	NaN	0.7	4.74559	4.5	31.5075	NaN	NaN	22.6	158.451	NaN	NaN	59.6
0	P81605	DCD	Homo sapiens	Dermcidin	DCD_HUMAN	homo_sapiens_UP000005640_9606_2022	131	199.798	11.4	22.0869	9.7	16.3452	243.8	477.85	126.6	262.359	96.8	229.407	169.1	331.241	22.1	44.4711	307	417.687	779.6	1662.95	214.6	593.867	56.8	122.696	32.7	57.9598	18.3	40.2904	25.4	45.5449	72.1	144.801	6	11.7822	185.2	408.909	22.9	35.507	35.6	70.7778	109.1	236.007	139
0.0074239	P81644	APOA2	Bos taurus	Apolipoprotein A-II	APOA2_BOVIN	contaminants2021	2	2.31988	NaN	NaN	NaN	NaN	NaN	NaN	NaN	NaN	NaN	NaN	NaN	NaN	11.4	77.0869	NaN	NaN	NaN	NaN	NaN	NaN	NaN	NaN	NaN	NaN	NaN	NaN	NaN	NaN	NaN	NaN	NaN	NaN	NaN	NaN	NaN	NaN	NaN	NaN	NaN	NaN	NaN
0.00862689	P83916;Q13185	CBX1;CBX3	Homo sapiens	Chromobox protein homolog 1;Chromobox protein homolog 3	CBX1_HUMAN;CBX3_HUMAN	homo_sapiens_UP000005640_9606_2022	0.5;0.6	3.86881	NaN	NaN	NaN	NaN	NaN	NaN	NaN	NaN	NaN	NaN	0.2;0.3	1.86025	0.2;0.2	1.2261	NaN	NaN	NaN	NaN	NaN	NaN	NaN	NaN	NaN	NaN	NaN	NaN	NaN	NaN	NaN	NaN	0.1;0.1	NaN	NaN	NaN	NaN	NaN	NaN	NaN	NaN	NaN	NaN
0.0074239	P84085	ARF5	Homo sapiens	ADP-ribosylation factor 5	ARF5_HUMAN	homo_sapiens_UP000005640_9606_2022	NaN	NaN	NaN	NaN	NaN	NaN	NaN	NaN	NaN	NaN	NaN	NaN	NaN	NaN	NaN	NaN	NaN	NaN	NaN	NaN	NaN	NaN	NaN	NaN	NaN	NaN	NaN	NaN	NaN	NaN	NaN	NaN	0.7	8.15674	NaN	NaN	NaN	NaN	NaN	NaN	NaN	NaN	NaN
0.0074239	P84090	ERH	Homo sapiens	Enhancer of rudimentary homolog	ERH_HUMAN	homo_sapiens_UP000005640_9606_2022	1.5	4.12691	NaN	NaN	0.1	NaN	NaN	NaN	NaN	NaN	NaN	NaN	NaN	NaN	NaN	NaN	NaN	NaN	NaN	NaN	NaN	NaN	NaN	NaN	NaN	NaN	NaN	NaN	NaN	NaN	NaN	NaN	2.1	2.26898	0.8	5.4067	NaN	NaN	NaN	NaN	NaN	NaN	NaN
0.00405186	P98088	MUC5AC	Homo sapiens	Mucin-5AC	MUC5A_HUMAN	homo_sapiens_UP000005640_9606_2022	NaN	NaN	NaN	NaN	NaN	NaN	NaN	NaN	0.1	1.80901	NaN	NaN	NaN	NaN	0	NaN	NaN	NaN	NaN	NaN	NaN	NaN	0	0.834177	0	NaN	NaN	NaN	NaN	NaN	NaN	NaN	0	0.910139	0.1	2.37367	NaN	NaN	0	2.09686	NaN	NaN	0
0.00108932	P99999	CYCS	Homo sapiens	Cytochrome c	CYC_HUMAN	homo_sapiens_UP000005640_9606_2022	2.5	5.91791	NaN	NaN	0.7	1.70289	NaN	NaN	1.9	9.80175	NaN	NaN	NaN	NaN	0.4	1.98478	1.6	4.33557	NaN	NaN	NaN	NaN	NaN	NaN	0.5	1.39573	NaN	NaN	NaN	NaN	NaN	NaN	1.5	2.05352	NaN	NaN	0.2	NaN	NaN	NaN	NaN	NaN	0.2
0.00472441	Q00169	PITPNA	Homo sapiens	Phosphatidylinositol transfer protein alpha isoform	PIPNA_HUMAN	homo_sapiens_UP000005640_9606_2022	NaN	NaN	NaN	NaN	NaN	NaN	NaN	NaN	NaN	NaN	NaN	NaN	NaN	NaN	0.3	1.36876	0.1	3.0401	NaN	NaN	NaN	NaN	NaN	NaN	NaN	NaN	NaN	NaN	NaN	NaN	NaN	NaN	3.1	4.9389	NaN	NaN	NaN	NaN	NaN	NaN	NaN	NaN	NaN
0	Q00610	CLTC	Homo sapiens	Clathrin heavy chain 1	CLH1_HUMAN	homo_sapiens_UP000005640_9606_2022	0.4	6.50599	NaN	NaN	NaN	NaN	NaN	NaN	NaN	NaN	NaN	NaN	0	2.01241	NaN	NaN	NaN	NaN	NaN	NaN	NaN	NaN	NaN	NaN	0.1	3.24141	NaN	NaN	NaN	NaN	NaN	NaN	0.2	3.62067	NaN	NaN	0.2	14.7634	NaN	NaN	NaN	NaN	NaN
0	Q00688	FKBP3	Homo sapiens	Peptidyl-prolyl cis-trans isomerase FKBP3	FKBP3_HUMAN	homo_sapiens_UP000005640_9606_2022	NaN	NaN	NaN	NaN	NaN	NaN	NaN	NaN	NaN	NaN	NaN	NaN	NaN	NaN	NaN	NaN	NaN	NaN	NaN	NaN	NaN	NaN	NaN	NaN	0.3	2.36934	NaN	NaN	NaN	NaN	NaN	NaN	0.9	2.14872	NaN	NaN	0.4	4.41575	NaN	NaN	0.1	NaN	NaN
0	Q00839	HNRNPU	Homo sapiens	Heterogeneous nuclear ribonucleoprotein U	HNRPU_HUMAN	homo_sapiens_UP000005640_9606_2022	3.1	16.3006	NaN	NaN	0.2	11.1645	0.3	3.20721	0.9	12.7077	1.6	21.3756	0.8	14.6515	1.2	12.2891	0.2	5.39273	0.1	10.9315	5.5	18.2422	1.2	11.6728	0.2	4.35193	1.9	16.8784	1.1	13.1792	2.2	24.7847	0.5	3.12888	0.6	5.03349	4.1	27.7179	1.8	18.9946	2.1	26.5151	0.3
0.00690184	Q01082	SPTBN1	Homo sapiens	Spectrin beta chain, non-erythrocytic 1	SPTB2_HUMAN	homo_sapiens_UP000005640_9606_2022	0.1	20.2127	NaN	NaN	NaN	NaN	NaN	NaN	NaN	NaN	NaN	NaN	NaN	NaN	NaN	NaN	NaN	NaN	NaN	NaN	NaN	NaN	NaN	NaN	NaN	NaN	NaN	NaN	NaN	NaN	NaN	NaN	NaN	NaN	NaN	NaN	NaN	NaN	NaN	NaN	NaN	NaN	NaN
0	Q01105	SET	Homo sapiens	Protein SET	SET_HUMAN	homo_sapiens_UP000005640_9606_2022	2.7	15.2829	NaN	NaN	2.4	10.9968	2.2	13.4066	3.1	18.2351	6.2	28.5874	NaN	NaN	2.6	14.0812	2.3	5.36352	1.6	15.3302	7.8	40.0302	5.8	28.7461	1.6	13.5047	6.9	27.0613	3.5	16.6624	7.1	34.8235	3.6	14.8296	3.7	17.4062	11.3	44.2549	3.3	31.6854	8.6	41.4007	0.9
0.0074239	Q01130;Q9BRL6	SRSF2;SRSF8	Homo sapiens	Serine/arginine-rich splicing factor 2;Serine/arginine-rich splicing factor 8	SRSF2_HUMAN;SRSF8_HUMAN	homo_sapiens_UP000005640_9606_2022	0.5;0.6	4.78777	NaN	NaN	NaN	NaN	NaN	NaN	NaN	NaN	NaN	NaN	NaN	NaN	NaN	NaN	NaN	NaN	NaN	NaN	2.6;3	23.7931	NaN	NaN	NaN	NaN	0.7;0.8	6.58148	NaN	NaN	NaN	NaN	1.5;1.7	13.254	NaN	NaN	2.6;2.9	23.4057	NaN	NaN	NaN	NaN	NaN
0	Q01459	CTBS	Homo sapiens	Di-N-acetylchitobiase	DIAC_HUMAN	homo_sapiens_UP000005640_9606_2022	5.4	20.5909	30.1	81.7587	14.3	35.7744	2.2	9.56379	1.2	4.225	NaN	NaN	6.1	18.2541	3.8	12.8396	2.5	9.33548	NaN	NaN	NaN	NaN	16.9	41.9166	4.6	10.8167	12.1	29.7217	13.9	34.9646	3.4	16.9625	1.4	4.02248	13.9	36.1836	NaN	NaN	9.9	25.7016	NaN	NaN	9.1
0	Q01469	FABP5	Homo sapiens	Fatty acid-binding protein 5	FABP5_HUMAN	homo_sapiens_UP000005640_9606_2022	28.6	89.0052	4.2	14.9207	25.8	51.02	5	31.2207	7.1	37.5484	2.6	16.2846	36.9	117.987	111.7	259.07	55.6	134.606	10.2	37.045	11.4	41.9857	1.3	8.5913	1.8	3.23066	NaN	NaN	3.1	10.8089	3.5	22.2955	334.7	722.96	2.7	17.4615	23.1	75.9544	1.8	11.6922	17.4	75.2339	5.1
0	Q01518	CAP1	Homo sapiens	Adenylyl cyclase-associated protein 1	CAP1_HUMAN	homo_sapiens_UP000005640_9606_2022	0.4	5.73825	0.3	7.69011	0.3	2.7202	NaN	NaN	NaN	NaN	NaN	NaN	0.9	13.4963	1.8	16.1949	0.1	2.12187	NaN	NaN	NaN	NaN	0.6	21.0403	4.9	19.4736	NaN	NaN	NaN	NaN	NaN	NaN	11.4	38.8953	1	8.12562	0.7	11.5335	0.4	13.5771	NaN	NaN	NaN
0.00925267	Q01813	PFKP	Homo sapiens	ATP-dependent 6-phosphofructokinase, platelet type	PFKAP_HUMAN	homo_sapiens_UP000005640_9606_2022	NaN	NaN	NaN	NaN	NaN	NaN	NaN	NaN	NaN	NaN	NaN	NaN	NaN	NaN	NaN	NaN	NaN	NaN	NaN	NaN	NaN	NaN	NaN	NaN	1.7	18.9541	NaN	NaN	NaN	NaN	NaN	NaN	0.8	6.14809	NaN	NaN	NaN	NaN	NaN	NaN	NaN	NaN	NaN
0.00258621	Q01995	TAGLN	Homo sapiens	Transgelin	TAGL_HUMAN	homo_sapiens_UP000005640_9606_2022	NaN	NaN	NaN	NaN	NaN	NaN	NaN	NaN	0.1	NaN	NaN	NaN	NaN	NaN	NaN	NaN	NaN	NaN	NaN	NaN	NaN	NaN	NaN	NaN	NaN	NaN	NaN	NaN	NaN	NaN	NaN	NaN	NaN	NaN	NaN	NaN	NaN	NaN	NaN	NaN	NaN	NaN	NaN
0	Q02413	DSG1	Homo sapiens	Desmoglein-1	DSG1_HUMAN	homo_sapiens_UP000005640_9606_2022	2	12.9941	0.1	2.57715	0.3	3.78736	6.5	27.2973	5.2	26.452	0.2	9.69199	2.3	16.4302	1.7	10.2442	8.1	38.3267	8	80.3413	3.3	25.0134	2.5	22.7092	0.4	4.87335	NaN	NaN	0.2	4.5255	NaN	NaN	5	14.0437	0.9	4.92583	0.3	15.6273	0.2	11.1449	1.1	18.6394	6.5
0	Q02487	DSC2	Homo sapiens	Desmocollin-2	DSC2_HUMAN	homo_sapiens_UP000005640_9606_2022	2.7	38.359	12.3	105.021	8	55.0075	1.2	8.99855	2.7	23.159	NaN	NaN	1.9	28.2738	6.1	60.2044	2.2	6.07859	NaN	NaN	NaN	NaN	3	37.4824	3.3	47.0621	4.9	72.2169	5.6	72.6169	2.8	35.0617	14.8	56.0902	5.3	78.8842	0.2	3.84933	4.3	58.0446	NaN	NaN	3.4
0	Q02790	FKBP4	Homo sapiens	Peptidyl-prolyl cis-trans isomerase FKBP4	FKBP4_HUMAN	homo_sapiens_UP000005640_9606_2022	0.2	3.42234	NaN	NaN	0.1	1.42259	NaN	NaN	NaN	NaN	NaN	NaN	NaN	NaN	0.1	2.18572	NaN	NaN	NaN	NaN	NaN	NaN	NaN	NaN	1.3	2.56389	NaN	NaN	0.2	3.31048	NaN	NaN	1.4	1.93608	0.1	2.80606	NaN	NaN	NaN	NaN	NaN	NaN	0.1
0	Q02809	PLOD1	Homo sapiens	Procollagen-lysine,2-oxoglutarate 5-dioxygenase 1	PLOD1_HUMAN	homo_sapiens_UP000005640_9606_2022	1	14.2113	8.9	14.6932	5.5	19.8382	2	16.3776	NaN	NaN	NaN	NaN	NaN	NaN	0.8	8.97905	NaN	NaN	NaN	NaN	NaN	NaN	NaN	NaN	0.5	6.92218	NaN	NaN	0.4	8.98557	NaN	NaN	5.5	16.7916	20.2	45.0275	NaN	NaN	9.2	14.6583	NaN	NaN	1.8
0	Q02818	NUCB1	Homo sapiens	Nucleobindin-1	NUCB1_HUMAN	homo_sapiens_UP000005640_9606_2022	4.3	17.7687	25.1	105.694	22.9	75.2599	26.5	23.2348	NaN	NaN	NaN	NaN	1.9	15.8188	17	39.041	2	20.0026	NaN	NaN	NaN	NaN	2.7	31.1498	6.8	23.2327	2.7	32.2365	11.6	32.9193	0.8	14.8397	19	43.9892	81.8	192.394	1.6	22.0826	14	39.2926	NaN	NaN	9
0.00258621	Q02878	RPL6	Homo sapiens	60S ribosomal protein L6	RL6_HUMAN	homo_sapiens_UP000005640_9606_2022	0.6	1.76135	NaN	NaN	NaN	NaN	NaN	NaN	NaN	NaN	NaN	NaN	0.3	4.6129	0.6	6.89446	NaN	NaN	NaN	NaN	NaN	NaN	NaN	NaN	NaN	NaN	0.1	1.43421	NaN	NaN	1.1	12.0581	0.2	1.44648	NaN	NaN	1.5	10.9137	NaN	NaN	0.9	9.92239	NaN
0.00191939	Q03591	CFHR1	Homo sapiens	Complement factor H-related protein 1	FHR1_HUMAN	homo_sapiens_UP000005640_9606_2022	NaN	NaN	1.1	23.2494	0.4	4.433	NaN	NaN	NaN	NaN	NaN	NaN	NaN	NaN	0.1	2.05748	NaN	NaN	NaN	NaN	NaN	NaN	NaN	NaN	0.2	5.39116	NaN	NaN	0.4	8.8987	NaN	NaN	0.2	2.13459	0.7	1.84774	NaN	NaN	NaN	NaN	NaN	NaN	0.6
0	Q04118	PRB3	Homo sapiens	Basic salivary proline-rich protein 3	PRB3_HUMAN	homo_sapiens_UP000005640_9606_2022	NaN	NaN	195.5	1036.96	3.8	24.788	2.2	29.2186	6.6	27.3332	NaN	NaN	24.8	133.999	5.7	51.8134	NaN	NaN	NaN	NaN	NaN	NaN	20.1	174.283	6.3	33.2788	3.5	33.1213	8.4	67.6811	6	50.5243	0.3	1.6562	13.5	107.608	NaN	NaN	9.4	68.6013	NaN	NaN	28.4
0.00405186	Q04609	FOLH1	Homo sapiens	Glutamate carboxypeptidase 2	FOLH1_HUMAN	homo_sapiens_UP000005640_9606_2022	NaN	NaN	3.1	11.5008	1.4	8.26747	NaN	NaN	NaN	NaN	NaN	NaN	NaN	NaN	NaN	NaN	NaN	NaN	NaN	NaN	NaN	NaN	NaN	NaN	0.1	4.20555	NaN	NaN	NaN	NaN	NaN	NaN	0.3	2.85648	1.2	5.75542	NaN	NaN	NaN	NaN	NaN	NaN	0.8
0	Q04695	KRT17	Homo sapiens	Keratin, type I cytoskeletal 17	K1C17_HUMAN	contaminants2021	12.4,12.4;12.4,12.4	27.7301	NaN	NaN	0.3,0.3;0.3,0.3	3.76519	5.5,5.5;5.5,5.5	12.3722	3.7,3.7;3.7,3.7	14.5055	0.3,0.3;0.3,0.3	26.1818	2.5,2.5;2.5,2.5	12.6081	7.5,7.5;7.5,7.5	8.39174	9.6,9.6;9.6,9.6	16.8916	3.4,3.4;3.4,3.4	31.5395	4.9,4.9;4.9,4.9	18.3295	6.9,6.9;6.9,6.9	10.5348	0.7,0.7;0.7,0.7	4.7066	0.6,0.6;0.6,0.6	8.50132	1.3,1.3;1.3,1.3	8.56978	1,1;1,1	18.0878	2.5,2.5;2.5,2.5	2.54257	0.8,0.8;0.8,0.8	7.10844	1.6,1.6;1.6,1.6	14.3336	0.7,0.7;0.7,0.7	5.55712	10,10;10,10	53.5368	5.9,5.9;5.9,5.9
0	Q04760	GLO1	Homo sapiens	Lactoylglutathione lyase	LGUL_HUMAN	homo_sapiens_UP000005640_9606_2022	0.7	3.92093	NaN	NaN	0.1	NaN	NaN	NaN	0.3	4.38142	NaN	NaN	NaN	NaN	0.9	12.7508	NaN	NaN	NaN	NaN	NaN	NaN	NaN	NaN	27.1	66.5734	NaN	NaN	NaN	NaN	NaN	NaN	12.4	17.63	0.8	6.83813	2.5	15.1017	NaN	NaN	NaN	NaN	0.7
0.00258621	Q04828	AKR1C1	Homo sapiens	Aldo-keto reductase family 1 member C1	AK1C1_HUMAN	homo_sapiens_UP000005640_9606_2022	0.1	1.98532	NaN	NaN	NaN	NaN	NaN	NaN	0.9	12.5174	NaN	NaN	0.1	NaN	NaN	NaN	NaN	NaN	NaN	NaN	NaN	NaN	NaN	NaN	19.1	30.1155	NaN	NaN	0.1	4.40629	NaN	NaN	1	2.33596	0.7	3.19299	1.6	8.52057	NaN	NaN	NaN	NaN	0.2
0.00191939	Q04837	SSBP1	Homo sapiens	Single-stranded DNA-binding protein, mitochondrial	SSBP_HUMAN	homo_sapiens_UP000005640_9606_2022	7.1	7.15262	NaN	NaN	NaN	NaN	0.5	3.39437	NaN	NaN	NaN	NaN	0.8	8.01623	1.6	5.66046	NaN	NaN	NaN	NaN	NaN	NaN	0.8	7.92305	NaN	NaN	NaN	NaN	NaN	NaN	NaN	NaN	5.3	4.91613	NaN	NaN	NaN	NaN	NaN	NaN	NaN	NaN	NaN
0.00108932	Q04941	PLP2	Homo sapiens	Proteolipid protein 2	PLP2_HUMAN	homo_sapiens_UP000005640_9606_2022	5.2	31.3403	NaN	NaN	NaN	NaN	NaN	NaN	NaN	NaN	NaN	NaN	1.6	9.68782	2.5	14.778	3.8	22.6607	NaN	NaN	NaN	NaN	NaN	NaN	NaN	NaN	NaN	NaN	NaN	NaN	NaN	NaN	14.7	88.2626	NaN	NaN	4.4	26.58	NaN	NaN	NaN	NaN	NaN
0.00862689	Q05707	COL14A1	Homo sapiens	Collagen alpha-1(XIV) chain	COEA1_HUMAN	homo_sapiens_UP000005640_9606_2022	NaN	NaN	0.1	8.08053	NaN	NaN	NaN	NaN	NaN	NaN	NaN	NaN	NaN	NaN	0	NaN	NaN	NaN	NaN	NaN	NaN	NaN	NaN	NaN	NaN	NaN	NaN	NaN	NaN	NaN	NaN	NaN	0.2	2.97186	0.1	8.0963	NaN	NaN	0.1	21.5748	NaN	NaN	0
0	Q06323	PSME1	Homo sapiens	Proteasome activator complex subunit 1	PSME1_HUMAN	homo_sapiens_UP000005640_9606_2022	9.7	26.031	NaN	NaN	0.5	7.92683	NaN	NaN	0.8	7.97491	NaN	NaN	0.9	30.8402	7.7	12.8466	NaN	NaN	NaN	NaN	NaN	NaN	NaN	NaN	24.5	59.1496	NaN	NaN	NaN	NaN	0.1	NaN	32.7	89.1518	2.4	10.6167	0.1	NaN	NaN	NaN	2.5	13.3973	NaN
0.00108932	Q06828	FMOD	Homo sapiens	Fibromodulin	FMOD_HUMAN	homo_sapiens_UP000005640_9606_2022	0.7	7.04508	26.4	29.7599	22.7	86.5078	1.4	13.4817	NaN	NaN	NaN	NaN	0.3	8.51183	2.1	6.40099	NaN	NaN	NaN	NaN	NaN	NaN	NaN	NaN	5.2	23.1545	NaN	NaN	0.9	8.13538	NaN	NaN	4.2	14.6564	2.3	13.0905	NaN	NaN	1.6	11.5102	NaN	NaN	10.2
0	Q06830	PRDX1	Homo sapiens	Peroxiredoxin-1	PRDX1_HUMAN	homo_sapiens_UP000005640_9606_2022	16.3	47.539	10.1	32.1368	19.1	45.6339	10.4	39.8116	39.8	122.219	5.7	34.475	14.2	52.5386	35.5	95.9068	23.9	59.1766	20.3	103.456	14.8	56.8102	8	42.0095	343	852.544	15.5	48.7747	8.9	28.3192	17.9	56.1528	118.8	309.113	29.6	45.69	25.7	86.3322	12.6	35.9815	8.3	50.3543	33.1
0.00258621	Q07020	RPL18	Homo sapiens	60S ribosomal protein L18	RL18_HUMAN	homo_sapiens_UP000005640_9606_2022	1.5	4.16151	NaN	NaN	NaN	NaN	NaN	NaN	NaN	NaN	NaN	NaN	NaN	NaN	NaN	NaN	NaN	NaN	NaN	NaN	0.6	5.03274	3	20.6952	NaN	NaN	NaN	NaN	0.6	5.09183	NaN	NaN	0.6	1.34043	NaN	NaN	2.3	15.8414	NaN	NaN	NaN	NaN	NaN
0	Q07021	C1QBP	Homo sapiens	Complement component 1 Q subcomponent-binding protein, mitochondrial	C1QBP_HUMAN	homo_sapiens_UP000005640_9606_2022	7.1	56.6569	NaN	NaN	0.9	9.39767	0.8	13.8619	0.5	4.73251	2	21.5344	1.9	19.6672	1.8	15.916	1.9	16.5218	1.1	11.9342	4	70.4789	3	26.7517	0.6	6.47891	1	10.9404	1.8	16.7276	1.1	11.5535	5.8	42.9519	1.6	14.4566	3.9	27.9186	1.5	15.7609	3	31.4689	0.4
0.00405186	Q07065	CKAP4	Homo sapiens	Cytoskeleton-associated protein 4	CKAP4_HUMAN	homo_sapiens_UP000005640_9606_2022	0.5	2.02877	NaN	NaN	NaN	NaN	NaN	NaN	NaN	NaN	NaN	NaN	NaN	NaN	0.1	1.94834	0.1	2.39153	NaN	NaN	NaN	NaN	NaN	NaN	0	NaN	NaN	NaN	NaN	NaN	NaN	NaN	1.2	3.29526	0.1	4.68699	0.2	6.58862	NaN	NaN	NaN	NaN	NaN
0	Q07955	SRSF1	Homo sapiens	Serine/arginine-rich splicing factor 1	SRSF1_HUMAN	homo_sapiens_UP000005640_9606_2022	0.8	5.59262	NaN	NaN	NaN	NaN	NaN	NaN	0.1	2.51355	NaN	NaN	NaN	NaN	0.5	2.56355	NaN	NaN	NaN	NaN	NaN	NaN	NaN	NaN	NaN	NaN	NaN	NaN	NaN	NaN	NaN	NaN	0.4	2.15358	NaN	NaN	NaN	NaN	NaN	NaN	NaN	NaN	0.1
0	Q08174	PCDH1	Homo sapiens	Protocadherin-1	PCDH1_HUMAN	homo_sapiens_UP000005640_9606_2022	NaN	NaN	0	0.990116	0	1.32544	NaN	NaN	NaN	NaN	NaN	NaN	NaN	NaN	NaN	NaN	NaN	NaN	NaN	NaN	NaN	NaN	NaN	NaN	NaN	NaN	NaN	NaN	NaN	NaN	NaN	NaN	0	NaN	NaN	NaN	NaN	NaN	NaN	NaN	NaN	NaN	NaN
0	Q08188	TGM3	Homo sapiens	Protein-glutamine gamma-glutamyltransferase E	TGM3_HUMAN	homo_sapiens_UP000005640_9606_2022	13.1	75.9995	8.4	45.412	17	84.1222	3.1	19.3974	11.8	65.0486	NaN	NaN	7.8	58.4498	50	231.314	19.8	100.973	6.1	46.2225	1.6	36.1728	1.2	25.8821	0.9	6.0224	0.2	5.53132	0.5	5.65725	0.5	12.856	172.7	784.254	2.6	9.77775	9.2	64.8322	0.4	7.21191	1.1	17.3427	4
0.00191939	Q08211	DHX9	Homo sapiens	ATP-dependent RNA helicase A	DHX9_HUMAN	homo_sapiens_UP000005640_9606_2022	1.4	23.6369	0	5.2014	NaN	NaN	0.3	15.8184	NaN	NaN	NaN	NaN	0.1	10.5318	0.3	14.8349	NaN	NaN	NaN	NaN	NaN	NaN	NaN	NaN	NaN	NaN	NaN	NaN	NaN	NaN	NaN	NaN	0	2.24777	0.5	26.9714	NaN	NaN	NaN	NaN	NaN	NaN	NaN
0.00405186	Q08257	CRYZ	Homo sapiens	Quinone oxidoreductase	QOR_HUMAN	homo_sapiens_UP000005640_9606_2022	0.2	3.65902	NaN	NaN	NaN	NaN	NaN	NaN	NaN	NaN	NaN	NaN	NaN	NaN	NaN	NaN	NaN	NaN	NaN	NaN	NaN	NaN	NaN	NaN	7.1	9.29485	NaN	NaN	NaN	NaN	NaN	NaN	0.6	2.07426	NaN	NaN	NaN	NaN	NaN	NaN	NaN	NaN	NaN
0.00108932	Q08345	DDR1	Homo sapiens	Epithelial discoidin domain-containing receptor 1	DDR1_HUMAN	homo_sapiens_UP000005640_9606_2022	NaN	NaN	2.9	8.80353	1.4	4.20331	NaN	NaN	0	NaN	NaN	NaN	0	NaN	NaN	NaN	0.1	4.82125	NaN	NaN	NaN	NaN	NaN	NaN	0.4	1.96046	NaN	NaN	1.1	4.86132	NaN	NaN	NaN	NaN	0.3	1.01954	NaN	NaN	NaN	NaN	NaN	NaN	0.8
0	Q08380	LGALS3BP	Homo sapiens	Galectin-3-binding protein	LG3BP_HUMAN	homo_sapiens_UP000005640_9606_2022	78.8	440.817	928.8	5551.66	449.4	2822.96	145.8	579.224	28.2	200.764	NaN	NaN	25.8	185.167	82.8	501.382	38.3	243.236	14.1	97.2573	NaN	NaN	37.4	196.508	140.1	860.401	61	359.023	233.7	1423.8	19.5	99.1526	20.3	123.273	161.8	904.32	15.8	883.973	103.8	558.918	NaN	NaN	279.2
0	Q08431	MFGE8	Homo sapiens	Lactadherin	MFGM_HUMAN	homo_sapiens_UP000005640_9606_2022	NaN	NaN	2.1	7.39195	1.3	5.23981	0.3	2.34078	NaN	NaN	NaN	NaN	NaN	NaN	NaN	NaN	NaN	NaN	NaN	NaN	NaN	NaN	NaN	NaN	0.3	1.95002	NaN	NaN	NaN	NaN	NaN	NaN	0.5	1.36554	0.4	3.16708	NaN	NaN	NaN	NaN	NaN	NaN	0.5
0	Q08554	DSC1	Homo sapiens	Desmocollin-1	DSC1_HUMAN	homo_sapiens_UP000005640_9606_2022	1.7	16.8308	0.1	2.05564	0.8	5.58364	7.5	47.1733	2.8	33.8113	0.3	18.9269	2.5	16.6137	0.6	11.592	5.1	42.883	2.7	98.3773	5.1	47.3705	3.2	23.2094	0.2	4.42076	0.6	33.3813	0.8	12.3172	0.6	22.1326	0.3	7.32225	0.5	12.1054	0.3	13.5982	0.4	15.7491	2.3	48.3339	2.8
0	Q08945	SSRP1	Homo sapiens	FACT complex subunit SSRP1	SSRP1_HUMAN	homo_sapiens_UP000005640_9606_2022	NaN	NaN	NaN	NaN	NaN	NaN	NaN	NaN	NaN	NaN	NaN	NaN	NaN	NaN	NaN	NaN	NaN	NaN	NaN	NaN	NaN	NaN	NaN	NaN	NaN	NaN	NaN	NaN	NaN	NaN	NaN	NaN	NaN	NaN	NaN	NaN	NaN	NaN	NaN	NaN	NaN	NaN	NaN
0.00405186	Q08AI8	MAB21L4	Homo sapiens	Protein mab-21-like 4	MB214_HUMAN	homo_sapiens_UP000005640_9606_2022	NaN	NaN	NaN	NaN	NaN	NaN	NaN	NaN	NaN	NaN	NaN	NaN	NaN	NaN	0	1.05455	NaN	NaN	NaN	NaN	NaN	NaN	NaN	NaN	NaN	NaN	NaN	NaN	NaN	NaN	NaN	NaN	1.5	3.94805	NaN	NaN	NaN	NaN	NaN	NaN	NaN	NaN	NaN
0.00108932	Q09028	RBBP4	Homo sapiens	Histone-binding protein RBBP4	RBBP4_HUMAN	homo_sapiens_UP000005640_9606_2022	0.1	0.795283	0.1	1.80361	NaN	NaN	NaN	NaN	NaN	NaN	NaN	NaN	0.1	NaN	NaN	NaN	0.1	NaN	NaN	NaN	0.1	NaN	NaN	NaN	NaN	NaN	NaN	NaN	NaN	NaN	NaN	NaN	0.2	0.589427	NaN	NaN	0.3	8.93643	NaN	NaN	NaN	NaN	0.1
0.00108932	Q09328	MGAT5	Homo sapiens	Alpha-1,6-mannosylglycoprotein 6-beta-N-acetylglucosaminyltransferase A	MGT5A_HUMAN	homo_sapiens_UP000005640_9606_2022	NaN	NaN	0.1	1.83426	0	NaN	NaN	NaN	NaN	NaN	NaN	NaN	NaN	NaN	NaN	NaN	NaN	NaN	NaN	NaN	NaN	NaN	NaN	NaN	NaN	NaN	NaN	NaN	NaN	NaN	NaN	NaN	0	0.69771	0.1	2.30396	NaN	NaN	NaN	NaN	NaN	NaN	0
0	Q09666	AHNAK	Homo sapiens	Neuroblast differentiation-associated protein AHNAK	AHNK_HUMAN	homo_sapiens_UP000005640_9606_2022	0.6	9.92047	0	6.83381	0.1	2.63377	0	3.31594	0.1	4.37464	NaN	NaN	0	2.68496	0.1	3.98418	0	9.61302	0.1	19.3552	0.1	14.542	0	3.97416	0.1	5.03877	0.1	5.58371	0	4.39997	0	3.80413	0.7	6.86835	0.1	2.06427	0.2	8.48677	0.1	3.1903	0	2.91982	0.1
0.00925267	Q10471	GALNT2	Homo sapiens	Polypeptide N-acetylgalactosaminyltransferase 2	GALT2_HUMAN	homo_sapiens_UP000005640_9606_2022	0.2	2.79453	0.2	2.54386	NaN	NaN	NaN	NaN	NaN	NaN	NaN	NaN	NaN	NaN	NaN	NaN	NaN	NaN	NaN	NaN	NaN	NaN	NaN	NaN	0.1	4.55958	NaN	NaN	NaN	NaN	NaN	NaN	0.1	2.89827	NaN	NaN	NaN	NaN	NaN	NaN	NaN	NaN	NaN
0.00108932	Q10472	GALNT1	Homo sapiens	Polypeptide N-acetylgalactosaminyltransferase 1	GALT1_HUMAN	homo_sapiens_UP000005640_9606_2022	NaN	NaN	1.6	9.63457	1.4	11.0048	NaN	NaN	NaN	NaN	NaN	NaN	NaN	NaN	NaN	NaN	NaN	NaN	NaN	NaN	NaN	NaN	NaN	NaN	0.3	2.87674	NaN	NaN	NaN	NaN	NaN	NaN	0.3	3.15101	0.8	6.86888	NaN	NaN	NaN	NaN	NaN	NaN	0.1
0.00191939	Q11201	ST3GAL1	Homo sapiens	CMP-N-acetylneuraminate-beta-galactosamide-alpha-2,3-sialyltransferase 1	SIA4A_HUMAN	homo_sapiens_UP000005640_9606_2022	NaN	NaN	0.2	3.92764	NaN	NaN	NaN	NaN	NaN	NaN	NaN	NaN	NaN	NaN	NaN	NaN	NaN	NaN	NaN	NaN	NaN	NaN	NaN	NaN	NaN	NaN	NaN	NaN	NaN	NaN	NaN	NaN	0.2	1.33913	0.4	7.18195	NaN	NaN	NaN	NaN	NaN	NaN	NaN
0.00340426	Q12765	SCRN1	Homo sapiens	Secernin-1	SCRN1_HUMAN	homo_sapiens_UP000005640_9606_2022	NaN	NaN	NaN	NaN	NaN	NaN	NaN	NaN	1	21.1967	NaN	NaN	NaN	NaN	NaN	NaN	NaN	NaN	NaN	NaN	NaN	NaN	NaN	NaN	1.1	6.77741	NaN	NaN	NaN	NaN	NaN	NaN	0.2	4.97576	NaN	NaN	NaN	NaN	NaN	NaN	NaN	NaN	NaN
0.00108932	Q12792	TWF1	Homo sapiens	Twinfilin-1	TWF1_HUMAN	homo_sapiens_UP000005640_9606_2022	0.4	14.2116	NaN	NaN	NaN	NaN	0.6	20.7019	NaN	NaN	NaN	NaN	NaN	NaN	NaN	NaN	NaN	NaN	0.9	8.48874	2.4	76.826	NaN	NaN	0.2	4.16816	NaN	NaN	NaN	NaN	NaN	NaN	2.1	14.725	NaN	NaN	0.4	3.547	NaN	NaN	NaN	NaN	NaN
0.0074239	Q12797	ASPH	Homo sapiens	Aspartyl/asparaginyl beta-hydroxylase	ASPH_HUMAN	homo_sapiens_UP000005640_9606_2022	0.2	3.00688	NaN	NaN	NaN	NaN	NaN	NaN	NaN	NaN	NaN	NaN	0	NaN	NaN	NaN	NaN	NaN	NaN	NaN	NaN	NaN	NaN	NaN	NaN	NaN	NaN	NaN	NaN	NaN	NaN	NaN	0	NaN	NaN	NaN	NaN	NaN	NaN	NaN	NaN	NaN	NaN
0.00258621	Q12805	EFEMP1	Homo sapiens	EGF-containing fibulin-like extracellular matrix protein 1	FBLN3_HUMAN	homo_sapiens_UP000005640_9606_2022	NaN	NaN	4.6	20.8797	2.9	14.3471	NaN	NaN	NaN	NaN	NaN	NaN	NaN	NaN	NaN	NaN	NaN	NaN	NaN	NaN	NaN	NaN	NaN	NaN	0.6	2.58396	NaN	NaN	NaN	NaN	NaN	NaN	0.1	1.30975	0.9	7.16262	NaN	NaN	0.5	11.8313	NaN	NaN	1.4
0	Q12834	CDC20	Homo sapiens	Cell division cycle protein 20 homolog	CDC20_HUMAN	homo_sapiens_UP000005640_9606_2022	NaN	NaN	NaN	NaN	NaN	NaN	NaN	NaN	NaN	NaN	NaN	NaN	NaN	NaN	NaN	NaN	NaN	NaN	NaN	NaN	NaN	NaN	NaN	NaN	NaN	NaN	NaN	NaN	NaN	NaN	NaN	NaN	NaN	NaN	NaN	NaN	NaN	NaN	NaN	NaN	NaN	NaN	NaN
0.00108932	Q12841	FSTL1	Homo sapiens	Follistatin-related protein 1	FSTL1_HUMAN	homo_sapiens_UP000005640_9606_2022	0.2	6.79799	2.6	6.70166	6.9	53.4026	1.2	26.4863	NaN	NaN	NaN	NaN	NaN	NaN	0.3	10.2182	NaN	NaN	NaN	NaN	NaN	NaN	NaN	NaN	0.4	5.18259	NaN	NaN	0.2	3.33957	NaN	NaN	0.4	4.56064	3.3	29.6869	NaN	NaN	0.3	5.53754	NaN	NaN	1
0	Q12905	ILF2	Homo sapiens	Interleukin enhancer-binding factor 2	ILF2_HUMAN	homo_sapiens_UP000005640_9606_2022	1.1	8.58901	NaN	NaN	NaN	NaN	NaN	NaN	NaN	NaN	NaN	NaN	0.5	3.50455	0.2	3.69352	NaN	NaN	NaN	NaN	NaN	NaN	0.2	4.19144	NaN	NaN	NaN	NaN	NaN	NaN	NaN	NaN	0.1	2.49546	NaN	NaN	NaN	NaN	NaN	NaN	NaN	NaN	NaN
0.00108932	Q12907	LMAN2	Homo sapiens	Vesicular integral-membrane protein VIP36	LMAN2_HUMAN	homo_sapiens_UP000005640_9606_2022	2.7	12.4127	3.6	15.6995	2.2	12.2825	0.6	8.7256	NaN	NaN	NaN	NaN	1.1	9.06758	0.6	5.3994	0.3	5.8283	NaN	NaN	NaN	NaN	NaN	NaN	0.7	4.67997	0.7	6.9017	2.1	17.0004	0.5	13.2777	2.4	13.7769	3	16.3096	NaN	NaN	1.5	25.954	NaN	NaN	1.8
0	Q12931	TRAP1	Homo sapiens	Heat shock protein 75 kDa, mitochondrial	TRAP1_HUMAN	homo_sapiens_UP000005640_9606_2022	1	12.5543	NaN	NaN	NaN	NaN	NaN	NaN	NaN	NaN	NaN	NaN	0.6	31.0085	NaN	NaN	NaN	NaN	NaN	NaN	NaN	NaN	NaN	NaN	NaN	NaN	NaN	NaN	NaN	NaN	NaN	NaN	NaN	NaN	NaN	NaN	NaN	NaN	NaN	NaN	NaN	NaN	NaN
0.00108932	Q13011	ECH1	Homo sapiens	Delta(3,5)-Delta(2,4)-dienoyl-CoA isomerase, mitochondrial	ECH1_HUMAN	homo_sapiens_UP000005640_9606_2022	3.5	5.89564	NaN	NaN	NaN	NaN	NaN	NaN	NaN	NaN	0.7	15.372	2.1	44.6929	1.9	40.0786	NaN	NaN	NaN	NaN	NaN	NaN	NaN	NaN	0.1	1.6975	NaN	NaN	NaN	NaN	0.1	1.23079	1.1	4.42855	0.1	1.1152	NaN	NaN	0.2	2.25494	NaN	NaN	NaN
0.00690184	Q13018	PLA2R1	Homo sapiens	Secretory phospholipase A2 receptor	PLA2R_HUMAN	homo_sapiens_UP000005640_9606_2022	NaN	NaN	0	0.903266	NaN	NaN	NaN	NaN	NaN	NaN	NaN	NaN	NaN	NaN	NaN	NaN	NaN	NaN	NaN	NaN	NaN	NaN	NaN	NaN	NaN	NaN	NaN	NaN	NaN	NaN	NaN	NaN	NaN	NaN	NaN	NaN	NaN	NaN	NaN	NaN	NaN	NaN	NaN
0	Q13162	PRDX4	Homo sapiens	Peroxiredoxin-4	PRDX4_HUMAN	homo_sapiens_UP000005640_9606_2022	2.8	4.43319	16.7	52.624	10.6	36.4195	6.2	27.0577	0.2	4.30195	NaN	NaN	0.4	6.92268	5	23.3247	1.2	9.02226	NaN	NaN	NaN	NaN	NaN	NaN	2.1	10.0241	0.2	2.7314	2	8.81816	0.7	14.4517	11.7	37.9499	60.9	230.053	1.2	9.84422	5.5	22.9108	NaN	NaN	5.9
0	Q13206	DDX10	Homo sapiens	Probable ATP-dependent RNA helicase DDX10	DDX10_HUMAN	homo_sapiens_UP000005640_9606_2022	14	627.913	0.6	27.4292	2.4	105.755	NaN	NaN	19	854.064	10.1	454.36	4	180.879	2.7	121.296	8.3	375.598	NaN	NaN	20.6	925.558	9.1	407.762	9.5	426.877	5.4	244.101	3.4	151.199	13.3	599.43	1.1	47.6067	2.9	130.652	5.5	247.946	5.3	237.432	14.2	640.111	2.3
0.00191939	Q13217	DNAJC3	Homo sapiens	DnaJ homolog subfamily C member 3	DNJC3_HUMAN	homo_sapiens_UP000005640_9606_2022	0	NaN	6.2	25.523	3.4	26.5884	7.5	50.607	NaN	NaN	NaN	NaN	NaN	NaN	4	20.9856	NaN	NaN	NaN	NaN	NaN	NaN	NaN	NaN	1.5	14.7204	NaN	NaN	0.5	12.945	NaN	NaN	14.7	75.876	20.7	100.448	NaN	NaN	0.7	18.2806	NaN	NaN	4
0	Q13228	SELENBP1	Homo sapiens	Methanethiol oxidase	SBP1_HUMAN	homo_sapiens_UP000005640_9606_2022	0.4	7.41342	6.9	15.9127	6.1	27.4023	NaN	NaN	5.4	31.4054	NaN	NaN	0.1	6.39739	0	2.17727	0.1	4.3141	NaN	NaN	NaN	NaN	NaN	NaN	47.2	190.409	NaN	NaN	2.6	17.9819	NaN	NaN	2	6.92079	1.2	7.35394	NaN	NaN	NaN	NaN	NaN	NaN	3.9
0	Q13263	TRIM28	Homo sapiens	Transcription intermediary factor 1-beta	TIF1B_HUMAN	homo_sapiens_UP000005640_9606_2022	0.1	3.31789	NaN	NaN	NaN	NaN	NaN	NaN	NaN	NaN	NaN	NaN	NaN	NaN	NaN	NaN	NaN	NaN	NaN	NaN	NaN	NaN	NaN	NaN	NaN	NaN	NaN	NaN	NaN	NaN	NaN	NaN	0	NaN	0.1	3.69907	NaN	NaN	NaN	NaN	NaN	NaN	NaN
0.00108932	Q13283	G3BP1	Homo sapiens	Ras GTPase-activating protein-binding protein 1	G3BP1_HUMAN	homo_sapiens_UP000005640_9606_2022	2.6	12.182	NaN	NaN	0.3	5.03547	NaN	NaN	0.7	17.3887	0.8	16.2696	NaN	NaN	0.7	8.2663	1.3	25.1983	NaN	NaN	1.3	31.1484	0.5	10.2658	NaN	NaN	0.8	15.5994	0.6	11.4439	NaN	NaN	0.3	3.27287	NaN	NaN	2.7	30.5456	0.4	8.48957	NaN	NaN	NaN
0	Q13332	PTPRS	Homo sapiens	Receptor-type tyrosine-protein phosphatase S	PTPRS_HUMAN	homo_sapiens_UP000005640_9606_2022	0	1.98522	1.7	6.08031	0.5	5.26062	NaN	NaN	NaN	NaN	NaN	NaN	NaN	NaN	0	NaN	NaN	NaN	NaN	NaN	NaN	NaN	NaN	NaN	0.1	3.32743	NaN	NaN	0	3.21077	NaN	NaN	0.2	2.26216	0.3	4.27684	NaN	NaN	NaN	NaN	NaN	NaN	1
0.00258621	Q13347	EIF3I	Homo sapiens	Eukaryotic translation initiation factor 3 subunit I	EIF3I_HUMAN	homo_sapiens_UP000005640_9606_2022	NaN	NaN	NaN	NaN	NaN	NaN	NaN	NaN	NaN	NaN	NaN	NaN	NaN	NaN	NaN	NaN	NaN	NaN	NaN	NaN	NaN	NaN	NaN	NaN	NaN	NaN	NaN	NaN	NaN	NaN	NaN	NaN	1.2	3.45675	NaN	NaN	NaN	NaN	NaN	NaN	NaN	NaN	NaN
0	Q13404	UBE2V1	Homo sapiens	Ubiquitin-conjugating enzyme E2 variant 1	UB2V1_HUMAN	homo_sapiens_UP000005640_9606_2022	4.8	14.6077	1.6	8.5469	3.5	14.369	NaN	NaN	1.1	13.5098	NaN	NaN	NaN	NaN	5.4	20.9087	3.6	12.6529	NaN	NaN	NaN	NaN	NaN	NaN	6.2	23.5219	NaN	NaN	NaN	NaN	NaN	NaN	11.5	38.9201	0.3	6.15885	NaN	NaN	NaN	NaN	NaN	NaN	0.6
0	Q13421	MSLN	Homo sapiens	Mesothelin	MSLN_HUMAN	homo_sapiens_UP000005640_9606_2022	0.4	5.64893	14.5	15.714	11	55.6748	NaN	NaN	NaN	NaN	NaN	NaN	NaN	NaN	0.4	7.32963	NaN	NaN	NaN	NaN	NaN	NaN	NaN	NaN	0.7	4.00536	NaN	NaN	NaN	NaN	NaN	NaN	0.5	3.43946	2.6	16.8195	NaN	NaN	0.3	9.28374	NaN	NaN	0.1
0	Q13438	OS9	Homo sapiens	Protein OS-9	OS9_HUMAN	homo_sapiens_UP000005640_9606_2022	0.3	24.8678	3.9	16.7612	2.1	24.792	4.7	59.5928	NaN	NaN	NaN	NaN	NaN	NaN	0.7	7.92958	NaN	NaN	NaN	NaN	NaN	NaN	NaN	NaN	0.1	11.932	NaN	NaN	NaN	NaN	NaN	NaN	2.3	16.5238	4.3	31.2202	NaN	NaN	0.4	6.24272	NaN	NaN	0.6
0.00108932	Q13442	PDAP1	Homo sapiens	28 kDa heat- and acid-stable phosphoprotein	HAP28_HUMAN	homo_sapiens_UP000005640_9606_2022	NaN	NaN	NaN	NaN	0.7	4.38191	NaN	NaN	NaN	NaN	NaN	NaN	NaN	NaN	0.5	3.32394	NaN	NaN	NaN	NaN	1.6	10.6532	NaN	NaN	0.8	5.97837	NaN	NaN	NaN	NaN	NaN	NaN	1.1	2.92551	NaN	NaN	2	12.7497	1.3	8.38918	NaN	NaN	NaN
0	Q13443	ADAM9	Homo sapiens	Disintegrin and metalloproteinase domain-containing protein 9	ADAM9_HUMAN	homo_sapiens_UP000005640_9606_2022	NaN	NaN	1.8	7.49277	1.6	23.1902	0.2	15.6625	NaN	NaN	NaN	NaN	NaN	NaN	NaN	NaN	NaN	NaN	NaN	NaN	NaN	NaN	NaN	NaN	0.4	5.85941	NaN	NaN	0.3	13.5803	NaN	NaN	0.1	1.92112	0.8	16.8187	NaN	NaN	NaN	NaN	NaN	NaN	0.8
0	Q13510	ASAH1	Homo sapiens	Acid ceramidase	ASAH1_HUMAN	homo_sapiens_UP000005640_9606_2022	0.3	3.0618	19	15.9226	10.2	29.5286	1	8.51718	NaN	NaN	NaN	NaN	NaN	NaN	1.6	5.47798	0.2	3.59229	0	NaN	NaN	NaN	NaN	NaN	0.2	3.78717	NaN	NaN	0.9	7.62972	NaN	NaN	5.8	16.38	6.1	23.6429	NaN	NaN	0.3	6.74858	0.6	5.71685	3.5
0.0074239	Q13542	EIF4EBP2	Homo sapiens	Eukaryotic translation initiation factor 4E-binding protein 2	4EBP2_HUMAN	homo_sapiens_UP000005640_9606_2022	NaN	NaN	NaN	NaN	NaN	NaN	NaN	NaN	NaN	NaN	NaN	NaN	NaN	NaN	NaN	NaN	NaN	NaN	NaN	NaN	NaN	NaN	NaN	NaN	1	1.49832	NaN	NaN	NaN	NaN	NaN	NaN	0.2	1.29295	NaN	NaN	NaN	NaN	NaN	NaN	NaN	NaN	NaN
0.00191939	Q13561	DCTN2	Homo sapiens	Dynactin subunit 2	DCTN2_HUMAN	homo_sapiens_UP000005640_9606_2022	0	NaN	NaN	NaN	NaN	NaN	NaN	NaN	NaN	NaN	NaN	NaN	0.1	2.83055	0.6	2.46461	NaN	NaN	NaN	NaN	NaN	NaN	NaN	NaN	0.9	7.64145	NaN	NaN	NaN	NaN	NaN	NaN	2.8	4.86147	NaN	NaN	0.4	7.66869	NaN	NaN	NaN	NaN	NaN
0.00690184	Q13586	STIM1	Homo sapiens	Stromal interaction molecule 1	STIM1_HUMAN	homo_sapiens_UP000005640_9606_2022	NaN	NaN	NaN	NaN	NaN	NaN	NaN	NaN	NaN	NaN	NaN	NaN	NaN	NaN	NaN	NaN	NaN	NaN	NaN	NaN	NaN	NaN	NaN	NaN	NaN	NaN	NaN	NaN	NaN	NaN	NaN	NaN	0	1.22009	NaN	NaN	NaN	NaN	NaN	NaN	NaN	NaN	NaN
0.00258621	Q13620	CUL4B	Homo sapiens	Cullin-4B	CUL4B_HUMAN	homo_sapiens_UP000005640_9606_2022	0.1	7.64715	0.3	14.7733	1.2	66.7269	1.4	81.7193	0.3	16.667	NaN	NaN	2	113.858	1.5	86.0065	1	57.7264	NaN	NaN	NaN	NaN	0.4	24.3261	0.2	12.8176	1.6	91.3255	0.3	16.7382	0.9	53.5373	0.6	37.1132	0.9	50.9088	0.5	28.7182	1.2	67.5246	NaN	NaN	0.2
0.00191939	Q13630	GFUS	Homo sapiens	GDP-L-fucose synthase	FCL_HUMAN	homo_sapiens_UP000005640_9606_2022	1.1	6.88023	NaN	NaN	0.1	NaN	NaN	NaN	1.5	11.5364	NaN	NaN	NaN	NaN	0.5	3.55289	NaN	NaN	NaN	NaN	NaN	NaN	NaN	NaN	3.9	8.29252	NaN	NaN	NaN	NaN	NaN	NaN	1.4	5.53652	NaN	NaN	NaN	NaN	NaN	NaN	NaN	NaN	0.1
0	Q13835	PKP1	Homo sapiens	Plakophilin-1	PKP1_HUMAN	homo_sapiens_UP000005640_9606_2022	0.4	6.03005	NaN	NaN	NaN	NaN	1.1	7.31373	0.4	12.2545	NaN	NaN	0.3	8.7159	1.8	11.3142	2.6	15.1754	0.8	16.6316	NaN	NaN	NaN	NaN	0.1	3.65117	NaN	NaN	NaN	NaN	NaN	NaN	11.5	18.7964	NaN	NaN	NaN	NaN	NaN	NaN	NaN	NaN	2.6
0	Q13867	BLMH	Homo sapiens	Bleomycin hydrolase	BLMH_HUMAN	homo_sapiens_UP000005640_9606_2022	2.4	21.3792	1.4	19.248	NaN	NaN	1.3	17.286	3.4	28.2403	NaN	NaN	0.4	27.8897	1.6	18.9963	4.9	118.593	1	71.5553	NaN	NaN	1.7	24.8391	3	22.4012	NaN	NaN	1.8	25.618	NaN	NaN	1.6	8.51119	1.9	26.7613	3.3	46.9856	2.7	37.7393	NaN	NaN	1.3
0	Q13885	TUBB2A	Homo sapiens	Tubulin beta-2A chain	TBB2A_HUMAN	homo_sapiens_UP000005640_9606_2022	1.7	21.7045	NaN	NaN	2.4	22.818	0.6	18.5115	4	54.1959	7.9	129.911	1.5	19.3391	3.5	38.7072	1.1	7.30892	3.8	63.0874	6	21.5629	7.6	69.9265	2.2	24.9534	5.7	64.9865	4.2	39.8969	6.1	53.1083	1.8	15.6466	2.7	44.254	17.4	144.153	4.3	70.45	9.3	96.441	1
0	Q14008	CKAP5	Homo sapiens	Cytoskeleton-associated protein 5	CKAP5_HUMAN	homo_sapiens_UP000005640_9606_2022	0	5.14591	NaN	NaN	NaN	NaN	NaN	NaN	NaN	NaN	NaN	NaN	NaN	NaN	NaN	NaN	NaN	NaN	NaN	NaN	0	4.35873	NaN	NaN	NaN	NaN	NaN	NaN	NaN	NaN	NaN	NaN	NaN	NaN	NaN	NaN	0.1	6.93351	NaN	NaN	NaN	NaN	NaN
0.00191939	Q14011	CIRBP	Homo sapiens	Cold-inducible RNA-binding protein	CIRBP_HUMAN	homo_sapiens_UP000005640_9606_2022	NaN	NaN	NaN	NaN	NaN	NaN	NaN	NaN	NaN	NaN	NaN	NaN	NaN	NaN	NaN	NaN	NaN	NaN	NaN	NaN	NaN	NaN	NaN	NaN	0.3	2.07556	NaN	NaN	NaN	NaN	NaN	NaN	0.5	3.75063	NaN	NaN	NaN	NaN	NaN	NaN	NaN	NaN	NaN
0.00108932	Q14050	COL9A3	Homo sapiens	Collagen alpha-3(IX) chain	CO9A3_HUMAN	homo_sapiens_UP000005640_9606_2022	NaN	NaN	0.3	1.91635	NaN	NaN	NaN	NaN	NaN	NaN	NaN	NaN	NaN	NaN	NaN	NaN	NaN	NaN	NaN	NaN	NaN	NaN	NaN	NaN	NaN	NaN	NaN	NaN	NaN	NaN	NaN	NaN	NaN	NaN	NaN	NaN	NaN	NaN	NaN	NaN	NaN	NaN	0.1
0.00108932	Q14103	HNRNPD	Homo sapiens	Heterogeneous nuclear ribonucleoprotein D0	HNRPD_HUMAN	homo_sapiens_UP000005640_9606_2022	6	9.6422	NaN	NaN	0.5	5.22535	NaN	NaN	NaN	NaN	NaN	NaN	0.7	3.49696	2.4	7.17288	NaN	NaN	NaN	NaN	10.5	20.8188	NaN	NaN	NaN	NaN	0.2	5.49074	0.9	7.12493	NaN	NaN	2.6	5.43696	0.2	5.58481	2.8	18.2683	NaN	NaN	NaN	NaN	0.2
0	Q14116	IL18	Homo sapiens	Interleukin-18	IL18_HUMAN	homo_sapiens_UP000005640_9606_2022	15	41.2563	NaN	NaN	1.3	9.95272	NaN	NaN	1.5	24.0945	NaN	NaN	NaN	NaN	1.2	18.5565	0.8	8.76037	NaN	NaN	NaN	NaN	NaN	NaN	4.8	28.9767	NaN	NaN	NaN	NaN	NaN	NaN	5	32.1161	0.3	3.95847	NaN	NaN	NaN	NaN	NaN	NaN	0.5
0.00191939	Q14118	DAG1	Homo sapiens	Dystroglycan 1	DAG1_HUMAN	homo_sapiens_UP000005640_9606_2022	0.1	15.2729	2.9	27.318	2.3	29.9388	1.2	22.5138	0.3	44.4134	NaN	NaN	NaN	NaN	0.7	6.84558	NaN	NaN	NaN	NaN	NaN	NaN	NaN	NaN	0.6	12.3268	NaN	NaN	0.1	2.09564	NaN	NaN	0.8	10.2874	3.7	58.444	4.2	806.936	2.1	30.442	NaN	NaN	0.5
0.00191939	Q14210	LY6D	Homo sapiens	Lymphocyte antigen 6D	LY6D_HUMAN	homo_sapiens_UP000005640_9606_2022	0.8	5.55477	NaN	NaN	NaN	NaN	NaN	NaN	NaN	NaN	NaN	NaN	2.2	15.1842	6.8	47.547	2.9	20.5401	NaN	NaN	NaN	NaN	NaN	NaN	NaN	NaN	NaN	NaN	NaN	NaN	NaN	NaN	24.6	172.31	NaN	NaN	NaN	NaN	NaN	NaN	NaN	NaN	NaN
0.00258621	Q14376	GALE	Homo sapiens	UDP-glucose 4-epimerase	GALE_HUMAN	homo_sapiens_UP000005640_9606_2022	0.1	1.45245	NaN	NaN	NaN	NaN	NaN	NaN	NaN	NaN	NaN	NaN	NaN	NaN	NaN	NaN	NaN	NaN	NaN	NaN	NaN	NaN	NaN	NaN	0.3	5.09834	NaN	NaN	NaN	NaN	NaN	NaN	0.1	2.44501	NaN	NaN	NaN	NaN	NaN	NaN	NaN	NaN	NaN
0	Q14393	GAS6	Homo sapiens	Growth arrest-specific protein 6	GAS6_HUMAN	homo_sapiens_UP000005640_9606_2022	NaN	NaN	0.1	1.88949	0	0.786116	0.6	5.22718	NaN	NaN	NaN	NaN	NaN	NaN	NaN	NaN	NaN	NaN	NaN	NaN	NaN	NaN	NaN	NaN	NaN	NaN	NaN	NaN	NaN	NaN	NaN	NaN	0.1	NaN	0.8	1.70144	NaN	NaN	NaN	NaN	NaN	NaN	NaN
0	Q14515	SPARCL1	Homo sapiens	SPARC-like protein 1	SPRL1_HUMAN	homo_sapiens_UP000005640_9606_2022	10.9	26.9216	1.7	10.3872	3.1	33.2958	1.2	17.9959	NaN	NaN	NaN	NaN	NaN	NaN	1.1	15.5759	3.8	46.2411	NaN	NaN	NaN	NaN	0.9	24.7803	0.6	8.93795	NaN	NaN	0.6	15.5715	NaN	NaN	2.1	21.0069	3.8	40.655	NaN	NaN	NaN	NaN	NaN	NaN	1.8
0	Q14574	DSC3	Homo sapiens	Desmocollin-3	DSC3_HUMAN	homo_sapiens_UP000005640_9606_2022	NaN	NaN	0.1	19.0294	0.1	10.329	1.2	10.4109	0.1	3.72735	NaN	NaN	0.4	9.82522	0.2	2.19033	1.4	13.3195	1	23.5336	0.2	8.38482	0.3	9.84722	0.1	4.31605	NaN	NaN	0	3.46386	NaN	NaN	1.1	4.8845	NaN	NaN	NaN	NaN	NaN	NaN	NaN	NaN	0.3
0.00108932	Q14624	ITIH4	Homo sapiens	Inter-alpha-trypsin inhibitor heavy chain H4	ITIH4_HUMAN	homo_sapiens_UP000005640_9606_2022	0.2	4.59679	3.9	15.5861	2.8	13.8234	NaN	NaN	NaN	NaN	NaN	NaN	NaN	NaN	0	NaN	NaN	NaN	NaN	NaN	NaN	NaN	NaN	NaN	0.6	5.63628	NaN	NaN	1.7	9.57207	NaN	NaN	0.7	3.20224	2.2	10.2902	NaN	NaN	NaN	NaN	0.5	21.5996	1.1
0	Q14697	GANAB	Homo sapiens	Neutral alpha-glucosidase AB	GANAB_HUMAN	homo_sapiens_UP000005640_9606_2022	5.6	10.565	15.3	67.1278	10.1	50.8502	1.5	16.0577	0.4	17.5071	NaN	NaN	0.8	17.8052	2.9	21.916	0.2	6.31361	NaN	NaN	0.1	14.4821	NaN	NaN	1.4	9.53839	0.8	13.7023	1.9	18.7374	2.3	3934.11	11.2	53.4315	13.4	74.4766	0.4	15.354	2	18.471	NaN	NaN	3.1
0.00925267	Q14894	CRYM	Homo sapiens	Ketimine reductase mu-crystallin	CRYM_HUMAN	homo_sapiens_UP000005640_9606_2022	0.4	4.82594	NaN	NaN	NaN	NaN	NaN	NaN	NaN	NaN	NaN	NaN	NaN	NaN	NaN	NaN	NaN	NaN	NaN	NaN	NaN	NaN	NaN	NaN	4.1	7.21774	NaN	NaN	NaN	NaN	NaN	NaN	0.5	0.938496	NaN	NaN	NaN	NaN	NaN	NaN	NaN	NaN	0.3
0.00108932	Q14914	PTGR1	Homo sapiens	Prostaglandin reductase 1	PTGR1_HUMAN	homo_sapiens_UP000005640_9606_2022	0.2	4.366	0.2	5.19136	0.3	2.20754	NaN	NaN	NaN	NaN	NaN	NaN	NaN	NaN	2.1	14.1356	NaN	NaN	NaN	NaN	NaN	NaN	NaN	NaN	11.8	37.1061	NaN	NaN	NaN	NaN	NaN	NaN	7.9	24.2157	0.5	3.47201	NaN	NaN	NaN	NaN	NaN	NaN	NaN
0.00108932	Q14974	KPNB1	Homo sapiens	Importin subunit beta-1	IMB1_HUMAN	homo_sapiens_UP000005640_9606_2022	0.9	8.04877	NaN	NaN	0.2	4.47967	NaN	NaN	NaN	NaN	NaN	NaN	0.6	14.0224	0	1.60097	NaN	NaN	NaN	NaN	NaN	NaN	NaN	NaN	0.1	4.35868	0.1	7.67336	0.2	6.32404	NaN	NaN	0.6	5.30428	NaN	NaN	NaN	NaN	0.2	9.52015	0.1	5.50304	NaN
0.00108932	Q14CN2	CLCA4	Homo sapiens	Calcium-activated chloride channel regulator 4	CLCA4_HUMAN	homo_sapiens_UP000005640_9606_2022	0.7	4.75485	NaN	NaN	0.1	8.42225	NaN	NaN	NaN	NaN	NaN	NaN	0.1	3.8215	1.6	4.63484	0.2	13.2589	NaN	NaN	NaN	NaN	NaN	NaN	0	1.45685	NaN	NaN	NaN	NaN	NaN	NaN	8.9	33.4991	NaN	NaN	NaN	NaN	NaN	NaN	NaN	NaN	0.1
0	Q15008	PSMD6	Homo sapiens	26S proteasome non-ATPase regulatory subunit 6	PSMD6_HUMAN	homo_sapiens_UP000005640_9606_2022	NaN	NaN	NaN	NaN	NaN	NaN	5	217.399	3	132.65	NaN	NaN	0.1	4.05032	NaN	NaN	8	122.199	9.3	142.662	NaN	NaN	2.2	33.3703	1	6.55866	NaN	NaN	NaN	NaN	NaN	NaN	1.6	34.4563	NaN	NaN	NaN	NaN	0.2	14.9448	3.1	46.9774	7
0.00405186	Q15046	KARS1	Homo sapiens	Lysine--tRNA ligase	SYK_HUMAN	homo_sapiens_UP000005640_9606_2022	NaN	NaN	NaN	NaN	NaN	NaN	NaN	NaN	NaN	NaN	NaN	NaN	NaN	NaN	NaN	NaN	NaN	NaN	NaN	NaN	NaN	NaN	NaN	NaN	NaN	NaN	NaN	NaN	NaN	NaN	NaN	NaN	0.1	3.93779	NaN	NaN	NaN	NaN	NaN	NaN	NaN	NaN	NaN
0	Q15084	PDIA6	Homo sapiens	Protein disulfide-isomerase A6	PDIA6_HUMAN	homo_sapiens_UP000005640_9606_2022	55.6	9.90688	0.3	5.77088	0.3	4.96578	1.2	9.76588	0.5	6.2985	NaN	NaN	1.5	19.9867	25.7	28.0826	NaN	NaN	NaN	NaN	NaN	NaN	1.5	15.4939	1	8.58809	0.8	8.38768	0.6	10.162	0.5	20.937	16.6	57.725	33.6	24.0084	32.1	43.0725	0.4	7.70594	0.6	10.9388	0.8
0.00108932	Q15149	PLEC	Homo sapiens	Plectin	PLEC_HUMAN	homo_sapiens_UP000005640_9606_2022	0.5	4.7216	NaN	NaN	0	5.53721	0.1	9.52403	0.1	13.6258	0.1	16.9246	0.1	3.57863	0	3.92785	0.1	13.1142	NaN	NaN	NaN	NaN	NaN	NaN	0	4.37533	NaN	NaN	NaN	NaN	NaN	NaN	0.1	4.45039	0	5.35368	0.1	18.0317	NaN	NaN	0.2	19.2112	NaN
0	Q15165	PON2	Homo sapiens	Serum paraoxonase/arylesterase 2	PON2_HUMAN	homo_sapiens_UP000005640_9606_2022	0.1	1.62342	0.2	3.13548	0.1	2.3704	0.4	7.20539	NaN	NaN	NaN	NaN	NaN	NaN	NaN	NaN	NaN	NaN	NaN	NaN	NaN	NaN	NaN	NaN	NaN	NaN	NaN	NaN	NaN	NaN	NaN	NaN	0.3	5.94297	0.1	1.48921	NaN	NaN	NaN	NaN	NaN	NaN	NaN
0	Q15181	PPA1	Homo sapiens	Inorganic pyrophosphatase	IPYR_HUMAN	homo_sapiens_UP000005640_9606_2022	1.4	4.92697	0.2	4.26265	NaN	NaN	0.6	13.8821	1.8	3.3219	NaN	NaN	1.2	27.1747	0.1	0.975258	0.3	6.80722	NaN	NaN	2.4	55.6364	0.2	4.19178	4.8	3.10545	NaN	NaN	NaN	NaN	NaN	NaN	4.6	6.84559	0.2	1.88489	0.5	9.83376	NaN	NaN	0.1	NaN	0.1
0	Q15185	PTGES3	Homo sapiens	Prostaglandin E synthase 3	TEBP_HUMAN	homo_sapiens_UP000005640_9606_2022	NaN	NaN	NaN	NaN	NaN	NaN	NaN	NaN	NaN	NaN	NaN	NaN	NaN	NaN	NaN	NaN	NaN	NaN	NaN	NaN	NaN	NaN	NaN	NaN	1.2	11.8162	NaN	NaN	NaN	NaN	NaN	NaN	0.6	5.51418	NaN	NaN	NaN	NaN	NaN	NaN	NaN	NaN	NaN
0.00191939	Q15257	PTPA	Homo sapiens	Serine/threonine-protein phosphatase 2A activator	PTPA_HUMAN	homo_sapiens_UP000005640_9606_2022	NaN	NaN	NaN	NaN	NaN	NaN	NaN	NaN	NaN	NaN	NaN	NaN	0.1	2.93153	0.1	NaN	NaN	NaN	NaN	NaN	NaN	NaN	NaN	NaN	1.4	4.31775	NaN	NaN	NaN	NaN	NaN	NaN	2.4	3.18196	NaN	NaN	NaN	NaN	NaN	NaN	NaN	NaN	NaN
0	Q15293	RCN1	Homo sapiens	Reticulocalbin-1	RCN1_HUMAN	homo_sapiens_UP000005640_9606_2022	8.4	10.3895	0.9	2.71884	3.1	6.64391	0.1	3.23958	NaN	NaN	NaN	NaN	3.3	9.3162	3.5	8.51033	1.4	7.89602	NaN	NaN	NaN	NaN	1.9	9.19267	2.6	6.29741	NaN	NaN	0.2	2.67851	0.1	2.17757	5.5	9.15088	8.9	15.2374	NaN	NaN	2.3	7.93401	NaN	NaN	0.1
0.00925267	Q15323	KRT31	Homo sapiens	Keratin, type I cuticular Ha1	K1H1_HUMAN	contaminants2021	NaN	NaN	NaN	NaN	NaN	NaN	NaN	NaN	0,0;0,0	NaN	NaN	NaN	NaN	NaN	NaN	NaN	NaN	NaN	NaN	NaN	NaN	NaN	1.6,1.6;1.6,1.6	12.4553	NaN	NaN	NaN	NaN	NaN	NaN	NaN	NaN	0.2,0.2;0.2,0.2	3.79461	NaN	NaN	NaN	NaN	NaN	NaN	NaN	NaN	NaN
0.00108932	Q15363	TMED2	Homo sapiens	Transmembrane emp24 domain-containing protein 2	TMED2_HUMAN	homo_sapiens_UP000005640_9606_2022	2.5	4.8763	NaN	NaN	NaN	NaN	0.2	2.21591	NaN	NaN	NaN	NaN	0.2	1.79143	0.8	1.30189	0.6	2.66598	NaN	NaN	NaN	NaN	NaN	NaN	NaN	NaN	NaN	NaN	NaN	NaN	NaN	NaN	4.5	10.2361	0.7	2.65749	NaN	NaN	NaN	NaN	NaN	NaN	0.3
0	Q15365	PCBP1	Homo sapiens	Poly(rC)-binding protein 1	PCBP1_HUMAN	homo_sapiens_UP000005640_9606_2022	1.5	7.51028	NaN	NaN	0.1	2.31288	NaN	NaN	NaN	NaN	NaN	NaN	NaN	NaN	NaN	NaN	NaN	NaN	NaN	NaN	NaN	NaN	NaN	NaN	0.4	6.71955	NaN	NaN	NaN	NaN	0.4	6.93131	1.1	18.9537	NaN	NaN	NaN	NaN	NaN	NaN	NaN	NaN	0.1
0	Q15366	PCBP2	Homo sapiens	Poly(rC)-binding protein 2	PCBP2_HUMAN	homo_sapiens_UP000005640_9606_2022	0.6	11.5868	NaN	NaN	NaN	NaN	NaN	NaN	NaN	NaN	NaN	NaN	NaN	NaN	0.2	4.72857	NaN	NaN	NaN	NaN	NaN	NaN	NaN	NaN	NaN	NaN	0.5	10.4979	NaN	NaN	NaN	NaN	0.4	8.14615	NaN	NaN	NaN	NaN	NaN	NaN	NaN	NaN	NaN
0.00862689	Q15369	ELOC	Homo sapiens	Elongin-C	ELOC_HUMAN	homo_sapiens_UP000005640_9606_2022	0.9	7.00473	NaN	NaN	NaN	NaN	NaN	NaN	NaN	NaN	NaN	NaN	NaN	NaN	NaN	NaN	NaN	NaN	NaN	NaN	NaN	NaN	NaN	NaN	1.7	3.87928	NaN	NaN	NaN	NaN	NaN	NaN	1.8	4.60738	NaN	NaN	NaN	NaN	NaN	NaN	NaN	NaN	NaN
0.00258621	Q15388	TOMM20	Homo sapiens	Mitochondrial import receptor subunit TOM20 homolog	TOM20_HUMAN	homo_sapiens_UP000005640_9606_2022	NaN	NaN	NaN	NaN	NaN	NaN	1.3	8.04279	NaN	NaN	NaN	NaN	NaN	NaN	NaN	NaN	NaN	NaN	NaN	NaN	NaN	NaN	NaN	NaN	NaN	NaN	NaN	NaN	NaN	NaN	NaN	NaN	NaN	NaN	NaN	NaN	NaN	NaN	NaN	NaN	NaN	NaN	NaN
0	Q15389	ANGPT1	Homo sapiens	Angiopoietin-1	ANGP1_HUMAN	homo_sapiens_UP000005640_9606_2022	NaN	NaN	2	6.41279	1.4	8.56213	NaN	NaN	NaN	NaN	NaN	NaN	NaN	NaN	NaN	NaN	NaN	NaN	NaN	NaN	NaN	NaN	NaN	NaN	0.3	4.68012	0.1	5.77683	NaN	NaN	NaN	NaN	1	2.88759	2	14.9596	NaN	NaN	NaN	NaN	NaN	NaN	0.4
0	Q15517	CDSN	Homo sapiens	Corneodesmosin	CDSN_HUMAN	homo_sapiens_UP000005640_9606_2022	1.2	27.6761	NaN	NaN	NaN	NaN	2.5	55.1794	2.1	19.4638	NaN	NaN	1.4	20.1118	NaN	NaN	6.8	130.336	6.8	131.235	0.9	20.1925	4.2	80.9093	NaN	NaN	NaN	NaN	NaN	NaN	0.7	13.5167	0.2	3.12517	NaN	NaN	1.3	25.5053	NaN	NaN	3.4	65.6174	1.6
0.00108932	Q15582	TGFBI	Homo sapiens	Transforming growth factor-beta-induced protein ig-h3	BGH3_HUMAN	homo_sapiens_UP000005640_9606_2022	NaN	NaN	14.8	24.3859	14.1	32.8025	NaN	NaN	NaN	NaN	NaN	NaN	NaN	NaN	1.1	9.7511	NaN	NaN	NaN	NaN	NaN	NaN	NaN	NaN	1	6.22851	NaN	NaN	1.4	74.9136	NaN	NaN	2.3	6.40722	4.4	15.0738	NaN	NaN	0.1	1.91458	NaN	NaN	2.1
0.00405186	Q15691	MAPRE1	Homo sapiens	Microtubule-associated protein RP/EB family member 1	MARE1_HUMAN	homo_sapiens_UP000005640_9606_2022	NaN	NaN	NaN	NaN	NaN	NaN	NaN	NaN	NaN	NaN	NaN	NaN	NaN	NaN	NaN	NaN	NaN	NaN	NaN	NaN	NaN	NaN	NaN	NaN	0.6	3.40875	NaN	NaN	NaN	NaN	NaN	NaN	0.9	8.1494	NaN	NaN	NaN	NaN	NaN	NaN	NaN	NaN	NaN
0.00191939	Q15758	SLC1A5	Homo sapiens	Neutral amino acid transporter B(0)	AAAT_HUMAN	homo_sapiens_UP000005640_9606_2022	1.5	9.95077	2.9	7.08549	0.7	13.6461	NaN	NaN	NaN	NaN	NaN	NaN	0.4	9.24366	0.7	17.1743	NaN	NaN	NaN	NaN	0.6	12.8031	0.6	13.2572	NaN	NaN	NaN	NaN	NaN	NaN	0.4	7.72808	0.3	2.79112	0.2	3.36799	0.4	9.41406	0.7	14.9013	NaN	NaN	0.2
0	Q15782	CHI3L2	Homo sapiens	Chitinase-3-like protein 2	CH3L2_HUMAN	homo_sapiens_UP000005640_9606_2022	0.7	10.1235	111.6	371.628	56.1	175.067	42.9	63.6908	NaN	NaN	NaN	NaN	3.8	31.0414	11	46.9685	NaN	NaN	NaN	NaN	NaN	NaN	7.2	32.4291	22.3	68.0664	10.5	45.0801	86.9	275.126	0.5	24.4553	1.7	6.14434	49.7	148.978	NaN	NaN	6.9	28.0741	NaN	NaN	60.4
0	Q15828	CST6	Homo sapiens	Cystatin-M	CYTM_HUMAN	homo_sapiens_UP000005640_9606_2022	2	6.42861	0.6	4.93977	0.8	5.89047	2.3	8.26101	3.5	10.8412	NaN	NaN	0.5	3.94642	NaN	NaN	NaN	NaN	1.7	12.5721	NaN	NaN	2.1	18.6804	2.1	8.43611	NaN	NaN	32.6	115.177	NaN	NaN	3.2	11.9141	NaN	NaN	NaN	NaN	NaN	NaN	NaN	NaN	1.5
0	Q15847	ADIRF	Homo sapiens	Adipogenesis regulatory factor	ADIRF_HUMAN	homo_sapiens_UP000005640_9606_2022	3.7	15.2183	2.9	11.7927	4.4	7.83176	NaN	NaN	NaN	NaN	NaN	NaN	NaN	NaN	7.9	12.5014	NaN	NaN	NaN	NaN	NaN	NaN	NaN	NaN	16.5	24.6785	NaN	NaN	NaN	NaN	NaN	NaN	55.9	45.7518	7.4	12.787	NaN	NaN	NaN	NaN	NaN	NaN	3.5
0.00258621	Q15904	ATP6AP1	Homo sapiens	V-type proton ATPase subunit S1	VAS1_HUMAN	homo_sapiens_UP000005640_9606_2022	0.8	5.79212	4.4	18.5291	2.9	13.5033	3.3	12.7006	NaN	NaN	NaN	NaN	NaN	NaN	0.9	2.88853	NaN	NaN	NaN	NaN	0.3	8.46947	NaN	NaN	0.9	5.12021	NaN	NaN	0.3	6.1314	NaN	NaN	2.1	9.76299	5.9	24.8714	0.5	9.89082	0.3	3.88728	NaN	NaN	0.8
0	Q16270	IGFBP7	Homo sapiens	Insulin-like growth factor-binding protein 7	IBP7_HUMAN	homo_sapiens_UP000005640_9606_2022	0.1	2.24144	6.2	9.62404	4.6	49.6229	1.3	15.1827	NaN	NaN	NaN	NaN	0.2	2.83263	0.6	8.93989	NaN	NaN	NaN	NaN	NaN	NaN	1	14.6236	0.7	8.34083	2	28.5488	1.7	24.7853	NaN	NaN	0.1	1.25555	1.6	17.1067	NaN	NaN	0.3	4.443	NaN	NaN	1.6
0.00472441	Q16348	SLC15A2	Homo sapiens	Solute carrier family 15 member 2	S15A2_HUMAN	homo_sapiens_UP000005640_9606_2022	NaN	NaN	0.4	12.4197	0.3	3.97486	NaN	NaN	NaN	NaN	NaN	NaN	NaN	NaN	NaN	NaN	0.1	4.9983	NaN	NaN	NaN	NaN	NaN	NaN	0.3	2.10031	NaN	NaN	0.1	2.68772	NaN	NaN	NaN	NaN	0.1	3.66069	NaN	NaN	NaN	NaN	NaN	NaN	0.3
0	Q16378	PRR4	Homo sapiens	Proline-rich protein 4	PROL4_HUMAN	homo_sapiens_UP000005640_9606_2022	8.2	93.6529	10.3	82.3698	7.5	60.0001	1130	3511.27	NaN	NaN	NaN	NaN	14.3	106.064	35.1	196.547	44.8	358.55	14.7	117.941	11.9	135.997	95.1	761.746	30.7	245.74	46.5	372.074	151.2	854.484	32.4	259.725	23.1	185.319	79.3	244.921	4.9	39.3373	25.2	146.189	NaN	NaN	54.6
0	Q16531	DDB1	Homo sapiens	DNA damage-binding protein 1	DDB1_HUMAN	homo_sapiens_UP000005640_9606_2022	0.1	3.45488	NaN	NaN	0.1	4.95685	NaN	NaN	NaN	NaN	NaN	NaN	NaN	NaN	0.1	5.81293	NaN	NaN	NaN	NaN	NaN	NaN	NaN	NaN	0.1	3.59431	NaN	NaN	NaN	NaN	NaN	NaN	0.3	1.89663	NaN	NaN	NaN	NaN	NaN	NaN	NaN	NaN	0.1
0.00108932	Q16555	DPYSL2	Homo sapiens	Dihydropyrimidinase-related protein 2	DPYL2_HUMAN	homo_sapiens_UP000005640_9606_2022	1.1	35.4453	0	NaN	0.3	7.09254	1.8	58.3587	0.5	5.01837	NaN	NaN	0.9	30.1762	0.3	6.06903	4.2	106.255	NaN	NaN	NaN	NaN	1	25.5414	0.1	1.98636	0.4	11.3121	NaN	NaN	1.5	38.8851	0.1	1.46937	0	NaN	0.4	11.0698	NaN	NaN	NaN	NaN	0.1
0	Q16610	ECM1	Homo sapiens	Extracellular matrix protein 1	ECM1_HUMAN	homo_sapiens_UP000005640_9606_2022	9.4	32.1551	1.7	17.0941	3.2	25.9474	NaN	NaN	1.7	31.3867	NaN	NaN	0.8	14.1227	6.6	50.6709	4.6	34.832	NaN	NaN	0.9	37.7571	NaN	NaN	0.2	17.5795	0.5	12.2794	0.4	9.11607	NaN	NaN	20.9	152.164	0.3	3.21365	0.4	8.48538	0.9	148.383	NaN	NaN	0.8
0	Q16651	PRSS8	Homo sapiens	Prostasin	PRSS8_HUMAN	homo_sapiens_UP000005640_9606_2022	4.9	12.5311	39.4	285.597	47	251.085	5.2	44.871	1.5	16.5431	NaN	NaN	1.6	17.8915	7.3	46.0723	2.7	17.4298	NaN	NaN	NaN	NaN	2.7	18.449	5.6	35.6879	1.6	9.4587	7.5	52.734	NaN	NaN	4.3	26.915	37.9	218.638	NaN	NaN	11.8	70.4103	NaN	NaN	9.8
0	Q16658	FSCN1	Homo sapiens	Fascin	FSCN1_HUMAN	homo_sapiens_UP000005640_9606_2022	1.2	9.93213	NaN	NaN	0.1	2.45524	NaN	NaN	NaN	NaN	NaN	NaN	0.2	1.34884	0.2	4.13401	NaN	NaN	NaN	NaN	NaN	NaN	0.2	7.5261	0.1	4.52768	0.2	2.69489	NaN	NaN	NaN	NaN	0.1	2.21681	NaN	NaN	NaN	NaN	NaN	NaN	NaN	NaN	0
0	Q16674	MIA	Homo sapiens	Melanoma-derived growth regulatory protein	MIA_HUMAN	homo_sapiens_UP000005640_9606_2022	NaN	NaN	4	6.70486	4.9	19.0298	NaN	NaN	1.3	8.51475	NaN	NaN	NaN	NaN	1.2	7.6112	NaN	NaN	NaN	NaN	NaN	NaN	NaN	NaN	0.2	NaN	NaN	NaN	6.9	25.0988	NaN	NaN	0.4	2.22779	3.7	14.7369	NaN	NaN	NaN	NaN	NaN	NaN	3.7
0.0074239	Q16698	DECR1	Homo sapiens	2,4-dienoyl-CoA reductase [(3E)-enoyl-CoA-producing], mitochondrial	DECR_HUMAN	homo_sapiens_UP000005640_9606_2022	0.7	5.9523	NaN	NaN	NaN	NaN	NaN	NaN	NaN	NaN	NaN	NaN	NaN	NaN	0.2	6.56901	0.1	3.38786	NaN	NaN	NaN	NaN	NaN	NaN	NaN	NaN	NaN	NaN	NaN	NaN	NaN	NaN	1.6	6.59755	NaN	NaN	NaN	NaN	NaN	NaN	NaN	NaN	NaN
0.00472441	Q16706	MAN2A1	Homo sapiens	Alpha-mannosidase 2	MA2A1_HUMAN	homo_sapiens_UP000005640_9606_2022	NaN	NaN	0.3	17.4787	0.2	10.4572	NaN	NaN	NaN	NaN	NaN	NaN	NaN	NaN	NaN	NaN	NaN	NaN	NaN	NaN	NaN	NaN	NaN	NaN	NaN	NaN	NaN	NaN	NaN	NaN	NaN	NaN	0.1	7.96397	0.1	5.61443	NaN	NaN	NaN	NaN	NaN	NaN	0
0	Q16769	QPCT	Homo sapiens	Glutaminyl-peptide cyclotransferase	QPCT_HUMAN	homo_sapiens_UP000005640_9606_2022	0.3	7.51272	8.4	49.6883	9	69.8382	0.7	15.009	NaN	NaN	NaN	NaN	NaN	NaN	0.3	6.5282	NaN	NaN	NaN	NaN	NaN	NaN	NaN	NaN	1.6	11.337	NaN	NaN	1.4	13.4234	NaN	NaN	0.2	2.94613	2.4	17.2314	NaN	NaN	0.8	12.1075	NaN	NaN	4.5
0.00108932	Q16836	HADH	Homo sapiens	Hydroxyacyl-coenzyme A dehydrogenase, mitochondrial	HCDH_HUMAN	homo_sapiens_UP000005640_9606_2022	1.3	6.79664	NaN	NaN	NaN	NaN	NaN	NaN	NaN	NaN	NaN	NaN	0.4	7.47171	0.3	4.29867	NaN	NaN	NaN	NaN	NaN	NaN	NaN	NaN	NaN	NaN	NaN	NaN	NaN	NaN	NaN	NaN	0.5	8.9921	NaN	NaN	NaN	NaN	NaN	NaN	NaN	NaN	NaN
0.00108932	Q16851	UGP2	Homo sapiens	UTP--glucose-1-phosphate uridylyltransferase	UGPA_HUMAN	homo_sapiens_UP000005640_9606_2022	NaN	NaN	NaN	NaN	0.1	1.87268	NaN	NaN	NaN	NaN	NaN	NaN	NaN	NaN	0.8	5.31431	NaN	NaN	NaN	NaN	NaN	NaN	NaN	NaN	1.1	2.15808	NaN	NaN	NaN	NaN	NaN	NaN	3.5	6.78644	NaN	NaN	NaN	NaN	NaN	NaN	NaN	NaN	0
0.00405186	Q16881	TXNRD1	Homo sapiens	Thioredoxin reductase 1, cytoplasmic	TRXR1_HUMAN	homo_sapiens_UP000005640_9606_2022	NaN	NaN	NaN	NaN	2.4	22.0006	NaN	NaN	0.2	3.72531	NaN	NaN	NaN	NaN	NaN	NaN	NaN	NaN	NaN	NaN	NaN	NaN	NaN	NaN	10.9	13.8935	NaN	NaN	NaN	NaN	NaN	NaN	NaN	NaN	NaN	NaN	0.4	16.1144	NaN	NaN	NaN	NaN	0.1
0.00108932	Q24JP5	TMEM132A	Homo sapiens	Transmembrane protein 132A	T132A_HUMAN	homo_sapiens_UP000005640_9606_2022	0.2	4.85568	32.7	43.2662	17	91.8874	0.7	7.88017	0.7	12.5921	NaN	NaN	NaN	NaN	1.5	12.4617	0.7	7.6848	NaN	NaN	NaN	NaN	NaN	NaN	0.9	6.05946	NaN	NaN	2.9	23.2265	NaN	NaN	0.2	1.42191	4.1	21.1003	NaN	NaN	0.2	5.36987	NaN	NaN	3.8
0	Q2I0M4	LRRC26	Homo sapiens	Leucine-rich repeat-containing protein 26	LRC26_HUMAN	homo_sapiens_UP000005640_9606_2022	2.1	14.2835	68.7	246.826	61.9	212.673	1	4.24257	2.6	17.4607	NaN	NaN	1.8	14.65	7.6	28.6112	4.1	16.3563	1.2	17.6855	1.7	31.0847	2.3	23.9097	12.8	43.1234	7.6	26.8946	20	65.9989	2	28.0334	5	18.8804	23.6	55.6532	NaN	NaN	13.1	49.9481	NaN	NaN	25.5
0.0074239	Q3BBV0;Q6P3W6	NBPF1;NBPF10	Homo sapiens	Neuroblastoma breakpoint family member 1;Neuroblastoma breakpoint family member 10	NBPF1_HUMAN;NBPFA_HUMAN	homo_sapiens_UP000005640_9606_2022	0;0	NaN	0;0	NaN	NaN	NaN	0;0	NaN	0;0	0.908621	NaN	NaN	NaN	NaN	NaN	NaN	NaN	NaN	NaN	NaN	NaN	NaN	NaN	NaN	0;0	NaN	NaN	NaN	NaN	NaN	NaN	NaN	NaN	NaN	NaN	NaN	NaN	NaN	NaN	NaN	NaN	NaN	NaN
0.00549451	Q3MHD2	LSM12	Homo sapiens	Protein LSM12 homolog	LSM12_HUMAN	homo_sapiens_UP000005640_9606_2022	0.5	3.28083	NaN	NaN	0.1	NaN	NaN	NaN	NaN	NaN	NaN	NaN	NaN	NaN	NaN	NaN	NaN	NaN	NaN	NaN	NaN	NaN	NaN	NaN	NaN	NaN	NaN	NaN	NaN	NaN	NaN	NaN	0.1	NaN	NaN	NaN	NaN	NaN	NaN	NaN	NaN	NaN	NaN
0	Q3MHH8	AMY2A	Bos taurus	Alpha-amylase	Q3MHH8_BOVIN	contaminants2021	13.6	49.8134	863.1	1595.83	435.8	1015.09	60.4	108.427	11	171.66	NaN	NaN	220.5	1159.85	302.5	681.594	89.7	190.503	NaN	NaN	NaN	NaN	59.6	176.576	39.7	558.503	328.7	1195.28	1142.2	1896.52	129.6	393.04	240.8	497.435	1018.1	2804.28	9.9	39.8878	371.5	1013.36	1.2	7.43138	1363.7
0	Q3SX14	GSN	Bos taurus	Gelsolin	GELS_BOVIN	contaminants2021	2.5	13.8414	16.5	85.1592	19.2	104.291	2.5	20.3028	4.5	25.4515	NaN	NaN	1.1	8.92697	5.7	27.5053	1.7	14.9403	NaN	NaN	NaN	NaN	NaN	NaN	32.7	176.934	NaN	NaN	3.2	21.7805	NaN	NaN	16.1	84.4531	14.3	72.7885	0.3	22.2593	2.2	12.8959	3.1	105.497	5.7
0	Q3SY84	KRT71	Homo sapiens	Keratin, type II cytoskeletal 71	K2C71_HUMAN	contaminants2021	2.7,2.7;2.7,2.7	30.8618	0.1,0.1;0.1,0.1	2.76851	0.1,0.1;0.1,0.1	1.37994	4,4;4,4	75.8249	5.5,5.5;5.5,5.5	59.3205	1.9,1.9;1.9,1.9	42.7421	1.1,1.1;1.1,1.1	25.0217	0.7,0.7;0.7,0.7	10.1729	5.2,5.2;5.2,5.2	61.9124	10.2,10.2;10.2,10.2	207.809	3.1,3.1;3.1,3.1	65.3486	4.3,4.3;4.3,4.3	57.6724	1.2,1.2;1.2,1.2	13.2993	0.4,0.4;0.4,0.4	8.54025	0.1,0.1;0.1,0.1	2.55667	1.8,1.8;1.8,1.8	40.8209	0.9,0.9;0.9,0.9	1.79343	2.3,2.3;2.3,2.3	2.08807	1.8,1.8;1.8,1.8	23.0273	0.9,0.9;0.9,0.9	19.7967	5.1,5.1;5.1,5.1	115.168	9.2,9.2;9.2,9.2
0.00862689	Q3SZR3	ORM1	Bos taurus	Alpha-1-acid glycoprotein	A1AG_BOVIN	contaminants2021	NaN	NaN	NaN	NaN	NaN	NaN	NaN	NaN	NaN	NaN	NaN	NaN	0.5	6.2332	NaN	NaN	NaN	NaN	NaN	NaN	NaN	NaN	NaN	NaN	NaN	NaN	NaN	NaN	NaN	NaN	NaN	NaN	NaN	NaN	NaN	NaN	NaN	NaN	NaN	NaN	NaN	NaN	0.1
0	Q3TTY5	Krt2	Mus musculus	Keratin, type II cytoskeletal 2 epidermal	K22E_MOUSE	contaminants2021	24.7	436.468	5.4	90.337	2.1	25.7994	60.4	1030.37	74.5	1254.48	24.4	519.565	24.6	427.497	4.9	57.0747	54.2	827.257	146	2550.24	44.8	709.357	80.6	1035.87	10.4	239.328	13.1	162.376	8.1	134.284	41.8	398.285	2.7	12.0443	5.4	67.8557	26.2	290.902	16.3	167.727	90.9	882.476	53.4
0.00340426	Q3ZAW8;Q9Z2K1	Krt16	Mus musculus	Keratin 16;Keratin, type I cytoskeletal 16	Q3ZAW8_MOUSE;K1C16_MOUSE	contaminants2021	NaN	NaN	NaN	NaN	NaN	NaN	NaN	NaN	NaN	NaN	NaN	NaN	NaN	NaN	NaN	NaN	0.3;0.3	10.5645	NaN	NaN	0.4;0.4	12.3553	NaN	NaN	NaN	NaN	NaN	NaN	NaN	NaN	NaN	NaN	NaN	NaN	NaN	NaN	NaN	NaN	NaN	NaN	NaN	NaN	NaN
0	Q3ZCW2	LGALSL	Homo sapiens	Galectin-related protein	LEGL_HUMAN	homo_sapiens_UP000005640_9606_2022	1.5	6.79925	0.6	7.14793	0.5	3.23284	NaN	NaN	NaN	NaN	NaN	NaN	NaN	NaN	0.3	2.84784	1.3	6.78682	NaN	NaN	NaN	NaN	NaN	NaN	NaN	NaN	NaN	NaN	NaN	NaN	NaN	NaN	2.3	10.2938	NaN	NaN	NaN	NaN	NaN	NaN	NaN	NaN	NaN
0.00108932	Q53FA7	TP53I3	Homo sapiens	Quinone oxidoreductase PIG3	QORX_HUMAN	homo_sapiens_UP000005640_9606_2022	NaN	NaN	NaN	NaN	NaN	NaN	NaN	NaN	NaN	NaN	NaN	NaN	NaN	NaN	0.1	1.87013	NaN	NaN	NaN	NaN	NaN	NaN	NaN	NaN	2.5	4.27667	NaN	NaN	NaN	NaN	NaN	NaN	0.9	2.12352	NaN	NaN	NaN	NaN	NaN	NaN	NaN	NaN	NaN
0	Q53RT3	ASPRV1	Homo sapiens	Retroviral-like aspartic protease 1	APRV1_HUMAN	homo_sapiens_UP000005640_9606_2022	0.3	4.80767	NaN	NaN	NaN	NaN	0.3	4.32303	NaN	NaN	NaN	NaN	1.9	30.5401	NaN	NaN	0.5	7.96373	NaN	NaN	NaN	NaN	NaN	NaN	0.2	3.23706	NaN	NaN	NaN	NaN	NaN	NaN	0.3	5.24188	NaN	NaN	NaN	NaN	0.8	12.3484	NaN	NaN	0.2
0	Q5D862	FLG2	Homo sapiens	Filaggrin-2	FILA2_HUMAN	contaminants2021	1.2,1.2;1.2,1.2	49.6788	0.3,0.3;0.3,0.3	11.5598	0.2,0.2;0.2,0.2	5.9015	1.9,1.9;1.9,1.9	73.2564	1.1,1.1;1.1,1.1	46.3245	0.6,0.6;0.6,0.6	28.904	0.9,0.9;0.9,0.9	33.4713	0.2,0.2;0.2,0.2	8.2766	1.7,1.7;1.7,1.7	47.4611	5.1,5.1;5.1,5.1	199.697	1.8,1.8;1.8,1.8	67.6424	1.3,1.3;1.3,1.3	57.721	0.4,0.4;0.4,0.4	16.1696	0.2,0.2;0.2,0.2	9.11865	0.2,0.2;0.2,0.2	9.53656	1.2,1.2;1.2,1.2	35.9951	0.1,0.1;0.1,0.1	3.42897	0.2,0.2;0.2,0.2	11.3235	0.4,0.4;0.4,0.4	22.6953	0.6,0.6;0.6,0.6	20.8796	1.1,1.1;1.1,1.1	41.3592	2.2,2.2;2.2,2.2
0.00108932	Q5GFL6	VWA2	Homo sapiens	von Willebrand factor A domain-containing protein 2	VWA2_HUMAN	homo_sapiens_UP000005640_9606_2022	NaN	NaN	0.6	4.70765	0.5	8.49961	0.5	9.64827	NaN	NaN	NaN	NaN	NaN	NaN	0.5	31.7578	NaN	NaN	NaN	NaN	NaN	NaN	NaN	NaN	NaN	NaN	NaN	NaN	NaN	NaN	NaN	NaN	0.9	10.3018	1.5	9.35451	NaN	NaN	NaN	NaN	NaN	NaN	NaN
0.00690184	Q5JRA6	MIA3	Homo sapiens	Transport and Golgi organization protein 1 homolog	TGO1_HUMAN	homo_sapiens_UP000005640_9606_2022	0.1	6.34514	0.1	8.76757	0.1	7.4734	NaN	NaN	NaN	NaN	NaN	NaN	NaN	NaN	NaN	NaN	NaN	NaN	NaN	NaN	NaN	NaN	NaN	NaN	NaN	NaN	NaN	NaN	NaN	NaN	NaN	NaN	0.1	6.72203	0.2	20.0917	NaN	NaN	0.1	8.23761	NaN	NaN	NaN
0.00108932	Q5SGD2	PPM1L	Homo sapiens	Protein phosphatase 1L	PPM1L_HUMAN	homo_sapiens_UP000005640_9606_2022	NaN	NaN	5	40.1972	4	33.0689	0.5	7.91215	NaN	NaN	NaN	NaN	NaN	NaN	1.1	13.1414	NaN	NaN	NaN	NaN	NaN	NaN	NaN	NaN	0.5	20.4802	NaN	NaN	NaN	NaN	NaN	NaN	1.3	6.23735	2.1	14.4966	NaN	NaN	0.8	13.6435	NaN	NaN	1.1
0.00690184	Q5SZD4	GLYATL3	Homo sapiens	Glycine N-acyltransferase-like protein 3	GLYL3_HUMAN	homo_sapiens_UP000005640_9606_2022	NaN	NaN	NaN	NaN	NaN	NaN	NaN	NaN	NaN	NaN	NaN	NaN	NaN	NaN	2.3	36.6975	NaN	NaN	8.3	132.732	NaN	NaN	4.7	75.2095	2.3	36.9161	4.5	71.3585	NaN	NaN	NaN	NaN	0.9	14.1527	1.9	30.4142	8	128.552	NaN	NaN	6.4	102.206	NaN
0.00108932	Q5T0T0	MARCHF8	Homo sapiens	E3 ubiquitin-protein ligase MARCHF8	MARH8_HUMAN	homo_sapiens_UP000005640_9606_2022	NaN	NaN	0.2	3.46385	NaN	NaN	NaN	NaN	2.7	41.1835	NaN	NaN	5	74.3236	0.8	12.3143	3.2	47.7326	3.4	50.8158	2.1	31.3716	NaN	NaN	1.1	16.16	0.6	9.51209	NaN	NaN	NaN	NaN	0.1	1.74622	NaN	NaN	0.2	3.33823	0.4	5.51457	NaN	NaN	0.8
0.00191939	Q5T749	KPRP	Homo sapiens	Keratinocyte proline-rich protein	KPRP_HUMAN	homo_sapiens_UP000005640_9606_2022	0.4	11.4874	NaN	NaN	NaN	NaN	0.6	17.5709	0.4	11.868	NaN	NaN	NaN	NaN	0.3	11.6529	1.4	13.4254	NaN	NaN	NaN	NaN	NaN	NaN	NaN	NaN	NaN	NaN	0.7	27.5394	NaN	NaN	0.1	3.11646	0.2	7.35119	NaN	NaN	0.6	22.1131	NaN	NaN	1.3
0	Q5VT79	ANXA8L1	Homo sapiens	Annexin A8-like protein 1	AXA81_HUMAN	homo_sapiens_UP000005640_9606_2022	1.2	16.5475	NaN	NaN	NaN	NaN	NaN	NaN	NaN	NaN	NaN	NaN	1.1	38.1582	2.7	7.14903	1.1	7.65508	NaN	NaN	NaN	NaN	NaN	NaN	NaN	NaN	NaN	NaN	NaN	NaN	NaN	NaN	19.5	59.7491	0.6	3.76709	NaN	NaN	NaN	NaN	NaN	NaN	0.1
0	Q5XXA6	ANO1	Homo sapiens	Anoctamin-1	ANO1_HUMAN	homo_sapiens_UP000005640_9606_2022	NaN	NaN	2.5	10.3325	0.8	5.12227	NaN	NaN	NaN	NaN	NaN	NaN	NaN	NaN	NaN	NaN	NaN	NaN	NaN	NaN	NaN	NaN	NaN	NaN	NaN	NaN	NaN	NaN	NaN	NaN	NaN	NaN	0	1.24459	0.3	3.09832	NaN	NaN	NaN	NaN	NaN	NaN	NaN
0.00108932	Q63HN8	RNF213	Homo sapiens	E3 ubiquitin-protein ligase RNF213	RN213_HUMAN	homo_sapiens_UP000005640_9606_2022	0.7	7.71642	0.7	114.849	NaN	NaN	0.7	120.425	1.6	10.5254	NaN	NaN	0.1	24.3532	0.8	135.755	NaN	NaN	NaN	NaN	NaN	NaN	1.9	321.434	0.9	144.301	2.4	398.727	1.3	214.2	3.2	418.789	0.4	60.4952	1.1	186.708	2.7	451.157	NaN	NaN	NaN	NaN	0.5
0.00862689	Q641Q3	METRNL	Homo sapiens	Meteorin-like protein	METRL_HUMAN	homo_sapiens_UP000005640_9606_2022	3.1	58.2628	2.8	52.6789	1	18.8713	4.1	77.2234	NaN	NaN	NaN	NaN	NaN	NaN	2.1	39.4585	2	38.4534	2.8	52.7351	3.2	60.3048	4.4	83.2017	1	19.926	5.2	99.1314	3.3	62.7264	6.8	128.271	0.3	4.75371	2	37.5113	6.1	114.955	2.8	54.1098	NaN	NaN	2.1
0.0074239	Q66LE6	PPP2R2D	Homo sapiens	Serine/threonine-protein phosphatase 2A 55 kDa regulatory subunit B delta isoform	2ABD_HUMAN	homo_sapiens_UP000005640_9606_2022	NaN	NaN	0.3	6.86005	NaN	NaN	NaN	NaN	0.2	4.12115	NaN	NaN	0.6	12.8945	NaN	NaN	NaN	NaN	NaN	NaN	0.4	7.83407	NaN	NaN	0	NaN	NaN	NaN	NaN	NaN	NaN	NaN	0	NaN	NaN	NaN	NaN	NaN	NaN	NaN	NaN	NaN	0.2
0.00690184	Q68DY1	ZNF626	Homo sapiens	Zinc finger protein 626	ZN626_HUMAN	homo_sapiens_UP000005640_9606_2022	0	NaN	NaN	NaN	NaN	NaN	NaN	NaN	NaN	NaN	NaN	NaN	NaN	NaN	0.1	1.01272	NaN	NaN	0.1	1.58496	NaN	NaN	0.1	1.03561	NaN	NaN	0	NaN	NaN	NaN	NaN	NaN	NaN	NaN	NaN	NaN	NaN	NaN	0.1	1.02102	NaN	NaN	NaN
0.00472441	Q6BCY4	CYB5R2	Homo sapiens	NADH-cytochrome b5 reductase 2	NB5R2_HUMAN	homo_sapiens_UP000005640_9606_2022	NaN	NaN	NaN	NaN	NaN	NaN	NaN	NaN	NaN	NaN	NaN	NaN	NaN	NaN	NaN	NaN	NaN	NaN	NaN	NaN	NaN	NaN	NaN	NaN	2.3	10.0763	NaN	NaN	NaN	NaN	NaN	NaN	1.5	5.83146	NaN	NaN	NaN	NaN	NaN	NaN	NaN	NaN	NaN
0.00862689	Q6E0U4	DMKN	Homo sapiens	Dermokine	DMKN_HUMAN	contaminants2021	NaN	NaN	NaN	NaN	0.1,0.1;0.1,0.1	NaN	NaN	NaN	0.7,0.7;0.7,0.7	13.9225	NaN	NaN	NaN	NaN	0.2,0.2;0.2,0.2	3.20228	0.5,0.5;0.5,0.5	6.52091	NaN	NaN	NaN	NaN	NaN	NaN	NaN	NaN	NaN	NaN	NaN	NaN	NaN	NaN	4.8,4.8;4.8,4.8	3.00485	NaN	NaN	NaN	NaN	NaN	NaN	NaN	NaN	NaN
0.00108932	Q6FI81	CIAPIN1	Homo sapiens	Anamorsin	CPIN1_HUMAN	homo_sapiens_UP000005640_9606_2022	NaN	NaN	NaN	NaN	NaN	NaN	NaN	NaN	NaN	NaN	NaN	NaN	NaN	NaN	NaN	NaN	NaN	NaN	NaN	NaN	NaN	NaN	NaN	NaN	0.2	3.55422	NaN	NaN	NaN	NaN	NaN	NaN	0.1	1.92186	NaN	NaN	NaN	NaN	0.3	5.78848	NaN	NaN	NaN
0	Q6KB66	KRT80	Homo sapiens	Keratin, type II cytoskeletal 80	K2C80_HUMAN	contaminants2021	1,1;1,1	6.09257	NaN	NaN	NaN	NaN	3.9,3.9;3.9,3.9	10.2113	2.9,2.9;2.9,2.9	11.8772	NaN	NaN	0.1,0.1;0.1,0.1	2.55556	NaN	NaN	4.1,4.1;4.1,4.1	13.7281	5.5,5.5;5.5,5.5	27.2408	2.2,2.2;2.2,2.2	15.0347	2.9,2.9;2.9,2.9	15.6155	0.2,0.2;0.2,0.2	1.7967	NaN	NaN	NaN	NaN	NaN	NaN	0,0;0,0	0.900904	0.2,0.2;0.2,0.2	11.2377	NaN	NaN	NaN	NaN	1.8,1.8;1.8,1.8	18.2896	7.1,7.1;7.1,7.1
0	Q6MZM9	PRR27	Homo sapiens	Proline-rich protein 27	PRR27_HUMAN	homo_sapiens_UP000005640_9606_2022	10.7	72.5504	293.3	873.881	130.2	362.886	614.4	353.856	NaN	NaN	NaN	NaN	6.9	35.3122	26.8	81.9207	11.7	35.7867	8.3	67.7892	0.8	12.0029	5.8	30.6035	58.5	150.22	7.6	37.0515	34.7	110.109	NaN	NaN	72.5	172.48	83.1	252.389	NaN	NaN	20.4	58.079	NaN	NaN	68
0	Q6NUS8	UGT3A1	Homo sapiens	UDP-glucuronosyltransferase 3A1	UD3A1_HUMAN	homo_sapiens_UP000005640_9606_2022	1.1	31.2173	1.8	51.426	0.5	14.1137	2.7	78.5675	4.9	141.456	1.6	46.7684	NaN	NaN	NaN	NaN	1.8	53.0474	3.8	111.435	2.2	63.4626	1.5	42.2566	2	57.8529	2.2	62.769	0.5	15.2077	NaN	NaN	0.4	10.1658	1.1	30.8183	0.5	13.9848	1.2	34.6714	1.4	40.8932	3.1
0.00191939	Q6NWY9	PRPF40B	Homo sapiens	Pre-mRNA-processing factor 40 homolog B	PR40B_HUMAN	homo_sapiens_UP000005640_9606_2022	2.4	80.6436	2.4	80.5033	1.9	64.0664	3.8	124.179	6.2	205.636	NaN	NaN	5	164.441	3.8	126.218	2.1	68.3822	6.4	211.164	6.3	207.86	3.7	122.318	2.7	89.8347	4.5	148.657	NaN	NaN	NaN	NaN	0.6	20.0903	3	99.9642	4.7	154.383	NaN	NaN	NaN	NaN	2.9
0.00258621	Q6P4A8	PLBD1	Homo sapiens	Phospholipase B-like 1	PLBL1_HUMAN	homo_sapiens_UP000005640_9606_2022	NaN	NaN	NaN	NaN	NaN	NaN	NaN	NaN	NaN	NaN	NaN	NaN	NaN	NaN	NaN	NaN	0.3	7.12077	NaN	NaN	NaN	NaN	NaN	NaN	NaN	NaN	NaN	NaN	NaN	NaN	NaN	NaN	1.4	8.43517	NaN	NaN	NaN	NaN	NaN	NaN	NaN	NaN	0.2
0	Q6P5S2	LEG1	Homo sapiens	Protein LEG1 homolog	LEG1H_HUMAN	homo_sapiens_UP000005640_9606_2022	253.5	143.829	NaN	NaN	NaN	NaN	2.2	4.33907	NaN	NaN	NaN	NaN	1.6	5.64736	NaN	NaN	1.3	7.85837	NaN	NaN	NaN	NaN	NaN	NaN	NaN	NaN	NaN	NaN	NaN	NaN	NaN	NaN	0.7	2.89216	0.2	24.8686	NaN	NaN	NaN	NaN	NaN	NaN	2.2
0.00191939	Q6PCB0	VWA1	Homo sapiens	von Willebrand factor A domain-containing protein 1	VWA1_HUMAN	homo_sapiens_UP000005640_9606_2022	NaN	NaN	2.4	8.8469	1.4	9.50476	1.7	15.6417	NaN	NaN	NaN	NaN	NaN	NaN	NaN	NaN	NaN	NaN	NaN	NaN	NaN	NaN	NaN	NaN	0.3	1.96762	NaN	NaN	NaN	NaN	NaN	NaN	0.5	3.22343	2.1	4.18762	NaN	NaN	NaN	NaN	NaN	NaN	0.5
0	Q6UWP8	SBSN	Homo sapiens	Suprabasin	SBSN_HUMAN	homo_sapiens_UP000005640_9606_2022	3.1	10.3479	0.5	6.26674	1.3	9.83755	0.9	8.39566	1.5	9.17279	NaN	NaN	4.5	17.7161	5	18.0553	2	20.0437	0.2	11.0634	0	NaN	NaN	NaN	0.2	2.76342	0.1	3.80477	0.1	3.54874	NaN	NaN	17.2	45.8367	0.1	13.7654	NaN	NaN	NaN	NaN	NaN	NaN	0.6
0.00191939	Q6UX06	OLFM4	Homo sapiens	Olfactomedin-4	OLFM4_HUMAN	homo_sapiens_UP000005640_9606_2022	2.3	93.0333	0.7	5.11491	NaN	NaN	NaN	NaN	NaN	NaN	NaN	NaN	NaN	NaN	NaN	NaN	NaN	NaN	NaN	NaN	NaN	NaN	NaN	NaN	NaN	NaN	NaN	NaN	0.5	4.70433	NaN	NaN	NaN	NaN	0.1	3.09763	NaN	NaN	NaN	NaN	NaN	NaN	0.1
0.00108932	Q6UX73	C16orf89	Homo sapiens	UPF0764 protein C16orf89	CP089_HUMAN	homo_sapiens_UP000005640_9606_2022	NaN	NaN	NaN	NaN	5.1	7.83597	NaN	NaN	NaN	NaN	NaN	NaN	NaN	NaN	0	NaN	NaN	NaN	NaN	NaN	NaN	NaN	NaN	NaN	0.2	4.55693	NaN	NaN	NaN	NaN	NaN	NaN	0.3	9.33997	3	15.2383	NaN	NaN	NaN	NaN	NaN	NaN	0.3
0.00405186	Q6UXB3	LYPD2	Homo sapiens	Ly6/PLAUR domain-containing protein 2	LYPD2_HUMAN	homo_sapiens_UP000005640_9606_2022	0.5	2.12879	NaN	NaN	NaN	NaN	NaN	NaN	NaN	NaN	NaN	NaN	NaN	NaN	NaN	NaN	NaN	NaN	NaN	NaN	NaN	NaN	NaN	NaN	NaN	NaN	NaN	NaN	NaN	NaN	NaN	NaN	2	8.15931	NaN	NaN	NaN	NaN	NaN	NaN	NaN	NaN	NaN
0	Q6UXD5	SEZ6L2	Homo sapiens	Seizure 6-like protein 2	SE6L2_HUMAN	homo_sapiens_UP000005640_9606_2022	0.1	3.91952	3.2	11.0045	1.7	15.565	NaN	NaN	NaN	NaN	NaN	NaN	NaN	NaN	NaN	NaN	NaN	NaN	NaN	NaN	NaN	NaN	NaN	NaN	0.3	5.23809	NaN	NaN	0.9	11.7691	NaN	NaN	0.1	1.70829	0.6	6.93204	NaN	NaN	NaN	NaN	NaN	NaN	1.1
0.00258621	Q6XQN6	NAPRT	Homo sapiens	Nicotinate phosphoribosyltransferase	PNCB_HUMAN	homo_sapiens_UP000005640_9606_2022	0.2	1.69296	NaN	NaN	NaN	NaN	NaN	NaN	0.2	5.24076	NaN	NaN	NaN	NaN	NaN	NaN	NaN	NaN	NaN	NaN	NaN	NaN	NaN	NaN	2.1	7.22015	NaN	NaN	NaN	NaN	NaN	NaN	1.4	6.85713	NaN	NaN	NaN	NaN	NaN	NaN	NaN	NaN	NaN
0	Q6ZMY6	WDR88	Homo sapiens	WD repeat-containing protein 88	WDR88_HUMAN	homo_sapiens_UP000005640_9606_2022	3.2	88.6432	0.3	7.6198	0.7	20.3851	2.9	80.2167	1.9	53.0634	NaN	NaN	4.6	129.09	0.6	17.1278	NaN	NaN	NaN	NaN	6.6	185.518	2.3	63.2183	1.2	33.1515	1.2	34.7391	1.2	33.1152	1.7	48.4947	0.2	6.10984	1.1	30.4224	10	280.937	1.4	39.773	NaN	NaN	1
0.00108932	Q6ZN66	GBP6	Homo sapiens	Guanylate-binding protein 6	GBP6_HUMAN	homo_sapiens_UP000005640_9606_2022	NaN	NaN	NaN	NaN	NaN	NaN	NaN	NaN	NaN	NaN	NaN	NaN	NaN	NaN	0.1	NaN	NaN	NaN	NaN	NaN	NaN	NaN	NaN	NaN	NaN	NaN	NaN	NaN	NaN	NaN	NaN	NaN	1.2	3.37798	NaN	NaN	NaN	NaN	NaN	NaN	NaN	NaN	NaN
0.00191939	Q6ZT52	FAM43B	Homo sapiens	Protein FAM43B	FA43B_HUMAN	homo_sapiens_UP000005640_9606_2022	0.9	15.6073	NaN	NaN	0.4	6.04409	NaN	NaN	NaN	NaN	NaN	NaN	NaN	NaN	0.7	12.3076	NaN	NaN	0.7	11.2443	NaN	NaN	0.4	6.2398	NaN	NaN	NaN	NaN	1	17.0377	1.5	25.5671	NaN	NaN	4.9	83.2736	NaN	NaN	6.1	103.167	NaN	NaN	4.1
0.00191939	Q6ZVX7	NCCRP1	Homo sapiens	F-box only protein 50	FBX50_HUMAN	homo_sapiens_UP000005640_9606_2022	1.4	9.19822	NaN	NaN	NaN	NaN	NaN	NaN	1	6.70585	NaN	NaN	NaN	NaN	1.1	23.2427	NaN	NaN	NaN	NaN	NaN	NaN	NaN	NaN	0.6	5.16627	NaN	NaN	NaN	NaN	NaN	NaN	6.7	9.94838	NaN	NaN	NaN	NaN	NaN	NaN	NaN	NaN	1.7
0.0074239	Q7L2H7	EIF3M	Homo sapiens	Eukaryotic translation initiation factor 3 subunit M	EIF3M_HUMAN	homo_sapiens_UP000005640_9606_2022	0.1	NaN	NaN	NaN	NaN	NaN	NaN	NaN	NaN	NaN	NaN	NaN	NaN	NaN	NaN	NaN	NaN	NaN	NaN	NaN	NaN	NaN	NaN	NaN	NaN	NaN	NaN	NaN	NaN	NaN	NaN	NaN	0.2	1.78734	NaN	NaN	NaN	NaN	NaN	NaN	NaN	NaN	NaN
0.0074239	Q7LBE3	SLC26A9	Homo sapiens	Solute carrier family 26 member 9	S26A9_HUMAN	homo_sapiens_UP000005640_9606_2022	NaN	NaN	2.4	8.04978	0.3	2.2247	NaN	NaN	NaN	NaN	NaN	NaN	NaN	NaN	NaN	NaN	NaN	NaN	NaN	NaN	NaN	NaN	NaN	NaN	NaN	NaN	NaN	NaN	NaN	NaN	NaN	NaN	NaN	NaN	2.2	8.68209	NaN	NaN	NaN	NaN	NaN	NaN	NaN
0.00925267	Q7RTS7	KRT74	Homo sapiens	Keratin, type II cytoskeletal 74	K2C74_HUMAN	contaminants2021	1.3,1.3;1.3,1.3	41.2163	NaN	NaN	NaN	NaN	NaN	NaN	2,2;2,2	62.7698	NaN	NaN	1.2,1.2;1.2,1.2	37.4524	NaN	NaN	5.3,5.3;5.3,5.3	168.893	38,38;38,38	1216.73	7.5,7.5;7.5,7.5	240.065	8.2,8.2;8.2,8.2	262.384	1.6,1.6;1.6,1.6	50.951	1.4,1.4;1.4,1.4	44.768	NaN	NaN	1.7,1.7;1.7,1.7	54.9952	0.2,0.2;0.2,0.2	6.69859	0.7,0.7;0.7,0.7	22.748	NaN	NaN	2.5,2.5;2.5,2.5	80.4036	NaN	NaN	3.5,3.5;3.5,3.5
0.00108932	Q7RTZ1	OVCH2	Homo sapiens	Ovochymase-2	OVCH2_HUMAN	homo_sapiens_UP000005640_9606_2022	2.8	77.6826	1.4	38.9874	6	168.496	3.1	85.4409	1.5	40.9051	NaN	NaN	5	140.192	4.2	116.986	2.3	63.5135	NaN	NaN	6.1	171.677	8.9	249.077	2.6	73.0262	14.3	401.355	12.4	346.032	17	477.04	2.9	81.9718	19.7	551.242	7.5	210.461	12.8	358.084	NaN	NaN	2.7
0.00191939	Q7Z2W4	ZC3HAV1	Homo sapiens	Zinc finger CCCH-type antiviral protein 1	ZCCHV_HUMAN	homo_sapiens_UP000005640_9606_2022	NaN	NaN	0	1.93427	NaN	NaN	NaN	NaN	NaN	NaN	NaN	NaN	NaN	NaN	NaN	NaN	NaN	NaN	NaN	NaN	NaN	NaN	NaN	NaN	NaN	NaN	NaN	NaN	NaN	NaN	NaN	NaN	NaN	NaN	NaN	NaN	NaN	NaN	NaN	NaN	NaN	NaN	NaN
0	Q7Z3Y8	KRT27	Homo sapiens	Keratin, type I cytoskeletal 27	K1C27_HUMAN	contaminants2021	43.3,43.3;43.3,43.3	1010.42	10.8,10.8;10.8,10.8	252.523	1,1;1,1	22.5165	81.3,81.3;81.3,81.3	1897.66	233.6,233.6;233.6,233.6	5450.82	52.3,52.3;52.3,52.3	1220.96	71.7,71.7;71.7,71.7	1672.84	27.4,27.4;27.4,27.4	640.101	345.8,345.8;345.8,345.8	8070.38	257.7,257.7;257.7,257.7	6014.08	107.4,107.4;107.4,107.4	2563.88	175.3,175.3;175.3,175.3	4091.01	13.7,13.7;13.7,13.7	320.308	7.5,7.5;7.5,7.5	176.202	9.5,9.5;9.5,9.5	222.64	34.6,34.6;34.6,34.6	808.345	0.6,0.6;0.6,0.6	13.8701	7.7,7.7;7.7,7.7	166.98	36.5,36.5;36.5,36.5	852.22	17.2,17.2;17.2,17.2	402.067	95.3,95.3;95.3,95.3	2224.46	142,142;142,142
0.00690184	Q7Z5P9	MUC19	Homo sapiens	Mucin-19	MUC19_HUMAN	homo_sapiens_UP000005640_9606_2022	NaN	NaN	NaN	NaN	NaN	NaN	0	5.70266	NaN	NaN	NaN	NaN	NaN	NaN	NaN	NaN	NaN	NaN	NaN	NaN	NaN	NaN	NaN	NaN	NaN	NaN	NaN	NaN	NaN	NaN	NaN	NaN	NaN	NaN	NaN	NaN	NaN	NaN	NaN	NaN	NaN	NaN	NaN
0	Q7Z794	KRT77	Homo sapiens	Keratin, type II cytoskeletal 1b	K2C1B_HUMAN	contaminants2021	3,3;3,3	16.3318	0.1,0.1;0.1,0.1	10.8227	0.2,0.2;0.2,0.2	4.05946	8.8,8.8;8.8,8.8	18.2729	1.1,1.1;1.1,1.1	10.9208	NaN	NaN	1.2,1.2;1.2,1.2	12.2568	0.4,0.4;0.4,0.4	5.88664	314.5,314.5;314.5,314.5	20.4866	17.6,17.6;17.6,17.6	71.4891	5,5;5,5	16.975	4.3,4.3;4.3,4.3	26.9837	0.7,0.7;0.7,0.7	6.87314	NaN	NaN	NaN	NaN	1,1;1,1	11.7343	0.4,0.4;0.4,0.4	2.65759	0.5,0.5;0.5,0.5	6.41274	1.5,1.5;1.5,1.5	15.8957	0.9,0.9;0.9,0.9	10.4388	6.4,6.4;6.4,6.4	28.1534	2.1,2.1;2.1,2.1
0	Q7Z7D3	VTCN1	Homo sapiens	V-set domain-containing T-cell activation inhibitor 1	VTCN1_HUMAN	homo_sapiens_UP000005640_9606_2022	NaN	NaN	1.2	9.4936	0.3	5.35736	NaN	NaN	NaN	NaN	NaN	NaN	NaN	NaN	NaN	NaN	NaN	NaN	NaN	NaN	NaN	NaN	NaN	NaN	NaN	NaN	NaN	NaN	NaN	NaN	NaN	NaN	NaN	NaN	0.6	11.9259	NaN	NaN	NaN	NaN	NaN	NaN	NaN
0.00258621	Q7Z7G0	ABI3BP	Homo sapiens	Target of Nesh-SH3	TARSH_HUMAN	homo_sapiens_UP000005640_9606_2022	NaN	NaN	0.3	7.18884	0.2	2.54979	NaN	NaN	NaN	NaN	NaN	NaN	NaN	NaN	0.2	12.5852	NaN	NaN	NaN	NaN	NaN	NaN	NaN	NaN	NaN	NaN	NaN	NaN	NaN	NaN	NaN	NaN	NaN	NaN	0.1	4.30678	NaN	NaN	NaN	NaN	NaN	NaN	0.1
0.00191939	Q7Z7M9	GALNT5	Homo sapiens	Polypeptide N-acetylgalactosaminyltransferase 5	GALT5_HUMAN	homo_sapiens_UP000005640_9606_2022	0	NaN	NaN	NaN	NaN	NaN	0	1.29334	NaN	NaN	NaN	NaN	NaN	NaN	NaN	NaN	NaN	NaN	NaN	NaN	NaN	NaN	NaN	NaN	NaN	NaN	NaN	NaN	NaN	NaN	NaN	NaN	0	NaN	NaN	NaN	NaN	NaN	NaN	NaN	NaN	NaN	0
0.00191939	Q86SF2	GALNT7	Homo sapiens	N-acetylgalactosaminyltransferase 7	GALT7_HUMAN	homo_sapiens_UP000005640_9606_2022	1.9	12.3762	1.1	20.4662	0.8	12.188	0.1	9.57631	NaN	NaN	NaN	NaN	NaN	NaN	0.1	7.52414	NaN	NaN	NaN	NaN	NaN	NaN	NaN	NaN	NaN	NaN	NaN	NaN	0.2	6.82546	NaN	NaN	0.5	6.46603	0.4	6.53362	NaN	NaN	NaN	NaN	NaN	NaN	0.1
0	Q86SG5	S100A7A	Homo sapiens	Protein S100-A7A	S1A7A_HUMAN	homo_sapiens_UP000005640_9606_2022	2.4	5.86842	NaN	NaN	NaN	NaN	2.8	31.7272	1.4	15.6564	NaN	NaN	88.7	62.113	3.3	8.54592	22.6	29.3952	NaN	NaN	NaN	NaN	NaN	NaN	3.2	8.31429	NaN	NaN	NaN	NaN	5.4	38.0919	11.1	15.0883	NaN	NaN	17.5	37.2273	NaN	NaN	1.3	56.0403	3.2
0	Q86SQ4	ADGRG6	Homo sapiens	Adhesion G-protein coupled receptor G6	AGRG6_HUMAN	homo_sapiens_UP000005640_9606_2022	NaN	NaN	3.3	29.3446	3.2	35.7601	NaN	NaN	NaN	NaN	NaN	NaN	NaN	NaN	0.1	9.95327	NaN	NaN	NaN	NaN	NaN	NaN	NaN	NaN	0.2	6.57525	NaN	NaN	0.3	14.8647	NaN	NaN	0.3	2.97553	0.8	14.1015	NaN	NaN	NaN	NaN	NaN	NaN	1.9
0	Q86UD1	OAF	Homo sapiens	Out at first protein homolog	OAF_HUMAN	homo_sapiens_UP000005640_9606_2022	NaN	NaN	5.8	17.6839	5.2	18.8987	3.2	13.4828	NaN	NaN	NaN	NaN	0.6	8.9527	1.4	6.38779	NaN	NaN	NaN	NaN	NaN	NaN	NaN	NaN	6.8	25.7761	1.1	15.0557	1.8	9.11734	NaN	NaN	2.9	10.8445	12.2	43.9205	0.4	4.7733	1	13.3021	NaN	NaN	4.5
0.00108932	Q86V81	ALYREF	Homo sapiens	THO complex subunit 4	THOC4_HUMAN	homo_sapiens_UP000005640_9606_2022	NaN	NaN	NaN	NaN	NaN	NaN	NaN	NaN	0.1	NaN	NaN	NaN	NaN	NaN	0.2	1.67171	NaN	NaN	NaN	NaN	NaN	NaN	NaN	NaN	NaN	NaN	NaN	NaN	NaN	NaN	NaN	NaN	0.1	1.22796	NaN	NaN	0.1	0.81023	NaN	NaN	NaN	NaN	NaN
0.00108932	Q86VP6	CAND1	Homo sapiens	Cullin-associated NEDD8-dissociated protein 1	CAND1_HUMAN	homo_sapiens_UP000005640_9606_2022	NaN	NaN	NaN	NaN	NaN	NaN	NaN	NaN	NaN	NaN	NaN	NaN	NaN	NaN	0.1	6.58614	NaN	NaN	NaN	NaN	NaN	NaN	NaN	NaN	0.4	2.81551	NaN	NaN	NaN	NaN	NaN	NaN	0.5	3.19346	NaN	NaN	NaN	NaN	NaN	NaN	NaN	NaN	NaN
0	Q86VR7	VSIG10L	Homo sapiens	V-set and immunoglobulin domain-containing protein 10-like	VS10L_HUMAN	homo_sapiens_UP000005640_9606_2022	0.3	20.0729	6	31.5015	7.6	61.7606	0.9	11.4264	NaN	NaN	NaN	NaN	0.4	23.9614	1.4	20.5497	1.1	17.4023	1.2	28.3066	NaN	NaN	2.7	34.3214	2	11.6261	1.8	34.2576	10.2	98.8108	0.9	26.4257	1.8	11.8226	2	23.9344	NaN	NaN	3.3	40.2456	NaN	NaN	3.7
0	Q86WI1	PKHD1L1	Homo sapiens	Fibrocystin-L	PKHL1_HUMAN	homo_sapiens_UP000005640_9606_2022	0.3	37.7809	0	1.40134	0.1	7.71922	0	3.32108	NaN	NaN	0.3	38.4316	1.3	161.936	0	1.46931	NaN	NaN	0	NaN	2.2	264.9	0.3	40.77	0	0.812036	NaN	NaN	NaN	NaN	0	NaN	0.1	6.38187	0.3	33.7565	0.1	7.37045	NaN	NaN	0	NaN	0.3
0.00258621	Q86WK7	AMIGO3	Homo sapiens	Amphoterin-induced protein 3	AMGO3_HUMAN	homo_sapiens_UP000005640_9606_2022	NaN	NaN	NaN	NaN	NaN	NaN	NaN	NaN	NaN	NaN	NaN	NaN	NaN	NaN	NaN	NaN	NaN	NaN	NaN	NaN	NaN	NaN	NaN	NaN	NaN	NaN	NaN	NaN	NaN	NaN	NaN	NaN	NaN	NaN	NaN	NaN	NaN	NaN	NaN	NaN	NaN	NaN	NaN
0	Q86X29	LSR	Homo sapiens	Lipolysis-stimulated lipoprotein receptor	LSR_HUMAN	homo_sapiens_UP000005640_9606_2022	3.5	43.3545	11.4	102.373	5.9	52.1828	4.5	28.5698	0.9	60.688	NaN	NaN	0.8	25.7898	1.9	22.8408	2.1	23.753	NaN	NaN	NaN	NaN	3.8	51.2258	1.8	18.1826	3.1	40.0322	3.5	43.559	0.5	10.5738	0.6	4.99275	4.7	53.8371	NaN	NaN	1.5	31.2834	NaN	NaN	4.1
0.00108932	Q86XI8	ZSWIM9	Homo sapiens	Uncharacterized protein ZSWIM9	ZSWM9_HUMAN	homo_sapiens_UP000005640_9606_2022	NaN	NaN	9.3	333.383	4.6	166.309	NaN	NaN	0.8	28.1636	NaN	NaN	0.3	10.2285	0.8	30.1934	0.8	29.5418	NaN	NaN	NaN	NaN	0.5	18.1507	0.8	30.0801	0.7	24.9451	2.7	97.0455	NaN	NaN	0.1	3.45001	1.2	43.1261	NaN	NaN	0.6	23.1404	NaN	NaN	2
0	Q86Y39	NDUFA11	Homo sapiens	NADH dehydrogenase [ubiquinone] 1 alpha subcomplex subunit 11	NDUAB_HUMAN	homo_sapiens_UP000005640_9606_2022	NaN	NaN	NaN	NaN	NaN	NaN	NaN	NaN	NaN	NaN	NaN	NaN	NaN	NaN	NaN	NaN	NaN	NaN	NaN	NaN	NaN	NaN	NaN	NaN	NaN	NaN	NaN	NaN	NaN	NaN	NaN	NaN	0.5	3.34257	NaN	NaN	NaN	NaN	NaN	NaN	NaN	NaN	NaN
0	Q86YZ3	HRNR	Homo sapiens	Hornerin	HORN_HUMAN	contaminants2021	0.1,0.1;0.1,0.1	3.05118	NaN	NaN	NaN	NaN	1.4,1.4;1.4,1.4	21.378	0.4,0.4;0.4,0.4	8.31666	NaN	NaN	0.6,0.6;0.6,0.6	14.7294	0,0;0,0	1.06748	0.3,0.3;0.3,0.3	27.3845	1.1,1.1;1.1,1.1	48.4417	0.3,0.3;0.3,0.3	34.9991	NaN	NaN	0.1,0.1;0.1,0.1	3.20821	0.1,0.1;0.1,0.1	8.36047	0,0;0,0	8.727	NaN	NaN	0,0;0,0	3.36804	NaN	NaN	NaN	NaN	NaN	NaN	0.2,0.2;0.2,0.2	18	1.6,1.6;1.6,1.6
0.00108932	Q8IVF2	AHNAK2	Homo sapiens	Protein AHNAK2	AHNK2_HUMAN	homo_sapiens_UP000005640_9606_2022	NaN	NaN	NaN	NaN	NaN	NaN	NaN	NaN	NaN	NaN	NaN	NaN	NaN	NaN	NaN	NaN	0	1.89358	NaN	NaN	NaN	NaN	NaN	NaN	0	1.53095	NaN	NaN	NaN	NaN	NaN	NaN	0.1	1.97412	NaN	NaN	NaN	NaN	NaN	NaN	NaN	NaN	NaN
0	Q8IW75	SERPINA12	Homo sapiens	Serpin A12	SPA12_HUMAN	homo_sapiens_UP000005640_9606_2022	NaN	NaN	NaN	NaN	NaN	NaN	0.2	4.92422	0.5	11.7802	NaN	NaN	NaN	NaN	NaN	NaN	1.2	18.1375	1.2	14.3245	0.3	8.23206	NaN	NaN	NaN	NaN	0.1	8.36542	NaN	NaN	NaN	NaN	0	NaN	NaN	NaN	NaN	NaN	NaN	NaN	NaN	NaN	0.4
0	Q8IWL1;Q8IWL2	SFTPA2;SFTPA1	Homo sapiens	Pulmonary surfactant-associated protein A2;Pulmonary surfactant-associated protein A1	SFPA2_HUMAN;SFTA1_HUMAN	homo_sapiens_UP000005640_9606_2022	NaN	NaN	NaN	NaN	NaN	NaN	NaN	NaN	2.8;2.8	7.2368	NaN	NaN	NaN	NaN	NaN	NaN	NaN	NaN	NaN	NaN	NaN	NaN	NaN	NaN	0.7;0.7	6.53433	NaN	NaN	NaN	NaN	NaN	NaN	NaN	NaN	NaN	NaN	NaN	NaN	NaN	NaN	NaN	NaN	0.4;0.4
0	Q8IWU2	LMTK2	Homo sapiens	Serine/threonine-protein kinase LMTK2	LMTK2_HUMAN	homo_sapiens_UP000005640_9606_2022	0.8	57.7229	0.9	60.8271	0.3	21.2465	1.6	104.2	2.5	170.168	NaN	NaN	1.6	112.188	0.4	27.7257	1.7	120.364	NaN	NaN	0.9	60.6182	1.3	92.3802	1.3	91.9348	1.3	87.8769	0.7	45.9798	1.1	76.5543	1.4	37.2943	4.7	33.6838	0.8	52.0183	0.7	51.4833	NaN	NaN	1.3
0.00994318	Q8IWY4	SCUBE1	Homo sapiens	Signal peptide, CUB and EGF-like domain-containing protein 1	SCUB1_HUMAN	homo_sapiens_UP000005640_9606_2022	NaN	NaN	0.2	8.91103	0.1	2.05874	NaN	NaN	NaN	NaN	NaN	NaN	NaN	NaN	NaN	NaN	NaN	NaN	NaN	NaN	NaN	NaN	NaN	NaN	0	1.72551	NaN	NaN	0.1	2.53233	NaN	NaN	NaN	NaN	NaN	NaN	NaN	NaN	NaN	NaN	NaN	NaN	0.1
0.00258621	Q8IY67	RAVER1	Homo sapiens	Ribonucleoprotein PTB-binding 1	RAVR1_HUMAN	homo_sapiens_UP000005640_9606_2022	0.4	9.8979	NaN	NaN	NaN	NaN	NaN	NaN	NaN	NaN	NaN	NaN	NaN	NaN	0	NaN	NaN	NaN	NaN	NaN	NaN	NaN	NaN	NaN	NaN	NaN	NaN	NaN	NaN	NaN	NaN	NaN	NaN	NaN	NaN	NaN	NaN	NaN	NaN	NaN	NaN	NaN	NaN
0	Q8IZP9	ADGRG2	Homo sapiens	Adhesion G-protein coupled receptor G2	AGRG2_HUMAN	homo_sapiens_UP000005640_9606_2022	NaN	NaN	3.2	13.7446	2.5	14.5994	NaN	NaN	NaN	NaN	NaN	NaN	NaN	NaN	0.1	3.85382	NaN	NaN	NaN	NaN	NaN	NaN	NaN	NaN	0.1	1.57937	NaN	NaN	0.2	6.23847	NaN	NaN	0.1	1.16423	0.8	3.47431	NaN	NaN	0.9	6.12802	NaN	NaN	0.3
0	Q8N1N4	KRT78	Homo sapiens	Keratin, type II cytoskeletal 78	K2C78_HUMAN	contaminants2021	58.7,58.7;58.7,58.7	307.818	6.7,6.7;6.7,6.7	47.0805	2.2,2.2;2.2,2.2	19.4214	217,217;217,217	467.181	222.9,222.9;222.9,222.9	581.364	NaN	NaN	55,55;55,55	274.616	8.5,8.5;8.5,8.5	130.193	366.3,366.3;366.3,366.3	947.747	20.5,20.5;20.5,20.5	1889.95	115,115;115,115	613.968	100.9,100.9;100.9,100.9	744.141	23.7,23.7;23.7,23.7	155.783	NaN	NaN	14.6,14.6;14.6,14.6	131.349	44.3,44.3;44.3,44.3	293.188	2,2;2,2	50.4531	6.6,6.6;6.6,6.6	73.2769	12.5,12.5;12.5,12.5	91.7592	21.1,21.1;21.1,21.1	158.657	6.7,6.7;6.7,6.7	742.165	12.1,12.1;12.1,12.1
0	Q8N271	PROM2	Homo sapiens	Prominin-2	PROM2_HUMAN	homo_sapiens_UP000005640_9606_2022	NaN	NaN	2.8	9.1699	1	6.07295	NaN	NaN	NaN	NaN	NaN	NaN	NaN	NaN	NaN	NaN	NaN	NaN	NaN	NaN	NaN	NaN	NaN	NaN	NaN	NaN	NaN	NaN	NaN	NaN	NaN	NaN	0.2	1.41764	0.2	2.10268	NaN	NaN	NaN	NaN	NaN	NaN	0.4
0.00191939	Q8N335	GPD1L	Homo sapiens	Glycerol-3-phosphate dehydrogenase 1-like protein	GPD1L_HUMAN	homo_sapiens_UP000005640_9606_2022	NaN	NaN	NaN	NaN	NaN	NaN	NaN	NaN	NaN	NaN	NaN	NaN	NaN	NaN	NaN	NaN	NaN	NaN	NaN	NaN	NaN	NaN	NaN	NaN	8.1	9.87169	NaN	NaN	NaN	NaN	NaN	NaN	0.4	1.0055	NaN	NaN	NaN	NaN	NaN	NaN	NaN	NaN	NaN
0.00405186	Q8N3K9	CMYA5	Homo sapiens	Cardiomyopathy-associated protein 5	CMYA5_HUMAN	homo_sapiens_UP000005640_9606_2022	NaN	NaN	NaN	NaN	NaN	NaN	NaN	NaN	NaN	NaN	NaN	NaN	NaN	NaN	NaN	NaN	NaN	NaN	NaN	NaN	NaN	NaN	NaN	NaN	NaN	NaN	NaN	NaN	NaN	NaN	NaN	NaN	0	6.15202	NaN	NaN	NaN	NaN	NaN	NaN	NaN	NaN	NaN
0.00108932	Q8N428	GALNT16	Homo sapiens	Polypeptide N-acetylgalactosaminyltransferase 16	GLT16_HUMAN	homo_sapiens_UP000005640_9606_2022	NaN	NaN	0.5	6.05222	0.1	3.72235	NaN	NaN	NaN	NaN	NaN	NaN	NaN	NaN	NaN	NaN	NaN	NaN	NaN	NaN	NaN	NaN	NaN	NaN	NaN	NaN	NaN	NaN	NaN	NaN	NaN	NaN	0.1	1.58637	NaN	NaN	NaN	NaN	NaN	NaN	NaN	NaN	0.1
0.00258621	Q8N436	CPXM2	Homo sapiens	Inactive carboxypeptidase-like protein X2	CPXM2_HUMAN	homo_sapiens_UP000005640_9606_2022	NaN	NaN	0.7	3.4295	2.3	5.76165	NaN	NaN	NaN	NaN	NaN	NaN	NaN	NaN	0.1	2.91636	NaN	NaN	NaN	NaN	NaN	NaN	NaN	NaN	NaN	NaN	NaN	NaN	0.2	6.48253	NaN	NaN	0.3	1.55329	0.6	3.88359	NaN	NaN	NaN	NaN	NaN	NaN	NaN
0.00108932	Q8N474	SFRP1	Homo sapiens	Secreted frizzled-related protein 1	SFRP1_HUMAN	homo_sapiens_UP000005640_9606_2022	NaN	NaN	0.8	14.764	2.3	9.54341	8.7	51.6853	NaN	NaN	NaN	NaN	NaN	NaN	1.6	11.7327	NaN	NaN	NaN	NaN	NaN	NaN	NaN	NaN	0.5	2.71815	NaN	NaN	NaN	NaN	NaN	NaN	2.9	5.96994	13.2	61.4088	NaN	NaN	NaN	NaN	NaN	NaN	0.3
0	Q8N4A0	GALNT4	Homo sapiens	Polypeptide N-acetylgalactosaminyltransferase 4	GALT4_HUMAN	homo_sapiens_UP000005640_9606_2022	NaN	NaN	1.6	20.4705	0.8	16.3001	NaN	NaN	NaN	NaN	NaN	NaN	NaN	NaN	NaN	NaN	NaN	NaN	NaN	NaN	NaN	NaN	NaN	NaN	NaN	NaN	NaN	NaN	NaN	NaN	NaN	NaN	0.2	10.0997	0	1.96135	NaN	NaN	NaN	NaN	NaN	NaN	0.1
0	Q8N4F0	BPIFB2	Homo sapiens	BPI fold-containing family B member 2	BPIB2_HUMAN	homo_sapiens_UP000005640_9606_2022	59.2	56.9852	NaN	NaN	0.4	6.70763	5.4	34.6331	NaN	NaN	NaN	NaN	0.9	14.5178	1.1	27.7937	1.6	21.3173	NaN	NaN	NaN	NaN	NaN	NaN	0.6	5.29169	NaN	NaN	NaN	NaN	NaN	NaN	4.1	18.1481	6.3	32.315	NaN	NaN	NaN	NaN	NaN	NaN	1
0.00191939	Q8NA97	FER1L6-AS1	Homo sapiens	Putative uncharacterized protein FER1L6-AS1	FEAS1_HUMAN	homo_sapiens_UP000005640_9606_2022	6.5	58.5111	NaN	NaN	NaN	NaN	14.2	127.569	12.8	114.9	NaN	NaN	2.2	20.2495	NaN	NaN	NaN	NaN	23.7	213.346	21.5	193.055	NaN	NaN	NaN	NaN	NaN	NaN	NaN	NaN	NaN	NaN	NaN	NaN	NaN	NaN	NaN	NaN	NaN	NaN	NaN	NaN	NaN
0	Q8NBJ4	GOLM1	Homo sapiens	Golgi membrane protein 1	GOLM1_HUMAN	homo_sapiens_UP000005640_9606_2022	17.9	45.308	0.7	6.84609	0.5	6.40719	0.2	4.15866	NaN	NaN	NaN	NaN	NaN	NaN	NaN	NaN	1.4	13.0174	NaN	NaN	NaN	NaN	NaN	NaN	NaN	NaN	NaN	NaN	NaN	NaN	NaN	NaN	0.1	1.15309	0.1	3.11734	NaN	NaN	NaN	NaN	NaN	NaN	0.2
0	Q8NBJ7	SUMF2	Homo sapiens	Inactive C-alpha-formylglycine-generating enzyme 2	SUMF2_HUMAN	homo_sapiens_UP000005640_9606_2022	NaN	NaN	5.3	4.9014	3.3	23.8297	0.7	7.54372	NaN	NaN	NaN	NaN	0.1	NaN	0.8	15.8735	NaN	NaN	NaN	NaN	NaN	NaN	NaN	NaN	0.9	4.89914	NaN	NaN	2.1	7.9171	NaN	NaN	1.2	8.68286	NaN	NaN	NaN	NaN	NaN	NaN	NaN	NaN	0.6
0.00472441	Q8NBS9	TXNDC5	Homo sapiens	Thioredoxin domain-containing protein 5	TXND5_HUMAN	homo_sapiens_UP000005640_9606_2022	1.4	6.76461	0.6	3.25611	0.4	3.85307	NaN	NaN	NaN	NaN	NaN	NaN	0.1	1.78791	0.3	8.86366	NaN	NaN	NaN	NaN	0.1	4.5832	NaN	NaN	NaN	NaN	NaN	NaN	0.1	4.25588	NaN	NaN	0.7	4.22885	1.4	11.6594	NaN	NaN	NaN	NaN	NaN	NaN	0.2
0.00108932	Q8NC51	SERBP1	Homo sapiens	Plasminogen activator inhibitor 1 RNA-binding protein	PAIRB_HUMAN	homo_sapiens_UP000005640_9606_2022	0.6	12.5183	NaN	NaN	0.1	2.42711	NaN	NaN	0.2	4.54707	NaN	NaN	0.4	7.85541	0.7	13.9877	NaN	NaN	NaN	NaN	NaN	NaN	0.4	14.8953	0.4	5.64462	NaN	NaN	0.1	4.11659	0.8	26.9675	1.6	6.74674	0.1	2.43658	0.5	7.30051	0.3	9.97846	NaN	NaN	NaN
0.00191939	Q8NCL4	GALNT6	Homo sapiens	Polypeptide N-acetylgalactosaminyltransferase 6	GALT6_HUMAN	homo_sapiens_UP000005640_9606_2022	1.4	8.07207	0.4	5.47682	0.7	4.71239	2.2	13.8358	NaN	NaN	NaN	NaN	NaN	NaN	0.2	8.88807	0.6	5.01788	NaN	NaN	NaN	NaN	NaN	NaN	0.1	3.45424	NaN	NaN	NaN	NaN	NaN	NaN	0.5	2.37416	1.6	10.2601	NaN	NaN	NaN	NaN	NaN	NaN	0.4
0.00258621	Q8NCW5	NAXE	Homo sapiens	NAD(P)H-hydrate epimerase	NNRE_HUMAN	homo_sapiens_UP000005640_9606_2022	1.1	4.76797	0.3	5.81351	0.2	4.04358	NaN	NaN	2.7	27.0312	NaN	NaN	0.4	8.67002	0.3	6.94978	NaN	NaN	NaN	NaN	NaN	NaN	NaN	NaN	9.9	56.4909	NaN	NaN	NaN	NaN	NaN	NaN	2.9	15.739	0.4	6.96413	NaN	NaN	NaN	NaN	NaN	NaN	1.4
0.00258621	Q8NEY4	ATP6V1C2	Homo sapiens	V-type proton ATPase subunit C 2	VATC2_HUMAN	homo_sapiens_UP000005640_9606_2022	NaN	NaN	0.2	7.73892	NaN	NaN	NaN	NaN	NaN	NaN	NaN	NaN	NaN	NaN	NaN	NaN	NaN	NaN	NaN	NaN	NaN	NaN	NaN	NaN	0.2	7.49537	NaN	NaN	NaN	NaN	NaN	NaN	0.3	2.89228	NaN	NaN	NaN	NaN	NaN	NaN	NaN	NaN	NaN
0.00108932	Q8NFT8	DNER	Homo sapiens	Delta and Notch-like epidermal growth factor-related receptor	DNER_HUMAN	homo_sapiens_UP000005640_9606_2022	NaN	NaN	2.8	75.6489	0.9	23.4106	NaN	NaN	0.1	3.2999	NaN	NaN	NaN	NaN	NaN	NaN	NaN	NaN	NaN	NaN	NaN	NaN	NaN	NaN	0.3	6.93365	NaN	NaN	0.9	25.4047	NaN	NaN	0.1	3.79512	0.7	19.9074	NaN	NaN	NaN	NaN	NaN	NaN	0.3
0.00258621	Q8NFU4	FDCSP	Homo sapiens	Follicular dendritic cell secreted peptide	FDSCP_HUMAN	homo_sapiens_UP000005640_9606_2022	NaN	NaN	6.8	27.317	NaN	NaN	75.7	302.873	NaN	NaN	NaN	NaN	NaN	NaN	4.2	16.8637	NaN	NaN	NaN	NaN	NaN	NaN	NaN	NaN	NaN	NaN	NaN	NaN	NaN	NaN	NaN	NaN	16.9	67.7	11.9	47.7802	NaN	NaN	2.5	10.0364	NaN	NaN	5.5
0.00340426	Q8NFZ8	CADM4	Homo sapiens	Cell adhesion molecule 4	CADM4_HUMAN	homo_sapiens_UP000005640_9606_2022	NaN	NaN	2.3	6.08955	0.8	13.0127	NaN	NaN	NaN	NaN	NaN	NaN	NaN	NaN	NaN	NaN	NaN	NaN	NaN	NaN	NaN	NaN	NaN	NaN	NaN	NaN	NaN	NaN	NaN	NaN	NaN	NaN	NaN	NaN	NaN	NaN	NaN	NaN	NaN	NaN	NaN	NaN	2.6
0.00994318	Q8NH76	OR56B4	Homo sapiens	Olfactory receptor 56B4	O56B4_HUMAN	homo_sapiens_UP000005640_9606_2022	NaN	NaN	NaN	NaN	NaN	NaN	NaN	NaN	NaN	NaN	NaN	NaN	NaN	NaN	NaN	NaN	NaN	NaN	NaN	NaN	10.2	112.519	NaN	NaN	NaN	NaN	NaN	NaN	NaN	NaN	NaN	NaN	NaN	NaN	NaN	NaN	NaN	NaN	NaN	NaN	NaN	NaN	NaN
0.00258621	Q8NHP8	PLBD2	Homo sapiens	Putative phospholipase B-like 2	PLBL2_HUMAN	homo_sapiens_UP000005640_9606_2022	NaN	NaN	NaN	NaN	0.1	2.51988	NaN	NaN	NaN	NaN	NaN	NaN	NaN	NaN	NaN	NaN	NaN	NaN	NaN	NaN	NaN	NaN	NaN	NaN	NaN	NaN	NaN	NaN	0.4	12.451	NaN	NaN	0	1.08564	0.3	8.08865	NaN	NaN	NaN	NaN	NaN	NaN	NaN
0	Q8NI22	MCFD2	Homo sapiens	Multiple coagulation factor deficiency protein 2	MCFD2_HUMAN	homo_sapiens_UP000005640_9606_2022	14.6	26.3001	7.1	12.4058	8.1	24.2899	82.7	277.962	3.2	31.5061	NaN	NaN	2.4	8.95314	8.1	28.5774	13	61.2079	NaN	NaN	NaN	NaN	NaN	NaN	6.7	19.9083	NaN	NaN	2	6.01154	NaN	NaN	25.9	69.5728	152.1	376.92	NaN	NaN	15.9	46.0386	NaN	NaN	6.6
[truncated: 236 more rows]
[truncated: 227 more columns]

## Sheet: Peptide
PG.ProteinAccessions	PG.Genes	PG.Organisms	PG.ProteinDescriptions	PG.FastaFiles	PG.Qvalue	PEP.StrippedSequence	PEP.IsProteotypic	PEP.PeptidePosition	PEP.IsProteinGroupSpecific	EG.PrecursorId	[1] PT_019_SMSL.PEP.Quantity	[2] PT_041_SMSL.PEP.Quantity	[3] PT_029_SMSL.PEP.Quantity	[4] PT_030_SMSL.PEP.Quantity	[5] PT_020_SMSL.PEP.Quantity	[6] PT_001_SMSL.PEP.Quantity	[7] PT_045_SMSL.PEP.Quantity	[8] PT_006_SMSL.PEP.Quantity	[9] PT_007_SMSL.PEP.Quantity	[10] PT_008_SMSL.PEP.Quantity	[11] PT_019_RP.PEP.Quantity	[12] PT_009_SMSL.PEP.Quantity	[13] PT_010_SMSL.PEP.Quantity	[14] PT_002_SMSL.PEP.Quantity	[15] PT_003_SMSL.PEP.Quantity	[16] PT_004_SMSL.PEP.Quantity	[17] PT_011_SMSL.PEP.Quantity	[18] PT_031_SMSL.PEP.Quantity	[19] PT_005_SMSL.PEP.Quantity	[20] PT_012_SMSL.PEP.Quantity	[21] PT_013_SMSL.PEP.Quantity	[22] PT_041_RP.PEP.Quantity	[23] PT_042_SMSL.PEP.Quantity	[24] PT_014_SMSL.PEP.Quantity	[25] PT_032_SMSL.PEP.Quantity	[26] PT_033_SMSL.PEP.Quantity	[27] PT_015_SMSL.PEP.Quantity	[28] PT_016_SMSL.PEP.Quantity	[29] PT_044_SMSL.PEP.Quantity	[30] PT_034_SMSL.PEP.Quantity	[31] PT_035_SMSL.PEP.Quantity	[32] PT_021_SMSL.PEP.Quantity	[33] PT_029_RP.PEP.Quantity	[34] PT_040_SMSL.PEP.Quantity	[35] PT_036_SMSL.PEP.Quantity	[36] PT_037_SMSL.PEP.Quantity	[37] PT_038_SMSL.PEP.Quantity	[38] PT_022_SMSL.PEP.Quantity	[39] PT_023_SMSL.PEP.Quantity
[truncated: 11,975 more rows]
[truncated: 231 more columns]

[truncated: 3 more sheets: LP_NX_vs_LP_XP, RP_NX_vs_RP_XP, SMSL_NX_vs_SMSL_XP]
